# Supplementary material for: Primate-specific transposable elements shape transcriptional networks during human development
Source: Nat Commun. 2022 Nov 23;13:7178. doi: 10.1038/s41467-022-34800-w (PMC9684439; doi:10.1038/s41467-022-34800-w)
Supplement: Supplementary file 3 — Supplementary Data 1 [file 41467_2022_34800_MOESM3_ESM.xlsx]

## Sheet: Supplementary_Table_1
TF	TE	p.values TF	enrichment TF	p.values TE	fold change TE
ZBTB7A	LTR71B	1.08e-13	2.67	0.0209922	1.52551
ZBTB7A	MER83	0.000166586	1.68	0.000301874	2.32486
ZBTB7A	MER57E3	0.000178665	2.08	0.017629	3.41797
ZBTB7A	LTR26E	0.000876127	2.03	0.00051554	2.89824
ZBTB7A	HERV1_LTRc	0.0057994	2.9	0.0070957	2.95403
ZBTB7A	HERVK13-int	0.0057994	1.93	0.0234652	0.97404
ZBTB7A	HERV1_I-int	0.0415857	1.18	0.0134625	1.3897
ZBTB33	LTR10F	1.29e-05	3.01	0.00251843	2.33507
YY1	L1HS	0	3.25	0.00585497	0.938806
YY1	L1PA2	0	3.12	0.00865796	0.93356
YY1	L1PA3	0	1.82	0.0132288	0.777988
YY1	L1P1	0.000191619	0.83	0.0475551	0.513424
YY1	LTR46	0.000587285	1.13	0.00979264	1.89769
YY1	HERVKC4-int	0.00108086	1.48	0.00922776	1.81279
YY1	MER72B	0.0290133	2.04	0.0225582	1.62596
VDR	LTR73	0.00273945	2.29	0.00436108	2.83831
USF2	LTR13	0	4.45	0.0171905	0.816957
USF2	MLT1M	1.76e-17	2.49	0.0189105	1.18865
USF2	MER77B	5.28e-17	1.99	0.0183849	1.65255
USF2	MER11A	3.63e-11	1.21	1.66e-11	3.02546
USF2	LTR9B	5.38e-05	2.14	0.0219675	1.14735
USF2	HERVL18-int	0.000238772	1.24	0.00102843	2.9655
USF2	MSTA1	0.00282287	1.78	0.0021552	2.55641
USF2	MSTC	0.00474815	0.88	0.0188693	1.12154
USF2	MLT1G	0.00603608	0.76	0.00111368	1.21383
USF2	MLT1F1	0.00660453	0.68	0.0386171	0.792728
USF2	MLT1I-int	0.00873865	1.34	0.000475806	2.23657
USF2	HERVIP10F-int	0.0372538	0.79	0.011136	1.5314
USF2	LTR22B1	0.0395575	1.42	0.00452999	2.90792
USF1	MER11A	3e-61	1.99	2.51e-10	2.85854
USF1	LTR5_Hs	1.33e-56	2.25	0.0233466	0.809738
USF1	MamGypLTR3	3.94e-08	1.95	0.0257341	1.4676
UBTF	LTR13	0.000211772	1.27	0.034982	0.851738
UBTF	LTR13A	0.00421123	1.45	0.0217293	0.803654
TRIM28	LTR7C	1.41e-60	3.69	0.0332019	0.898827
TRIM28	LTR27C	2.79e-49	4.47	0.00907083	2.00553
TRIM28	LTR1D	4.23e-16	1.88	0.0446679	0.972227
TRIM28	MER49	3.57e-09	1.77	0.0442259	0.62356
TRIM28	LTR1B	1.71e-06	1.36	0.0406258	1.69729
TRIM28	MER51D	0.000471307	2.55	0.040061	1.59668
TRIM28	LTR1C3	0.0387742	1.86	0.00463102	2.22481
TP73	HERVL18-int	0.0057417	0.92	0.0145545	1.91311
TP53	LTR47B4	0.0428521	3.45	0.0204062	2.36193
THAP11	AluYb9	8.56e-53	4.58	0.0438005	0.97469
TFAP4	MER83C	0.00207043	2.52	0.00435781	2.97983
TFAP2C	SVA_D	0	4.04	0.00457933	0.625938
TFAP2C	SVA_F	0	4.74	0.00724035	0.623262
TFAP2C	SVA_C	1.1e-135	3.96	0.00681476	0.656983
TFAP2C	MER9a1	1.24e-40	3.93	3.72e-09	2.60335
TFAP2C	HERVK3-int	1.93e-14	2.47	0.0295725	0.767057
TFAP2C	HERVK13-int	3.94e-12	5.3	9.06e-07	1.60501
TFAP2C	MER9a3	0.000132358	2.1	0.00979705	0.826277
TFAP2C	HERV3-int	0.000564257	1.12	5.48e-06	1.49927
TFAP2C	LTR16D	0.0139818	0.76	0.0269204	1.05936
TFAP2C	Eutr16	0.0305009	1.36	0.0434651	2.12141
TFAP2C	LTR19B	0.0376283	1.91	0.00532432	2.2946
TFAP2C	LTR10A	0.0395575	4.09	0.045694	1.36964
TFAP2A	MER41C	3.03e-46	3.31	0.0219899	1.21968
TFAP2A	MER67C	2.09e-10	1.86	0.0418117	0.616066
TFAP2A	HERVK13-int	0.0139818	4.05	0.033073	0.739707
TEAD4	HERVK3-int	5.91e-14	2.19	0.000597111	1.26134
TEAD4	MER84	0.00362464	2.41	0.0480528	1.96303
TEAD4	LTR28	0.00790705	1.18	0.0459047	1.72728
TEAD4	MER89	0.0170774	0.41	0.0418884	1.01965
TCF7L2	LTR14	1.73e-23	5.25	0.0413637	1.83641
TCF7L2	LTR3	2.19e-09	4.88	0.0100982	2.67877
TCF7L2	LTR90A	0.0407622	3.25	0.00482912	2.43079
TCF4	HERVE-int	1.37e-45	4.05	0.00231871	1.21645
TCF4	LTR89B	0.000515692	2.58	0.0373858	2.35684
TCF4	Charlie3	0.00185476	1.12	3.57e-07	3.00735
TCF4	HERV1_LTRe	0.0116786	2.52	0.047323	1.49411
TCF12	LTR19B	2.67e-66	3.85	0.0108136	2.26404
TCF12	LTR9D	3.42e-50	2.92	0.00280629	1.26455
TCF12	LTR33A_	2.32e-08	2.21	0.0448443	0.857607
TCF12	HERVK13-int	1.38e-06	4.03	0.0387235	0.672302
TCF12	hAT-4b_Ther	0.000949097	1.35	0.0372589	2.16531
TCF12	LTR34	0.00318278	1.69	0.0254745	1.70363
TCF12	Eutr16	0.00524752	1.84	0.032101	2.3569
TCF12	MER31A	0.00790705	1.16	9.42e-07	1.78501
TBX5	Tigger15a	0.0010701	1.3	0.00892637	1.24843
TBX5	LTR76	0.0029676	2.61	0.0170174	0.974545
TBX5	MLT1I	0.00425356	0.77	0.0062736	0.933809
TBX5	LTR18B	0.00647375	2.1	0.000408847	1.45665
TBX5	MER65D	0.00680566	2.08	5.99e-05	1.94952
TBX5	L1M3d	0.0109985	1.58	0.0124553	1.97335
TBX5	L2b	0.0149956	0.29	0.00359596	1.17113
TBX5	MER50	0.0160829	0.82	0.00880159	0.97042
TBX5	MamTip2	0.0188734	1.18	0.0237635	0.955732
TBX5	HERVL18-int	0.0196437	2.02	1.77e-06	3.73687
TBX5	MamGypsy2-I	0.0196437	1.49	0.0237326	0.85358
TBX5	HERVK13-int	0.0267827	3.96	8.48e-17	2.50801
TBX5	PABL_B	0.0267827	1.49	0.0465531	0.608801
TBX5	MER117	0.0432828	1.13	0.0345897	1.02885
TAL1	LTR3	4.89e-57	7.65	0.00162302	3.13301
TAL1	LTR53	2.38e-53	3.37	0.00542594	2.21387
TAL1	MER66C	0.00404611	2.2	0.0230204	1.8365
TAL1	MER34D	0.0330412	1.6	0.0302785	2.27178
T	MER11C	3.75e-136	3.59	0.00299989	0.774075
T	HERVK3-int	4.74e-10	2.36	3.85e-07	1.81316
T	HERVK22-int	0.000461975	1.33	0.000819043	1.37817
STAT5A	LTR19B	3.81e-96	4.21	0.0396366	1.81489
STAT5A	LTR3	6.86e-10	3.82	0.0393447	2.1292
STAT3	LTR8	1.47e-32	2.07	0.00989313	0.609427
STAT3	MER81	1.67e-08	1.39	1.69e-06	3.04319
STAT3	MER39B	1.05e-06	1.25	0.000818283	1.56665
STAT3	L4_C_Mam	0.000893825	0.94	1.33e-06	2.71701
STAT3	LTR51	0.00215492	1.95	0.00934737	2.08175
STAT3	MER41-int	0.00546167	1.11	0.000147692	1.24463
STAT3	MER134	0.00856561	4.14	0.0319178	2.20396
STAT3	LTR108a_Mam	0.0107807	3.72	0.00532742	2.89848
STAT3	LTR23-int	0.0131675	2.86	0.0161363	2.25392
STAT3	Charlie6	0.0247235	2.74	0.0229577	0.774642
STAT3	LTR78	0.0333733	0.75	0.000211928	1.66717
STAG1	X1_DNA	6.73e-10	2.01	0.0215433	1.89827
SREBF2	HERV9NC-int	7.9e-53	2.01	0.00344279	0.827526
SREBF2	HERVP71A-int	0.000101039	1.31	4.5e-06	2.55173
SPI1	SVA_D	1.83e-51	2.54	0.032853	0.486348
SPI1	HERVL-int	2.82e-41	1.04	0.0172265	0.836459
SPI1	L1PB	1.16e-21	1.63	0.0150642	0.949146
SPI1	LTR41	1.4e-18	1.89	0.0277405	0.808186
SPI1	L1PB3	2.43e-14	1.03	0.0107333	0.9865
SPI1	MER54A	7.59e-14	2.3	0.0493326	1.06385
SPI1	LTR33A_	2.94e-11	1.31	0.0280998	0.999736
SPI1	MER121	8.46e-10	1.82	0.000166575	3.32515
SPI1	HERVK13-int	6.18e-08	4.55	0.0166615	0.783257
SPI1	HERVIP10F-int	1.5e-07	1.08	0.000259872	2.43445
SPI1	LTR26C	0.00108086	1.94	0.0197142	1.15085
SPI1	HERVP71A-int	0.00257991	1.46	0.0277541	1.16695
SPI1	Eutr18	0.0026852	2.19	0.0137844	2.38024
SPI1	LTR16B1	0.0320647	0.48	0.0180268	1.83851
SPI1	LTR61	0.0387742	2.12	0.00372704	1.26457
SPI1	MER70A	0.0420036	1.01	0.00397503	1.91445
SOX9	HERVK13-int	1.95e-10	3.97	0.00502748	0.910642
SOX9	LTR18B	2.08e-05	2.17	0.00587649	1.62987
SOX9	LTR10F	0.0115624	2.91	0.0298497	1.3581
SOX9	Tigger7	0.0165727	0.93	0.000196702	3.06793
SOX9	LTR53-int	0.0323869	2.18	0.00142581	1.03298
SOX9	LTR72B	0.0387742	2.05	0.00814231	2.57577
SOX2	L1PA2	0	2.8	0.0208664	0.783944
SOX2	SVA_C	0	3.69	0.00816793	0.643621
SOX2	SVA_D	0	3.79	2.49e-07	1.15714
SOX2	SVA_F	0	3.36	0.00151911	0.764207
SOX2	L1PA3	1.17e-271	1.86	1.09e-05	1.31854
SOX2	MER74A	3.96e-103	2.95	0.0176243	0.720879
SOX2	MER34C_	3.93e-88	4.61	0.00527934	1.84472
SOX2	LTR49	3.11e-72	2.78	0.0196333	0.862445
SOX2	L1MB7	2.63e-41	1.11	0.0257541	0.856407
SOX2	MER54A	8.15e-30	3.56	0.0308457	1.12383
SOX2	MamRTE1	6.7e-24	1.47	0.0300605	0.988882
SOX2	L1MB4	9.43e-21	1.24	2.27e-06	1.18629
SOX2	L1MC2	1.25e-17	1.22	4.7e-05	1.17388
SOX2	MER34C	4.45e-17	5.42	6.69e-05	3.24374
SOX2	LTR24C	2.03e-15	2.86	0.0401635	1.05675
SOX2	MER5A1	7.16e-15	1.43	0.0365798	0.693384
SOX2	MamGypLTR3a	7.16e-15	3.23	7.84e-07	2.03472
SOX2	L1MB8	8.84e-15	0.85	0.0488431	0.7017
SOX2	L1M4	9.2e-15	0.79	0.00818319	0.735722
SOX2	LTR22C2	4.73e-13	4.75	0.00516604	2.59061
SOX2	L1ME2	7.2e-13	0.88	0.00177131	1.18493
SOX2	L1MC1	4.57e-11	0.72	1.63e-05	1.57391
SOX2	MER52A	1.2e-10	1.8	3.6e-05	1.20831
SOX2	Charlie3	5.67e-10	2.53	0.0126949	1.33614
SOX2	L1MA4A	2.54e-09	0.78	0.00229778	0.895009
SOX2	L1PBa1	2.89e-08	1.74	0.0162587	1.02711
SOX2	L1MA5	4.21e-07	0.88	4.13e-07	2.16864
SOX2	L1MA6	5.3e-07	0.82	0.0355522	0.7266
SOX2	LTR104_Mam	3.8e-06	2.67	0.0469946	0.811244
SOX2	HERVK13-int	6.08e-06	3.73	2.58e-10	2.14954
SOX2	L1MD2	1.76e-05	0.6	0.0243844	0.949474
SOX2	LTR48B	2.12e-05	2.31	0.00269913	1.15189
SOX2	LTR56	3.26e-05	2.1	0.000216527	1.8249
SOX2	MER44B	3.26e-05	1.78	0.0154825	1.2406
SOX2	MER57A-int	3.99e-05	1.38	6.97e-12	2.27338
SOX2	L1MCb	7.41e-05	1.06	0.0233149	0.732475
SOX2	LTR1B	0.000152248	2.44	0.00994959	1.813
SOX2	L1MC4	0.000153778	0.44	0.0291962	0.913787
SOX2	L1PA4	0.000164928	0.25	0.00921062	0.747216
SOX2	L1ME3F	0.000178665	0.87	0.00280673	1.3764
SOX2	MLT2B4	0.000207579	1.24	0.0144194	0.971628
SOX2	L1ME3B	0.00021605	0.68	0.000209222	0.968641
SOX2	Tigger3c	0.000263884	1.44	0.0107472	1.54835
SOX2	L1M5	0.000668817	0.32	0.0120232	0.828083
SOX2	MER65-int	0.00102814	2	5.75e-05	1.85689
SOX2	L1PA6	0.00105946	0.28	0.000619821	0.912069
SOX2	L1MEc	0.00112497	0.37	0.00176243	1.03418
SOX2	CR1-1_Amn	0.00178203	2.54	0.0415895	2.22212
SOX2	FordPrefect	0.00231117	2.55	0.044213	1.22832
SOX2	PABL_A	0.00255424	1.15	0.00069608	1.48914
SOX2	L1P1	0.00290884	0.48	0.000325763	0.900497
SOX2	UCON8	0.00337959	4.63	0.00647431	2.81342
SOX2	HERVK14-int	0.00341356	1.56	0.00310363	2.04344
SOX2	MLT1A0-int	0.00362464	1.94	0.0375543	0.771394
SOX2	Kanga1c	0.00484407	3.39	0.000947257	2.40341
SOX2	X24_LINE	0.00540733	1.36	0.0266736	1.96697
SOX2	LTR53-int	0.00831246	2.52	1.36e-05	1.59615
SOX2	L1ME3D	0.00848038	0.64	0.00698889	1.20191
SOX2	LTR26	0.00865169	2.76	5.59e-08	2.61508
SOX2	LTR41C	0.0101529	1.31	0.0308803	1.22839
SOX2	L1ME3E	0.0144076	0.6	0.00747715	0.962638
SOX2	MER77B	0.0149956	0.83	0.0331637	1.373
SOX2	MER4E	0.0152985	0.94	0.00426012	1.31467
SOX2	L1MC5	0.0154523	0.59	0.0298172	0.851875
SOX2	L1M6	0.0156076	0.59	0.011289	1.01876
SOX2	MSTA1	0.021068	1.63	6.04e-07	3.60605
SOX2	L1M7	0.0228227	0.66	0.000780193	1.36484
SOX2	LTR91A	0.0228227	1.24	0.0422617	1.22282
SOX2	LTR50	0.0244775	1.06	0.00540169	1.18211
SOX2	LTR75B	0.024972	1.63	0.00191505	3.03715
SOX2	LTR40a	0.0254765	1.46	0.0123681	1.32902
SOX2	L1ME2z	0.0323869	0.43	0.0092952	1.19366
SOX2	LTR53	0.0368832	1.93	0.0111931	1.89017
SOX2	MER121	0.0376283	1.7	0.0273631	1.61037
SOX2	HERV16-int	0.045502	1.95	1.53e-07	1.84293
SOX2	L1PBa	0.0464212	0.43	0.000391038	1.20444
SOX2	MamRep605	0.0488012	1.32	0.00476559	1.31769
SOX2	Charlie13b	0.0492917	3.08	1.24e-06	4.28183
SOX17	LTR5_Hs	0	5.33	1.32e-22	3.45741
SOX17	SVA_B	0	3.8	9.15e-13	1.28122
SOX17	SVA_C	0	4.07	1.89e-10	1.48089
SOX17	SVA_D	0	4.16	3.42e-13	1.58283
SOX17	SVA_F	0	3.62	8.92e-07	1.06864
SOX17	SVA_E	1.51e-255	4.04	0.0144609	0.569591
SOX17	MER4A1	6.99e-222	3.17	0.000960719	0.895167
SOX17	SVA_A	1.33e-165	3.5	3.8e-09	1.76754
SOX17	HERVK-int	4.62e-163	3.17	2.93e-13	4.19791
SOX17	LTR7B	7.58e-157	3.42	0.000888739	1.03558
SOX17	HERV17-int	3.78e-131	2.69	0.00392325	0.796115
SOX17	MSTA-int	7.52e-115	1.58	0.0201454	0.675788
SOX17	MER21B	8.43e-113	2.46	0.00148186	0.808712
SOX17	MER4A1_	1.42e-81	3.42	1.03e-05	2.23675
SOX17	MER9a1	5.61e-79	3.4	0.0143635	1.15069
SOX17	THE1B-int	3.86e-62	1.19	1.48e-13	1.75104
SOX17	HERVIP10FH-int	6.26e-48	2.54	5.19e-09	2.31609
SOX17	MSTB-int	1.88e-47	1.92	0.00392543	1.03722
SOX17	MER4A	4.71e-46	3.67	0.000215543	1.21177
SOX17	MER9a2	5.03e-45	3.06	0.00768495	1.09226
SOX17	LTR7Y	1.17e-42	4.07	1.77e-06	2.07055
SOX17	LTR23	1.33e-41	2.43	0.00850089	1.30572
SOX17	HERV9N-int	6.66e-41	2.43	4.71e-31	4.99485
SOX17	HERVE-int	1.94e-40	2.3	1.71e-06	1.53827
SOX17	LTR47A	4.3e-34	2.34	0.000566156	1.67718
SOX17	MSTA	1.91e-33	0.83	2.22e-05	0.976407
SOX17	MER21C	2.76e-29	1.13	4.55e-06	1.67194
SOX17	LTR2B	5.1e-27	5.55	7.07e-08	2.24808
SOX17	MER9a3	1.83e-25	2.26	0.000797191	1.0315
SOX17	Harlequin-int	3.3e-25	2.55	3.65e-12	1.7875
SOX17	MER4E1	1.29e-22	3.47	0.0086446	0.845858
SOX17	MER74A	9.65e-22	1.95	0.0409921	0.542813
SOX17	THE1B	7.96e-21	0.66	9.53e-10	1.72623
SOX17	LTR29	4.56e-18	2.93	0.00951175	0.896352
SOX17	L1M4b	5.23e-17	1.07	0.00203029	1.01984
SOX17	LTR19B	4.43e-15	3.35	4.95e-09	4.06895
SOX17	MER67C	6.55e-15	1.53	1e-08	1.63378
SOX17	THE1A-int	6.55e-15	1.06	0.000282374	0.980595
SOX17	LTR19A	1.68e-14	4.8	0.00502676	1.55518
SOX17	LTR22B1	1.89e-14	2.72	0.045057	1.76851
SOX17	MER4CL34	2.71e-14	1.7	0.000152702	1.4786
SOX17	MER4B	1.17e-13	1.09	0.00129981	0.815372
SOX17	MER61-int	1.62e-13	1.29	1.18e-05	1.67397
SOX17	LTR7C	2.08e-12	2.76	5.37e-11	2.22331
SOX17	MER41A	3.53e-12	1.26	0.00102891	0.996872
SOX17	MER67B	8.49e-11	2	3.52e-08	2.28047
SOX17	THE1A	1.28e-10	0.85	0.00176701	1.16092
SOX17	THE1C-int	4.23e-09	0.76	0.000238878	1.2314
SOX17	LTR38B	5.07e-09	4.55	0.0113182	1.67211
SOX17	PRIMA4_LTR	6.64e-09	2.37	3.77e-06	2.12487
SOX17	MER11B	8.11e-09	1.14	1.6e-06	1.0505
SOX17	LTR48	4.58e-08	2.83	8.02e-08	2.06902
SOX17	LTR8	1.04e-07	0.76	2.53e-07	1.15433
SOX17	MER61E	1.23e-07	1.68	1.9e-06	3.07786
SOX17	LTR16A2	1.99e-07	1.08	3.86e-09	2.4293
SOX17	THE1D	7.38e-07	1.13	1.93e-14	1.96767
SOX17	MER5A1	7.99e-07	0.56	7.33e-06	1.40194
SOX17	LTR34	2.13e-06	2.61	0.00406098	2.15942
SOX17	HERVK9-int	2.33e-06	1.08	0.0108466	0.741145
SOX17	X9a_DNA	2.63e-06	1.84	0.0341443	1.51011
SOX17	MER11C	4.24e-06	0.78	0.00495474	0.731975
SOX17	HERVE_a-int	5.34e-06	3.14	1.05e-06	1.76171
SOX17	MER4C	9.73e-06	3.54	4.03e-09	2.2509
SOX17	LTR16	1.65e-05	0.78	1.99e-20	2.8603
SOX17	MamGypLTR3a	5.17e-05	1.31	5.88e-06	1.74821
SOX17	MER21A	7.49e-05	0.74	1.03e-05	1.58573
SOX17	MamRep434	7.49e-05	1.14	0.00307242	1.56439
SOX17	MER4D0	0.000104117	1.41	0.0100905	1.29777
SOX17	LTR48B	0.000115067	2.97	2.05e-10	2.23439
SOX17	MLT1A0-int	0.00013776	0.96	1.58e-15	2.84382
SOX17	HERVL32-int	0.000150733	3.16	9.76e-08	4.8087
SOX17	MER34C_	0.000199439	1.18	0.00263246	1.57345
SOX17	L1PBa	0.000274654	0.42	3.25e-26	3.65247
SOX17	PABL_B-int	0.000274654	1.16	2.28e-19	3.34416
SOX17	LTR85c	0.000335463	1.25	2.41e-11	3.30191
SOX17	LTR16E1	0.000401622	1.53	1.29e-12	2.868
SOX17	LTR72B	0.000405658	1.99	0.000314696	3.31
SOX17	MER77B	0.000426457	2.56	5.09e-05	2.08133
SOX17	MST-int	0.00052611	1.92	0.0160106	1.95297
SOX17	MLT1D	0.000593188	1.13	4.33e-12	2.21486
SOX17	AluSc8	0.000696112	1.64	5.51e-05	1.03031
SOX17	MSTD-int	0.000731802	1.19	0.0427775	1.17518
SOX17	LTR24C	0.000858778	1.6	0.00192379	1.75665
SOX17	THE1-int	0.000876127	1.49	2.45e-06	3.4741
SOX17	AmnSINE1	0.000978001	1.62	0.00752055	1.51181
SOX17	MER51-int	0.00183631	1.61	2.8e-08	1.61852
SOX17	L1PBa1	0.00211225	1.24	1.23e-15	3.78159
SOX17	L1M3de	0.00247875	1.11	8.52e-08	1.76971
SOX17	LTR16C	0.00273945	0.37	0.00271191	0.839734
SOX17	MER5A	0.00308872	0.24	9.58e-06	1.55919
SOX17	PABL_B	0.00321477	1.6	7.76e-31	4.04571
SOX17	MamTip2	0.00355287	0.65	0.000138184	1.61388
SOX17	LTR56	0.00366107	1.05	1.75e-06	1.98275
SOX17	LTR104_Mam	0.00429631	0.93	2.89e-10	2.72449
SOX17	MER11A	0.00429631	0.5	0.00181297	1.42501
SOX17	MLT1E1-int	0.00546167	4.17	0.0442759	1.65942
SOX17	MSTB2-int	0.00609675	1.51	9.23e-11	3.75025
SOX17	MER34-int	0.00660453	1.89	2.22e-08	2.99645
SOX17	Eulor2A	0.0066709	4.97	0.00182036	1.41671
SOX17	MER5B	0.00744658	0.27	8.14e-06	1.93957
SOX17	MER84	0.00798652	2.78	0.000192108	2.98504
SOX17	MER21-int	0.008396	0.75	1.49e-08	2.39909
SOX17	HERV1_I-int	0.00946646	1.05	2.37e-10	2.49251
SOX17	MSTC-int	0.00995182	1.71	0.00720667	1.7658
SOX17	X4b_DNA	0.00995182	1.39	0.0112474	1.50948
SOX17	LTR81AB	0.0115624	1.96	0.0167903	2.14904
SOX17	LTR72	0.0131675	1.43	5.26e-05	3.63652
SOX17	MER34B	0.0134336	0.74	0.00057811	1.50612
SOX17	EUTREP15	0.0164078	1.81	7.72e-05	3.46044
SOX17	LTR36	0.0170774	2.58	1.04e-08	2.53539
SOX17	LTR40c	0.0186856	0.97	3.17e-08	2.42084
SOX17	UCON44	0.0208584	1.37	0.0156495	1.62948
SOX17	MER34C	0.0254765	1.79	0.0119408	1.85963
SOX17	LTR10A	0.0281559	3.86	0.00293424	1.34142
SOX17	LTR22C2	0.0327124	4.15	0.0140724	2.27061
SOX17	MER49	0.0327124	0.47	4.13e-08	1.47481
SOX17	L1MB3	0.0350844	0.21	4.64e-09	1.74241
SOX17	Tigger6	0.0395575	3.64	0.00215957	2.38301
SOX17	LTR8A	0.0428521	0.58	4.53e-20	1.85653
SOX17	HERVP71A-int	0.0437178	0.58	1.51e-08	3.12677
SOX17	MSTD	0.044601	1.06	9.41e-06	1.28643
SOX17	MamTip2b	0.044601	0.33	0.00264419	1.4616
SOX17	MamTip3	0.044601	1.66	0.000115192	2.1706
SOX17	Charlie30a	0.0478349	2.73	0.0199445	1.57919
SOX10	UCON8	0.00178203	3.65	0.016999	1.7619
SOX10	HERVK13-int	0.0156076	2.7	1.85e-06	1.59383
SNAPC1	LTR4	1.5e-06	5.73	0.0384173	1.14532
SNAI2	HERVK13-int	5.36e-07	4.48	0.034464	0.709585
SNAI2	LTR53-int	0.0119145	2.82	0.0239322	0.723723
SMC3	MER57E3	0.0184997	1.75	0.0204808	2.76332
SMARCA4	HERVK3-int	2.64e-08	2.04	9.5e-05	1.41203
SMARCA4	MER129	0.000605171	4.98	0.0266037	2.36285
SMARCA4	LTR1D	0.0320647	1.44	0.0493792	0.840424
SMARCA4	MER134	0.0415857	5.06	0.00528224	2.78685
SMAD3	HERVS71-int	1.34e-31	3.74	0.000102451	1.34447
SMAD3	HERVK11-int	0.0138427	1.92	0.0111067	1.12717
SMAD2	LTR30	3.22e-07	2.85	0.0119679	1.19249
SMAD2	LTR22C2	0.000457378	3.25	0.0376085	1.93254
SMAD2	LTR55	0.0212797	2.45	0.0124224	2.30102
SMAD1	MER11A	7.68e-104	2.71	0.00169318	1.4369
SMAD1	MER61E	8.66e-100	4.57	0.0253133	1.97559
SMAD1	HERVS71-int	2.67e-16	1.71	0.00304748	1.05048
SMAD1	LTR26B	0.00103848	2.91	0.0241889	2.32509
SMAD1	HERVK11-int	0.00331267	0.96	0.0471281	0.880212
SMAD1	LTR16D1	0.00400585	2.55	0.0434283	2.32797
SETDB1	LTR10G	7.94e-51	6.43	0.0090335	2.22597
SETDB1	SVA_F	3.89e-11	1.17	0.00025791	0.884896
SETDB1	LTR49	4.34e-07	0.74	9.4e-05	1.51416
SALL4	MER4CL34	0.00196945	3.6	0.0172694	1.10539
RXRA	LTR22B2	4.62e-23	4.47	0.0306969	2.15848
RXRA	LTR22B	0.000696112	2.04	0.0429107	1.77294
RUNX3	MER57E3	2.71e-07	1.77	0.00769862	3.00107
RUNX3	HERVK13-int	0.0122773	0.81	0.000810123	1.07729
RUNX1	MER52A	0	2.79	0.044665	0.582205
RUNX1	LTR12D	8.01e-155	3.29	0.00157327	1.52203
RUNX1	HERV9NC-int	1.09e-80	1.84	5.02e-06	1.26126
RUNX1	LTR10A	8.87e-36	4.55	0.000174591	2.35688
RUNX1	LOR1a	3.22e-35	2.33	0.0263886	1.37447
RUNX1	LTR12_	4.37e-29	2.73	0.000775131	1.59013
RUNX1	LTR12	8.76e-27	3.73	1.33e-06	1.9953
RUNX1	LTR53	8.88e-17	3.42	0.0268706	1.70059
RUNX1	LTR10E	1.58e-11	3.51	0.0195989	1.83337
RUNX1	HERVK13-int	7.97e-10	4.61	2.23e-07	1.72635
RUNX1	MER9a1	1.25e-09	3.07	0.00951785	1.11962
RUNX1	HERVFH21-int	7.12e-05	1.82	0.000503365	2.89681
RUNX1	MER76-int	0.0257325	2.31	0.0134876	2.73579
RUNX1	MLT1G1	0.0391639	2.12	0.0352033	0.668456
RUNX1	LTR53-int	0.0464212	2.18	0.0111321	0.902039
RREB1	LTR18B	5.4e-22	2.46	0.034692	1.02299
RREB1	LTR41B	1.5e-17	1.91	0.0362407	0.70483
RREB1	LTR12E	6.29e-15	2.44	0.00549495	0.807959
RREB1	MER44D	3.21e-06	1.38	0.0317531	0.898957
RREB1	LTR1D	1.47e-05	1.33	0.00595492	1.08089
RREB1	HERVL18-int	0.000349153	0.88	4.25e-06	3.31151
RREB1	LTR40a	0.000564257	0.78	0.00250757	1.34734
RREB1	LTR10A	0.000587285	1.38	1.21e-10	2.77207
RREB1	LTR18C	0.00226541	2.7	0.0370077	1.38817
RREB1	LTR2B	0.0107807	1.3	0.0407851	0.898486
RREB1	LTR41	0.024972	0.68	0.038428	0.694973
RREB1	MER61C	0.0298969	1.25	0.037404	1.10377
RNF2	MamGypsy2-I	0.0212797	1.75	0.00827482	1.57054
RFX5	Eulor5A	0.0464212	1.8	0.0304486	1.98331
RBBP5	MER65D	0.000160054	1.86	0.0366715	1.33934
RARA	PABL_B	2.57e-09	2.24	0.0293863	0.727845
RARA	X30_DNA	1.45e-05	3.4	0.0479715	0.899788
RARA	MER11A	0.000127168	2.17	2.55e-06	2.20838
PRDM1	LTR71B	5.6e-09	3.44	0.0109745	1.40004
PRDM1	HERVK13-int	8.78e-05	4.14	0.00548169	0.927213
PRDM1	L1MCa	0.00115923	1.2	0.00539476	0.978032
PRDM1	L1P4	0.00162866	1.66	0.00156416	1.44052
PRDM1	MER44D	0.00388746	1.91	0.000156004	1.94972
PRDM1	LTR13_	0.0135686	4.55	0.00271918	1.95051
PRDM1	Eutr16	0.0492917	2.03	0.0439468	2.11957
PPARGC1A	LTR10A	4.79e-10	5.66	0.0317067	1.28601
PPARG	HERVE-int	7.15e-61	2.92	0.0121993	1.00785
PPARG	LTR10F	8.46e-56	3.65	0.0208238	2.24879
PPARG	MER52A	8.56e-22	1.72	0.0372627	0.771181
PPARG	HERVK13-int	1.61e-06	4.06	0.00977587	1.09124
PPARG	MER121	0.000536738	1.69	0.0215893	2.6752
PPARG	LTR40c	0.00222055	1.91	0.0309814	2.12703
PPARG	UCON8	0.00315111	2.5	0.0126176	3.21039
PPARG	LTR88a	0.0265162	0.97	0.0482888	1.76427
PPARG	Kanga1b	0.044601	1.75	0.0183491	2.84191
POU2F2	HERVK13-int	1.06e-07	3.91	0.0288489	0.724885
PITX3	LTR76	0.0183156	1.61	0.00785102	1.11997
PHOX2B	Zaphod	2.7e-56	1.86	0.00754852	1.43216
PHOX2B	Charlie2b	7.89e-06	0.68	0.00387532	1.64672
PHOX2B	SVA_D	1.34e-05	0.51	0.0188945	0.521397
PHOX2B	X20_LINE	0.000689186	2.29	0.0209345	2.36701
PHOX2B	X17_LINE	0.00185476	1.63	0.0343675	1.93103
PHOX2B	Eutr2B	0.0157644	1.23	0.0455381	2.15679
PHOX2B	MER65-int	0.0387742	0.4	4.17e-07	2.18419
PHF8	LTR2752	0.0483156	0.86	0.0334414	1.35953
PDX1	MER4A1_	8.79e-13	2.27	0.0142861	1.65654
PDX1	HERVK22-int	1.01e-11	2.27	0.0387956	0.982578
PDX1	MER51D	1.96e-05	2.92	0.0418588	1.44592
PDX1	LTR13_	3.83e-05	2.95	6.76e-05	2.56484
PDX1	MER4CL34	0.00158052	1.27	0.000157089	1.83676
PDX1	Tigger6a	0.00318278	1.06	0.0135263	1.77425
PDX1	LTR72	0.0117959	2.06	0.031375	2.06467
PDX1	LTR48	0.0151463	1	0.0324974	1.069
PAX8	SVA_D	0	3.69	0.000416003	0.803806
PAX8	SVA_B	1.96e-213	3.7	1.76e-05	0.784971
PAX8	SVA_C	1.04e-205	3.77	2.09e-06	1.22979
PAX8	SVA_F	6.35e-131	3.12	6.02e-05	0.971286
PAX8	SVA_E	2.29e-77	3.62	0.0378935	0.520519
PAX8	LTR2B	4.68e-21	3.64	9.02e-05	1.9995
PAX8	MER44D	3.64e-16	2.55	0.0481334	1.28366
PAX8	LTR43	1e-05	2.42	7.9e-06	1.12528
PAX8	HERVK13-int	0.00456197	2.18	8.78e-07	1.70758
PAX8	MER57E3	0.00465413	1.79	0.019352	2.64269
PAX8	MER44B	0.0212797	0.71	0.01155	1.512
PAX6	HERVK13-int	0.000231716	3.56	0.00287925	1.01583
PAX5	LTR2B	4.17e-73	3.9	0.0472899	0.880663
PAX5	LOR1a	7.36e-18	2.64	0.0250405	1.40718
PAX5	LTR76	2.83e-15	3.87	0.0264487	1.01324
PAX5	HERV9NC-int	2.23e-08	1.77	1.42e-05	1.21278
PAX5	HERV9-int	3.04e-08	1.72	0.000342551	1.07397
PAX5	HERVK13-int	7.85e-08	4.96	3.58e-06	1.54323
PAX5	HERVE-int	0.000193545	1.9	1.44e-12	2.271
PAX5	LTR12	0.000238772	2.09	1.38e-05	1.78027
PAX5	MER57C2	0.000808767	2.89	0.00682886	2.58788
PAX5	HERV9N-int	0.00191125	1.45	1.43e-07	2.27971
PAX5	HERVK3-int	0.00202943	1.63	0.0495436	0.714464
PAX5	HERVE_a-int	0.00489275	1.48	3.4e-39	4.5
PAX5	HERVL18-int	0.00798652	1.37	0.00740341	2.4696
PAX5	LTR10E	0.0119145	2.64	0.00106792	2.46134
OTX2	SVA_F	2.96e-80	1.75	0.047874	0.507466
OTX2	LTR8B	4.2e-14	2.35	0.0412098	0.82621
OTX2	MLT1A1	3.18e-10	1.49	0.0296248	0.826655
OTX2	HERVK22-int	1.41e-08	2.79	0.0303941	1.09226
OTX2	LTR23-int	2.95e-05	4.26	0.0184697	2.2093
OTX2	HERVK13-int	0.000220415	3.36	0.000467208	1.19981
OTX2	HERVL-int	0.000335463	0.44	0.00276144	1.09729
OTX2	LTR81A	0.000777055	2.98	0.00026784	2.55886
OTX2	UCON44	0.00129402	3.22	0.0174521	2.48327
OTX2	LTR35	0.0177743	4.54	3.84e-06	3.12417
OTX2	MER105	0.0196437	1.3	0.0139657	2.50359
OTX2	MamRep1151	0.0198411	0.94	0.0251564	1.25296
OTX2	X20_LINE	0.0478349	2.11	0.0389013	2.11479
NRF1	MER50B	1.4e-06	1.97	0.0304224	1.00213
NRF1	MER61E	0.00308872	2.4	0.00579935	2.51059
NRF1	LTR71B	0.00708341	3.11	0.0479233	0.954852
NRF1	MER72	0.0181334	1.25	9.52e-05	1.81497
NR5A1	HERVK13-int	2.67e-09	4.52	0.000189676	1.28657
NR5A1	MER52C	2.09e-06	1.46	0.0203599	1.895
NR5A1	MER67A	0.000271921	3.41	0.0205325	1.13257
NR5A1	PRIMA41-int	0.00775048	2.04	5.06e-07	1.91524
NR3C1	Zaphod2	7.5e-06	2.45	0.0338393	1.70444
NR3C1	LTR19C	0.00369786	1.63	0.00757259	1.99421
NR3C1	MER68B	0.00687406	1.85	0.0321463	2.28682
NR2F2	SVA_C	0	3.55	0.0140136	0.59254
NR2F2	SVA_D	0	3.55	0.0200795	0.520086
NR2F2	LTR15	4.55e-153	4.32	0.000821843	2.14764
NR2F2	LTR19B	1.03e-53	3.3	0.000297899	2.78753
NR2F2	LTR8	2.43e-45	1.69	0.0199924	0.525571
NR2F2	LTR71B	1.01e-32	3.14	0.00406054	1.37141
NR2F2	HSMAR2	6.51e-32	1.71	0.000441659	1.70379
NR2F2	LTR40a	2.57e-21	2.27	0.0374498	1.17869
NR2F2	LTR5B	2.05e-19	2	0.0191975	0.660501
NR2F2	MER54A	3.89e-19	1.97	0.0263336	1.20466
NR2F2	LTR22B1	1.11e-16	2.94	0.0002203	3.61333
NR2F2	LTR8B	5.37e-16	1.29	0.00120479	1.0972
NR2F2	AluSz6	1.23e-15	0.53	0.0212919	0.631438
NR2F2	LTR12D	7.74e-14	2.02	1.01e-12	3.16419
NR2F2	MER41E	2.26e-10	2.09	0.000859175	1.79952
NR2F2	MER61C	5.08e-10	2.33	0.00217258	2.17083
NR2F2	MER121	1.67e-09	2.04	0.0297958	1.96238
NR2F2	MER66C	1.81e-08	1.91	0.00243453	2.22734
NR2F2	LTR18B	3.75e-08	2.08	0.000261456	2.0413
NR2F2	LTR44	5.64e-08	2.68	0.00012728	2.14341
NR2F2	LTR14B	2.74e-07	1.87	0.0406275	1.50866
NR2F2	MER48	3.18e-07	2.54	0.0001043	3.54568
NR2F2	MER31B	6.1e-07	1.36	0.0243676	0.928885
NR2F2	MER54B	9.07e-06	1.52	0.0135787	1.94601
NR2F2	MER51A	1.31e-05	1.12	0.0166648	1.36958
NR2F2	HERVK22-int	1.64e-05	0.98	2.27e-05	1.85084
NR2F2	MER77B	4.68e-05	1.02	0.0110024	2.27739
NR2F2	LTR45C	0.000117391	1.56	0.00296413	2.45236
NR2F2	LTR35A	0.000283018	2.32	0.0148936	1.98684
NR2F2	L1MD3	0.000858778	1.83	0.0206174	0.94123
NR2F2	UCON29	0.00238156	2.06	0.0181522	2.3743
NR2F2	hAT-4b_Ther	0.00489275	5.03	0.0123431	2.49481
NR2F2	MER52A	0.00615802	0.43	3.28e-05	1.16321
NR2F2	LTR72	0.008396	1.5	0.0041398	2.77932
NR2F2	HERVP71A-int	0.010358	0.81	0.00878228	1.31173
NR2F2	UCON8	0.0113334	2.01	0.000210105	3.74232
NR2F2	LTR22C2	0.0145524	2.94	0.00244889	2.77932
NR2F2	HERVH48-int	0.0239928	0.86	0.00237977	1.3163
NR2F2	LTR31	0.0262523	1.28	0.0015194	2.09006
NR2F2	LTR28B	0.0314298	0.91	0.0299816	2.14972
NR2F2	LTR48B	0.0333733	0.65	0.0103946	0.968951
NR2F2	MLT1E1A-int	0.0343896	1.34	2.74e-09	3.55018
NR2F2	MER4C	0.0365162	0.9	0.0194668	1.2602
NR2F2	LTR25-int	0.0387742	0.53	0.00251783	1.75842
NR2F2	MamGypLTR3	0.0403566	1.03	0.0267805	1.78364
NR2F2	LTR41	0.0407622	0.7	0.00690133	0.921224
NR2F1	LTR22A	2e-67	3.52	0.00491128	1.46547
NR2F1	MER121	8.07e-07	1.3	0.000319339	3.13712
NR2F1	LTR22B1	0.000500451	1.77	0.00745223	2.63228
NR2F1	LTR45B	0.00744658	0.85	0.0179135	1.17189
NR2F1	LTR2B	0.035437	1.32	0.000500633	1.621
NKX2-5	HERVK13-int	0.00271219	2.46	0.0196418	0.776714
NKX2-5	Tigger15a	0.0174224	1.25	0.0280173	1.36436
NKX2-1	MLT1F1-int	0.000689186	2.96	0.0139085	1.29608
NKX2-1	LTR59	0.0473589	3.04	0.0328682	1.81562
NFIC	HERVL18-int	1.96e-28	1.8	7.46e-06	3.17901
NFIC	LTR18A	3.81e-26	3.55	0.0433765	1.97134
NFIC	HERVE-int	1.35e-18	1.47	6.39e-05	1.2546
NFIC	HERVK13-int	2.88e-11	2.03	1.21e-10	2.04985
NFIC	LTR47B4	4.51e-10	2.54	0.0117509	2.49857
NFIC	LTR8B	3.76e-09	0.92	0.000733981	1.15565
NFIC	LTR7C	4.17e-07	2.2	0.00016808	1.27305
NFIC	LTR22B1	4.38e-07	2.53	0.005749	2.86705
NFIC	LTR40a	2.26e-06	1.13	0.00392825	1.76488
NFIC	LTR107_Mam	3.5e-05	1.9	0.00982238	1.96354
NFIC	LTR48B	3.72e-05	1.25	0.014303	0.92427
NFIC	LTR44	4.11e-05	2.16	0.00283481	1.353
NFIC	LTR24B	8.27e-05	1.69	0.000248814	1.41375
NFIC	LTR10D	0.000325548	1.61	0.00778347	2.27171
NFIC	UCON8	0.000553084	1.9	0.0158317	2.49857
NFIC	MamRep605	0.00102814	0.58	0.0371264	1.02433
NFIC	LTR38-int	0.00121866	1.68	0.0163621	2.53334
NFIC	MLT1F1	0.00204983	0.47	0.00911595	0.979135
NFIC	MLT1M	0.00245409	0.71	0.0256705	1.04745
NFIC	hAT-4b_Ther	0.00381048	1.62	0.00375323	2.94305
NFIC	LTR41	0.00479587	0.78	0.00102595	1.12343
NFIC	MARE8	0.0051953	1.85	0.0105436	2.64332
NFIC	LOR1a	0.008396	0.84	0.00591434	1.40148
NFIC	LTR26	0.00975476	0.74	0.00887747	1.2342
NFIC	LTR41B	0.0106734	0.97	0.0286075	0.943357
NFIC	MER41G	0.0107807	1.61	0.00135862	2.68577
NFIC	LTR69	0.021068	1.51	3.5e-06	4.08353
NFIC	CR1-16_AMi	0.0267827	1.28	0.00876385	2.64332
NFIC	MLT1G	0.0290133	0.34	0.0285742	0.786957
NFATC1	hAT-4b_Ther	0.0270518	1.67	0.00272104	3.03185
NEUROD1	SVA_D	0	3.78	0.0256334	0.505266
NEUROD1	SVA_B	2.33e-169	3.81	0.00673307	0.496375
NEUROD1	Ricksha_c	3.89e-07	1.44	0.0419312	1.39403
NEUROD1	LTR57-int	1.53e-05	2.3	0.0253671	2.0128
NEUROD1	MER92-int	4.23e-05	1.31	0.00309101	2.15913
NEUROD1	MER52A	4.92e-05	1.12	0.00926081	0.771882
NEUROD1	LTR10C	0.000184106	1.55	0.00643822	2.15489
NEUROD1	MamSINE1	0.00113627	0.77	0.0139786	1.55172
NEUROD1	LTR33B	0.0100518	1.44	0.00543273	1.14366
NEUROD1	MLT1I-int	0.0247235	0.71	0.000623823	2.39791
NEUROD1	LTR38B	0.0372538	1.62	0.0127663	1.62176
NEUROD1	HUERS-P2-int	0.044601	0.67	0.000193436	2.28631
NEUROD1	MSTC	0.0468877	0.41	0.0186208	1.24949
NELFA	LTR9D	0.0101529	1.46	0.00349553	1.23249
NANOG	L1PA3	0	1.86	0.00280407	0.776023
NANOG	SVA_D	0	3.46	0.0348351	0.386579
NANOG	SVA_F	4.32e-257	3.09	0.0343224	0.404713
NANOG	MER4CL34	2.79e-68	2.88	3.87e-05	1.435
NANOG	MER21C	1.7e-51	1.39	0.00043117	1.1124
NANOG	HERVIP10FH-int	2.01e-31	4.07	0.0476744	0.67507
NANOG	MER11A	9.87e-27	1.86	0.041133	0.802099
NANOG	LTR48	2.29e-22	2.02	0.0306205	0.809777
NANOG	LTR40A1	1.32e-10	2.25	0.0234185	1.47438
NANOG	MamTip2	6.62e-08	1.72	0.037081	0.816444
NANOG	LTR26D	6.89e-08	2.76	0.0366789	1.2845
NANOG	LTR49-int	7.03e-08	1.5	0.000238998	1.09431
NANOG	LTR35A	1.18e-07	3.85	0.011	1.70242
NANOG	MER57A-int	1.01e-06	1.25	0.0225326	0.639014
NANOG	LTR7C	1.02e-06	2.08	0.00646037	0.840947
NANOG	MER126	1.28e-06	3.35	0.00211503	2.06616
NANOG	LTR48B	2.68e-06	2.01	0.00397325	0.91958
NANOG	HERVS71-int	2.23e-05	2	1.25e-05	1.236
NANOG	PRIMA4_LTR	3.33e-05	2.33	7.62e-05	1.52779
NANOG	LTR72	3.99e-05	2.25	0.033018	1.74337
NANOG	L1PA15	0.000248517	0.5	0.000251698	1.20025
NANOG	MLT2B1	0.000662162	1.07	0.0164652	0.793109
NANOG	HERVK13-int	0.0010701	4.05	0.00926777	0.708241
NANOG	LTR85c	0.00174675	1.49	9.34e-06	2.55787
NANOG	LTR81A	0.00213348	2.24	0.0331015	1.23667
NANOG	HERVK11-int	0.00276698	1.71	0.0433712	0.739967
NANOG	AluYb8	0.00341356	1.07	0.0387431	0.579748
NANOG	Charlie31a	0.00416933	2.04	0.0252849	1.00283
NANOG	LTR81AB	0.00822975	2.88	0.0344186	1.86423
NANOG	MLT2D	0.010889	1.44	1.8e-05	1.29857
NANOG	HERV4_I-int	0.0113334	1.66	1.09e-09	2.72688
NANOG	X9b_DNA	0.0114473	1.6	0.0336768	1.92918
NANOG	MLT2B4	0.0127784	0.56	0.00197732	0.956555
NANOG	LTR45B	0.0320647	1.09	0.00183508	1.08902
MYOD1	MER52A	4.95e-58	1.71	2.02e-07	1.57048
MYOD1	L1P3b	3.34e-06	2.52	0.017559	1.9213
MYOD1	LTR16B1	4.11e-05	1.32	0.046833	1.32743
MYOD1	HERVL18-int	0.000575656	0.94	0.000827611	2.8906
MYOD1	L1PBb	0.0043831	1.04	0.00382388	1.03927
MYOD1	HERVP71A-int	0.0151463	0.84	0.0163123	1.35317
MYOD1	MER54A	0.0170774	0.94	0.0306741	1.17097
MYOD1	MLT1M	0.0206508	1.05	0.0241767	1.09393
MYOD1	LTR75B	0.0223708	1.41	0.020803	2.33955
MYOD1	LTR13_	0.0320647	2.01	0.00051839	2.22359
MYOD1	HERVK13-int	0.045502	1.44	0.000198039	1.3089
MYF5	HERVL18-int	0.00634556	1.02	0.00497082	3.14096
MYF5	MER52A	0.0206508	0.5	0.00300537	1.05814
MYC	HERVL18-int	3.57e-44	2.46	0.00427882	2.85463
MYC	MER52-int	1.36e-07	1.03	0.0140053	1.46773
MYC	LTR43B	0.010889	2.11	0.00799111	2.44462
MYBL2	LTR22B1	0.00134683	1.85	0.0132883	2.55374
MYBL2	HERVIP10F-int	0.0301974	2.06	0.000114594	2.50421
MYB	LTR77	2.58e-22	3.12	0.0150945	1.56768
MYB	LTR7C	2.83e-16	3.75	0.0496593	0.747874
MYB	LTR12	2.94e-07	1.48	0.000336805	1.30066
MYB	LTR13_	3.58e-06	2.81	0.0033297	1.75325
MYB	MER66C	0.00172937	1.33	0.014157	1.4882
MYB	LTR26E	0.00315111	2.4	0.0343791	1.14
MYB	MER83C	0.00524752	2.89	0.028763	2.30208
MYB	MER66B	0.00995182	1.36	0.00283984	1.47052
MYB	LTR2	0.0230521	1.53	1.39e-05	1.40237
MYB	LTR35B	0.0347353	1.61	0.000422658	2.99616
MYB	HERVS71-int	0.0399551	0.53	0.0311675	0.767834
MEF2C	L1MB7	4.59e-44	0.64	0.0122649	0.909469
MEF2C	LOR1a	1.76e-34	2.07	0.0277514	1.1117
MEF2C	MER57A1	2.09e-26	1.86	0.0339807	0.82849
MEF2C	MER57B1	2.08e-17	1.74	0.0133974	1.03596
MEF2C	LTR41	1.02e-10	1.29	0.00487915	0.931857
MEF2C	LTR2B	2.98e-08	2.72	0.00581975	1.28784
MEF2C	LTR50	4.3e-07	0.84	0.0318354	0.847448
MEF2C	LOR1b	8.4e-07	1.08	0.0305257	1.04762
MEF2C	L1MB4	7.43e-06	0.38	0.00138832	0.790862
MEF2C	MLT1F1	8.63e-06	0.64	0.0277367	0.807805
MEF2C	LTR8B	4.59e-05	0.68	0.0326964	0.718496
MEF2C	LTR7C	0.000256085	1.45	0.0111013	1.10603
MEF2C	LTR41B	0.000841773	0.87	0.0120213	0.98269
MEF2C	LTR38B	0.000893825	1.37	5.95e-05	1.9955
MEF2C	LTR61	0.0015648	1.66	0.0170798	0.93396
MEF2C	MLT1F2	0.0126512	0.26	0.0294922	0.683358
MEF2C	Looper	0.0184997	0.77	0.0362975	1.22322
MEF2C	HERVK13-int	0.0284388	1.63	1.08e-07	1.76213
MEF2C	MER44C	0.0350844	0.88	0.00632582	0.995696
MEF2C	LTR10B	0.0459593	1.43	0.0456293	1.81353
MEF2C	MER45B	0.0473589	0.42	0.0241713	1.05489
MEF2C	LTR16D	0.0492917	0.59	0.00447598	1.58116
MEF2A	MER83	0.00128115	2.33	0.0299654	1.08349
MEF2A	LTR25-int	0.00535352	1.33	0.0206296	1.48407
MEF2A	MamGypLTR3	0.0135686	1.85	0.0290187	1.74149
MEF2A	X17_LINE	0.0365162	1.44	0.00653986	2.59698
MAX	MER54A	9.91e-09	1.54	0.00133575	1.76276
MAX	MER83C	0.000152248	1.96	0.0499964	2.09271
MAX	MLT1N2	0.00551656	0.44	0.024434	1.18776
MAX	UCON78	0.00806679	2.93	0.0156938	2.46119
MAX	MER50B	0.0347353	0.73	0.0337212	1.03684
MAFK	MER4C	1.83e-24	3.03	0.0495414	1.22713
MAFK	HERVS71-int	4.09e-11	2.11	0.0045878	1.00462
MAFK	Tigger6a	5.56e-06	0.98	0.0322179	1.6859
MAFK	LTR43	1.62e-05	2.23	0.0492867	0.523327
KLF4	LTR5_Hs	0	5.66	9.23e-05	1.43349
KLF4	SVA_D	0	5.7	1.42e-07	1.18849
KLF4	SVA_F	0	5.55	7.24e-11	1.51805
KLF4	SVA_C	1.14e-295	5.42	6.44e-07	1.23425
KLF4	LTR7B	1.19e-156	5.29	4.49e-43	4.56601
KLF4	MLT2A2	2.11e-115	2.78	1.8e-20	3.06714
KLF4	SVA_A	3.51e-83	4.5	0.0202497	0.715004
KLF4	LTR10F	1.11e-65	3.96	0.000912371	1.88281
KLF4	HERVK-int	1.64e-63	4	0.00901487	1.54725
KLF4	LTR8	8.41e-58	2.12	1.74e-10	1.43678
KLF4	LTR7Y	1.19e-48	6.11	2.29e-24	5.222
KLF4	MER11D	1.04e-44	3.5	0.00614046	2.19625
KLF4	LTR8B	1.16e-31	2.22	3.48e-05	1.41611
KLF4	MER52C	1.85e-21	1.87	0.00281208	2.13742
KLF4	MER61E	1.48e-15	3.27	4.94e-10	4.80556
KLF4	MER11C	2.48e-15	2.59	3.62e-10	1.63094
KLF4	MER4E1	1.21e-13	2.97	0.000209026	1.21033
KLF4	HERVIP10FH-int	4.28e-13	2.01	3.15e-20	3.54419
KLF4	MLT2A1	1.82e-11	2.21	5.31e-09	2.71992
KLF4	LTR7C	3.48e-10	3.87	4.5e-06	1.62901
KLF4	MER58A	1.79e-09	1	0.0264171	1.13524
KLF4	LTR8A	2.78e-08	2.5	6.12e-11	1.29631
KLF4	LTR72	2.69e-07	3.3	0.00445657	2.64848
KLF4	LTR23	9.28e-07	2.98	0.00112754	1.47252
KLF4	LTR48	2.9e-06	2.36	0.000228648	1.64596
KLF4	MER9a3	2.99e-06	1.44	6.05e-05	1.27021
KLF4	MER52A	2.62e-05	1.95	1.63e-11	1.90517
KLF4	Tigger7	3.36e-05	1.24	0.00398771	2.41679
KLF4	HERVL18-int	7.05e-05	1.33	1.14e-05	3.81245
KLF4	MER4A	9.61e-05	2.52	1.74e-06	1.66719
KLF4	HERVK13-int	0.000113922	3.81	0.00783127	0.913574
KLF4	LTR48B	0.00012341	2.46	1.43e-15	2.90846
KLF4	MER44C	0.000155324	1.26	0.00230009	1.18852
KLF4	AluYa5	0.000156885	3.63	0.0432938	0.770446
KLF4	LTR10A	0.000261259	3.17	0.00210765	1.95278
KLF4	LTR12E	0.000784864	1.76	3.1e-05	1.4736
KLF4	LTR22B1	0.00198925	3.48	0.0460331	2.1192
KLF4	MER54B	0.00224287	2.82	0.0046642	2.23626
KLF4	MLT2B4	0.00231117	1.2	1.96e-09	2.34801
KLF4	LTR1A2	0.0023344	2.19	0.00108719	1.31371
KLF4	MLT1E1A-int	0.00250366	3.36	0.00410996	1.67947
KLF4	LTR35B	0.00279479	2.93	0.00523509	2.755
KLF4	MER4CL34	0.00302755	2.08	2.09e-15	3.53863
KLF4	MLT2B1	0.00351752	1.25	0.000246048	1.46951
KLF4	MER11A	0.00653881	0.81	0.00974844	1.23525
KLF4	MER52D	0.0151463	0.55	5.6e-07	2.09599
KLF4	LTR24B	0.0152985	1.64	0.0231435	0.912953
KLF4	HERVL-int	0.0165727	0.45	9.32e-11	2.19214
KLF4	LTR49-int	0.0177743	1.2	1.4e-32	4.09861
KLF4	MamGypLTR3a	0.0181334	1.87	0.0152454	1.11335
KLF4	LTR1A1	0.0194482	2.14	0.000392117	3.42022
KLF4	MER66C	0.0259911	1.57	0.00601658	1.97254
KLF4	LTR1C	0.0278757	2.42	6.11e-05	3.66293
KLF4	MER92C	0.0301974	2.18	2.33e-14	6.49986
KLF4	MER51A	0.0314298	1.12	0.00881767	1.41176
KLF3	LTR8	0.0154523	0.47	0.0428724	0.456776
KLF11	MER52-int	0.00321477	0.93	0.0400259	1.01556
KLF1	LTR53	1.91e-18	1.35	0.00501472	2.31107
KLF1	MER66C	2.69e-11	1.59	0.0360977	1.60204
KLF1	MER61F	0.00447164	1.15	0.0194436	2.42673
KLF1	LTR73	0.010889	0.94	0.0031086	3.06047
KLF1	LTR45C	0.0152985	0.8	0.00492556	2.30844
KDM5B	LTR18B	6.98e-09	1.71	0.00523389	1.85261
KDM5B	L1PBa1	0.0057417	0.54	0.0187757	1.27118
KDM5B	MER39B	0.0333733	0.81	0.0458085	0.801419
KDM1A	LTR35A	2.19e-05	3.26	0.0169234	1.94961
KDM1A	LTR25-int	0.00200924	1.3	0.0324061	2.14392
JUND	LTR72	5.06e-20	3.12	0.00303801	3.10989
JUND	LTR10B	0.00178203	2.2	0.046642	1.80418
JUND	UCON8	0.00235786	2.37	0.0478259	2.17266
JUND	LTR31	0.00429631	1.08	0.0174487	1.98546
JUNB	MER44B	6.34e-196	3.02	0.0369706	0.918838
JUNB	LTR8B	5.21e-27	1.93	0.000237678	1.06677
JUNB	Tigger3	3.66e-15	1.45	0.000610458	1.11303
JUNB	LTR13_	2.13e-11	3.52	0.0188099	1.13575
JUNB	MLT1G	1.65e-08	0.96	0.0448455	0.623354
JUNB	HERVIP10F-int	7.3e-07	3.62	1.73e-07	2.89433
JUNB	MLT1E1A-int	1.76e-06	2.54	0.0313421	1.32696
JUNB	Charlie10	0.000243596	1.25	0.0290835	2.06451
JUNB	MER49	0.000902809	1.13	0.000348265	0.835136
JUNB	LTR64	0.0015648	1.97	0.00991098	1.09567
JUNB	MER65D	0.00202943	1.86	0.0391091	1.01367
JUNB	MER65B	0.00308872	2.04	0.00838148	2.09185
JUNB	MER41G	0.00337959	1.87	0.00865923	1.85731
JUNB	LTR24C	0.00484407	1.64	0.015268	1.30457
JUNB	Kanga1b	0.0071546	1.56	0.00818029	2.28852
JUNB	Eutr16	0.0228227	1.16	0.00536801	2.47382
JUN	HERVIP10F-int	2.49e-16	2.96	8.99e-06	2.35536
JUN	HERVIP10FH-int	1.69e-14	2.91	4.32e-08	2.0976
JUN	MER65-int	2.69e-07	2.95	0.00076318	1.29771
JUN	MER34B-int	1.26e-05	1.69	0.0337628	0.812075
JUN	Zaphod5b	0.0432828	3.41	0.0306384	1.02604
ISL1	LTR38A1	2.03e-07	3.9	0.00423909	2.98942
IRF4	MER11D	7.79e-05	1.6	0.041447	1.72753
IRF4	LTR7C	9.61e-05	2.29	0.0260763	0.796491
IRF4	MER48	0.000182274	2.32	0.0118643	2.63832
IRF4	HERVL18-int	0.00185476	1.07	0.00344084	2.39468
IRF4	MER57B1	0.00279479	2.13	0.000420759	1.70608
IRF4	LTR40c	0.017249	1.59	0.0384185	1.56068
IRF4	MamGypLTR3a	0.0254765	1.13	0.0461111	0.878752
IRF4	LTR06	0.0270518	2.14	0.0191617	2.41459
IRF4	HERVL66-int	0.0293049	2.35	0.035777	0.941446
IRF1	MER51A	1.15e-139	4.01	0.039768	1.12086
IRF1	LTR12F	1.07e-60	5.26	0.00911311	1.40756
IRF1	HERV15-int	2.38e-19	4.33	0.000146216	1.37556
IRF1	MER72	4.26e-11	2.36	0.0409593	0.90944
IRF1	HERV3-int	2.63e-10	3.08	0.0255587	0.746256
IRF1	AluYg6	3.01e-09	2.51	0.046333	0.828924
IRF1	LTR26	8.53e-09	2.35	1.38e-05	2.09594
IRF1	MER61E	2.04e-08	2.37	0.0296103	1.61103
IRF1	LTR15	9.86e-07	2.48	4.94e-05	2.83631
IRF1	MER51D	2.65e-06	3.2	6.31e-06	2.96369
IRF1	LTR43B	3.51e-06	2.55	0.000209307	3.13735
IRF1	HERVP71A-int	2.54e-05	1.44	2.92e-11	3.20626
IRF1	MER45B	2.89e-05	1.52	5.89e-05	2.25398
IRF1	LTR22	3.36e-05	2.67	0.029447	2.09205
IRF1	LTR45C	6.19e-05	3.25	0.0211934	1.53725
IRF1	SVA_D	0.000120966	1.36	0.000588154	0.751794
IRF1	LTR2B	0.000129737	2.21	0.000119789	1.48136
IRF1	MER49	0.00137404	1.02	0.00633829	0.731617
IRF1	LTR8B	0.00207043	0.88	0.0265137	0.779885
IRF1	MER57B1	0.00250366	2.35	0.021412	1.02849
IRF1	MER50	0.0066709	0.55	0.0379033	0.835227
IRF1	HERVFH21-int	0.00737249	1.54	0.00161353	2.55298
IRF1	LTR46	0.011109	1.31	0.032161	1.39223
IRF1	HERVL18-int	0.0127784	1.41	0.00103524	2.73085
IRF1	MER63C	0.024972	1.68	3.13e-15	3.81348
IRF1	Tigger18a	0.0298969	1.42	0.039263	1.59816
IRF1	L1M6B	0.0415857	1.56	0.000362718	1.07053
IKZF1	LTR13	8.04e-172	3.76	0.0483764	0.706306
IKZF1	LOR1a	5.72e-17	2.8	0.00405237	1.58984
IKZF1	L1M2a	5.29e-06	1.78	6.75e-05	2.52562
IKZF1	LTR41C	2.7e-05	1.6	0.0207749	1.27473
IKZF1	LTR41	5.55e-05	1.32	0.000328428	1.34587
IKZF1	LTR7C	0.000352662	2.11	0.0131867	0.873345
IKZF1	L1PBa	0.000471307	0.79	0.0125437	0.913782
IKZF1	MER73	0.00117088	2.04	0.0459917	1.52492
IKZF1	L1M3de	0.0145524	1.26	0.00687387	0.926686
IKZF1	L1PBa1	0.0188734	1.23	0.00106528	1.85749
IKZF1	LTR26E	0.0247235	1.34	0.015179	1.58765
IKZF1	Alu	0.035437	1.53	0.0441702	0.688641
IKZF1	L1M6B	0.0403566	1.96	0.049983	0.564967
HSF1	Charlie1	5.46e-07	2.08	0.00309885	1.2868
HOXA9	HERV30-int	0.00927901	2.86	0.0112778	2.31694
HNF4A	HERVK22-int	6.22e-53	3.21	0.0116801	0.888052
HNF4A	HERVK11-int	2.88e-26	2.66	0.011151	0.799987
HNF4A	MER34B	1.13e-05	1.26	0.0308947	0.735633
HNF4A	MER72B	0.00995182	1.95	0.0108888	1.25347
HNF4A	Tigger6a	0.011109	1.06	0.00347608	1.59417
HNF4A	LTR108e_Mam	0.0181334	2.04	0.0325974	1.38198
HNF1A	LTR24B	4.49e-70	4.53	0.00344795	1.19874
HNF1A	LTR5_Hs	6.62e-27	3.19	0.00024821	1.29788
HNF1A	PABL_A	2.24e-21	2.53	2.08e-08	2.16478
HNF1A	LTR44	1e-16	5.46	0.0383814	1.06799
HNF1A	Harlequin-int	1.28e-14	2	0.00529561	0.691346
HNF1A	HERVK11D-int	5.86e-11	4.2	1.61e-08	3.96343
HNF1A	PABL_B	1.05e-10	2.4	3.06e-13	2.12053
HNF1A	HERVK13-int	6.13e-09	4.53	0.0243562	0.725512
HNF1A	LTR8B	1.74e-05	1.72	0.000676606	1.15916
HNF1A	LTR26E	2.75e-05	3.53	0.0479289	1.18694
HNF1A	MER61F	0.000911882	4.37	0.0464921	1.98873
HNF1A	LTR7C	0.00447164	3.52	0.00126202	1.16772
HNF1A	HERVE_a-int	0.0212797	1.2	0.0215933	0.758732
HNF1A	LTR48B	0.0237541	1.26	0.00112369	1.14155
HNF1A	X33a_DNA	0.0428521	3.34	0.00610232	2.15338
HNF1A	Chap1_Mam	0.0464212	1.79	0.0155687	2.47942
HEY1	MER49	0.000816895	0.93	0.0191709	0.673963
HEY1	LTR1A2	0.0014018	0.94	0.0246849	0.928872
HEY1	LTR46	0.00701293	1.04	0.0212116	1.57579
HEY1	LTR2752	0.0095616	1.08	0.0195392	1.86149
HEY1	MER66C	0.0347353	1.16	0.0121526	1.99653
HDAC2	LTR65	0.0072265	1.5	0.0115676	1.83872
GTF2F1	LTR18A	0.00255424	2.58	0.0449487	2.10301
GRHL2	HERVE-int	7.52e-115	4.18	0.0065587	0.881251
GRHL2	LTR9A1	2.93e-33	2.76	0.0116577	1.95767
GRHL2	HERVP71A-int	2.37e-13	2.6	0.000248299	2.49446
GRHL2	MER4D0	9.15e-13	2.3	0.0495782	1.63829
GRHL2	HERVE_a-int	6.07e-09	2.6	0.0101631	0.964352
GRHL2	X9a_DNA	0.000153778	1.51	0.0234612	2.61131
GRHL2	HERV30-int	0.0167392	1.08	0.00107025	2.7235
GRHL2	HERVL18-int	0.0287246	0.56	0.0125428	2.54988
GATA6	MER11A	0	3.99	8.87e-12	3.02171
GATA6	LTR5_Hs	9.52e-160	4.1	5.87e-20	3.07067
GATA6	LTR6B	1.79e-128	5.9	0.0334624	0.782026
GATA6	MER61E	5.89e-102	4.54	0.033652	1.57839
GATA6	LTR76	1.31e-70	5.08	3.92e-05	1.65191
GATA6	LTR5B	4.03e-44	4.37	0.000323376	0.960863
GATA6	HERVS71-int	1.74e-41	3.44	2.63e-20	3.05263
GATA6	LTR34	1.62e-40	3.34	5.12e-05	2.27166
GATA6	LTR22A	3.53e-24	4.29	0.0287768	0.99028
GATA6	LTR30	2.22e-23	4.06	0.0149882	0.864614
GATA6	LTR62	5.86e-07	4.83	2.33e-26	4.32424
GATA6	LTR48B	8.32e-07	1.52	0.00983392	0.963251
GATA6	HERVFH21-int	0.000201444	2.95	1.2e-18	6.65116
GATA6	MER4-int	0.00021605	0.96	2.15e-09	2.32848
GATA6	X30_DNA	0.00183631	2.86	0.0074691	1.26794
GATA6	LTR73	0.00196945	2.36	0.011139	2.03973
GATA6	LTR26	0.00200924	1.38	7.5e-07	2.18065
GATA6	LTR25-int	0.00235786	0.91	0.00176972	1.66765
GATA6	HERV1_LTRc	0.00242967	4.72	0.0190238	2.12727
GATA6	MER65-int	0.00290884	2.07	0.00340478	1.21966
GATA6	LTR13_	0.00358858	2.48	0.0256755	1.09478
GATA6	MER31A	0.00456197	1.54	3.53e-07	1.78918
GATA6	PRIMA4-int	0.00737249	1.18	3.64e-23	4.83245
GATA6	HERVK-int	0.00909528	1.71	2.73e-11	3.65211
GATA6	HERVK14C-int	0.0149956	1.88	0.04829	1.37741
GATA6	LTR2B	0.0177743	2.18	0.0230857	0.917831
GATA6	HERV17-int	0.0230521	1.28	5.73e-06	1.18562
GATA6	MER54B	0.035437	1.83	0.0199644	1.65919
GATA6	MER51D	0.0420036	3.24	0.0360741	1.50676
GATA3	MER11A	1.07e-293	3.38	5.5e-19	2.2055
GATA3	MER61E	4.98e-60	3.93	0.00263967	1.09241
GATA3	MER4A1_	7.29e-49	3.9	0.00100221	1.09442
GATA3	HERVK22-int	1.74e-41	2.65	0.032506	0.517363
GATA3	HERVK3-int	8.78e-32	3.42	1.04e-05	0.859253
GATA3	HERVK9-int	6.19e-28	1.86	0.0169592	0.356812
GATA3	LTR7C	1.05e-25	2.96	5.52e-07	1.05499
GATA3	HERVK11-int	1.81e-24	2.1	0.0066016	0.634826
GATA3	HERVE-int	1.59e-20	1.93	1.18e-29	1.94213
GATA3	HERVK-int	9.65e-18	1.5	8.58e-06	1.41541
GATA3	PRIMA41-int	5.65e-12	2.12	0.00250663	0.565052
GATA3	HERVK13-int	9.66e-11	4.77	0.000687694	0.615687
GATA3	LTR62	6.01e-09	3.94	1.09e-26	2.47377
GATA3	MER4-int	3.22e-08	1.39	3.88e-07	1.10585
GATA3	LTR41C	1.55e-07	1.41	0.0348082	0.599347
GATA3	HERVK14C-int	3.45e-07	2.41	7.81e-06	1.40859
GATA3	LTR33A_	3.31e-06	2.77	0.00570548	0.617403
GATA3	LTR72	9.17e-06	2.71	0.0124114	1.34241
GATA3	HERV9NC-int	0.000153778	0.75	5.03e-06	0.683682
GATA3	MER61-int	0.000777055	0.56	0.0195614	0.459187
GATA3	LTR73	0.00113627	2.22	0.0269612	1.24515
GATA3	MER73	0.0012684	2.64	0.0439843	0.914667
GATA3	HERVFH19-int	0.00235786	1.77	0.000353896	1.75991
GATA3	HERV30-int	0.00273945	2	1.85e-19	3.90505
GATA3	HERVE_a-int	0.0106734	1.02	3.49e-10	1.15021
GATA3	HERVFH21-int	0.0145524	1.68	2.83e-06	1.86299
GATA3	HERVS71-int	0.0175975	0.76	0.000122277	0.692587
GATA3	LTR108b_Mam	0.0323869	2.09	0.0180511	0.662181
GATA3	LTR108e_Mam	0.0424257	1.25	0.00132264	1.58143
GATA3	Charlie11	0.0483156	1.95	0.0178856	1.23786
GATA2	LTR5_Hs	9.31e-248	4.49	0.00470901	0.999686
GATA2	MER11A	4.23e-179	4.78	4.58e-22	4.31311
GATA2	LTR5B	5.23e-102	3.93	0.0022194	0.827298
GATA2	LTR62	2.64e-55	4.37	5.3e-17	3.43351
GATA2	HERVK9-int	3.15e-53	1.65	0.000965524	0.950736
GATA2	MER11C	4.52e-38	2.75	0.0367381	0.544339
GATA2	LTR13_	2.75e-27	3.77	0.0348971	1.51975
GATA2	MER83	3.38e-22	3.18	0.000208831	1.73172
GATA2	HERVK-int	3.15e-18	2.33	6.07e-07	2.86918
GATA2	MER67C	2.37e-16	3.06	0.000819616	0.954996
GATA2	LTR7C	1.05e-15	3.09	0.0292441	0.780866
GATA2	MER51D	5.19e-14	3.41	0.0054175	2.1669
GATA2	LTR26	7.14e-14	2.39	0.0201003	1.15703
GATA2	LTR3B	3.36e-12	4.15	0.0454766	2.05861
GATA2	HERVK11-int	2.18e-08	2.91	0.00206875	1.34174
GATA2	HERVS71-int	2.53e-07	1.99	2.23e-13	2.48568
GATA2	MER4-int	3.38e-07	0.86	3.1e-08	2.2079
GATA2	LTR34	0.000115067	3.35	0.032805	1.66908
GATA2	LTR72	0.000816895	2.85	0.00856181	2.65106
GATA2	HERVKC4-int	0.00388746	2.35	4.57e-06	2.79569
GATA2	HERVE-int	0.00447164	0.75	2.73e-07	1.6302
GATA2	LTR79	0.0125254	0.65	0.0460603	1.04117
GATA2	Eutr10	0.0293049	1.95	0.0148254	1.99049
GATA2	LTR53-int	0.0361528	1.61	0.0434045	0.677413
GATA2	LTR75B	0.0441572	1.85	0.01921	2.36935
GATA1	MER11A	7.22e-223	2.9	7.78e-18	3.8404
GATA1	MER11C	3.4e-125	1.73	0.0105504	0.667645
GATA1	LTR5B	3.51e-114	3.51	0.0131997	0.697249
GATA1	LTR62	2.52e-86	4.33	1.54e-16	3.35909
GATA1	HERV9NC-int	1.27e-42	2.6	0.000142767	1.05463
GATA1	LTR46	3.98e-31	2.92	0.00962219	1.55986
GATA1	MER72	8.35e-24	2.59	0.0292633	1.14769
GATA1	HERVS71-int	1.64e-18	2.22	1.26e-05	1.46751
GATA1	HERV9N-int	1.67e-16	2.32	0.0022125	1.36234
GATA1	LTR7C	1.52e-15	2.94	0.0320646	0.784361
GATA1	MER54B	4.3e-15	3.32	0.0387782	1.57322
GATA1	PRIMA4_LTR	1.54e-13	2.92	0.000681495	1.73944
GATA1	HERVK13-int	2.67e-13	5.08	0.0187613	0.795695
GATA1	MER51D	1.24e-11	3.78	0.0334517	1.44699
GATA1	HERVK11-int	1.26e-11	1.6	0.00445249	1.22369
GATA1	HERVK3-int	2.17e-09	2.16	0.000433417	1.27535
GATA1	HERVK-int	3.7e-07	1.48	1.38e-06	2.83387
GATA1	LTR10D	6.59e-06	2.69	0.0280386	1.90146
GATA1	HERVFH21-int	1.83e-05	2.05	0.00591615	2.21265
GATA1	LTR10F	6.64e-05	2.26	0.0016746	1.95603
GATA1	LTR8B	6.71e-05	1.25	0.00132755	1.20779
GATA1	MER87	0.00110269	2.36	0.0170656	0.972841
GATA1	Tigger6a	0.00141589	1.48	0.00815002	1.42504
GATA1	HERVIP10F-int	0.0043831	0.97	0.00157849	2.02157
GATA1	HERVE-int	0.00474815	1	2.53e-30	3.58916
GATA1	MER77B	0.00509243	1.19	0.00294358	2.42754
GATA1	MER88	0.00530026	2.78	0.0236954	2.47568
GATA1	MER34D	0.0105672	1.76	0.000886008	3.17716
GATA1	ERV3-16A3_LTR	0.0116786	1.04	0.0467822	1.02108
GATA1	LTR48B	0.0149956	1.2	9.5e-05	1.47872
GATA1	HERVE_a-int	0.0157644	0.76	5.51e-07	1.69947
GATA1	LTR31	0.0169075	1.42	0.0180614	1.64667
GATA1	MLT1C2-int	0.0305009	1.29	0.00766374	1.32749
GATA1	LTR86C	0.0320647	2.37	0.0356208	2.31694
GATA1	LTR44	0.0347353	2.04	0.00360466	1.44943
GATA1	LTR102_Mam	0.0376283	1.45	0.00796043	2.92877
GATA1	ERV24_Prim-int	0.0383884	1.27	0.0140473	1.02419
GATA1	MER67C	0.0387742	0.85	0.0229439	0.628185
GATA1	LTR79	0.0420036	0.24	7.63e-05	1.89373
GATA1	HERVKC4-int	0.045502	1.41	1.17e-08	3.78402
GATA1	LTR75B	0.0459593	2.59	0.0133276	2.50705
FOXP1	LTR13	7.56e-148	2.93	0.0156886	0.585641
FOXP1	HERVIP10FH-int	1.09e-72	3.96	1.1e-17	2.37419
FOXP1	SVA_D	1.89e-38	1.54	3.37e-06	0.741133
FOXP1	AluY	2.09e-26	1.33	0.0224674	0.413701
FOXP1	MER66C	5.46e-26	2.26	1.44e-10	3.21863
FOXP1	MER20	2.66e-22	0.59	0.0280716	0.744898
FOXP1	LTR41C	6.43e-20	1.78	0.00417577	1.14233
FOXP1	LTR41	2.72e-19	1.25	0.0121863	0.613054
FOXP1	LTR13_	6.32e-17	3.09	0.0054577	1.37101
FOXP1	MLT1A	1.31e-16	1.83	0.00195889	0.498621
FOXP1	LTR22B	9.5e-16	3.23	0.000928678	1.67239
FOXP1	LTR55	6.21e-14	1.61	0.000927088	1.8266
FOXP1	LOR1a	5.53e-12	2.79	0.000679601	1.37985
FOXP1	MLT2D	3.65e-10	2.01	0.0274652	0.605102
FOXP1	AluSx1	6.59e-10	0.45	0.0138976	0.613348
FOXP1	HERVK22-int	1.17e-09	1.43	0.0126776	0.826703
FOXP1	AluSc	1.92e-09	0.7	0.0284101	0.473644
FOXP1	MER11A	3.04e-09	1.17	1.42e-07	1.74078
FOXP1	LTR18B	1.19e-08	2.02	0.000235291	1.73316
FOXP1	AluSp	1.22e-07	0.91	0.0175078	0.46989
FOXP1	AluJb	1.24e-07	0.4	0.0184531	0.661493
FOXP1	HERVH48-int	1.32e-07	0.97	0.0223973	0.850982
FOXP1	MER11D	1.43e-07	2.18	0.0172537	1.49167
FOXP1	LTR44	5.2e-07	2.73	0.000211954	1.43571
FOXP1	HERVK13-int	9.01e-07	3.3	2.94e-05	0.990507
FOXP1	X30_DNA	2.96e-06	3.46	0.0269571	0.727942
FOXP1	AluSg	9.17e-06	0.5	0.0362091	0.472872
FOXP1	AluYk2	4.32e-05	1.1	0.0103501	0.510927
FOXP1	LTR10A	5.12e-05	3.49	1.18e-07	2.21611
FOXP1	LTR43	5.49e-05	2.1	1.42e-05	0.742805
FOXP1	LTR3B	0.000112788	4.06	0.00222175	2.18059
FOXP1	MER57B1	0.000118571	1.17	0.000802795	1.11976
FOXP1	MSTD	0.000149233	1.06	0.00636497	0.602187
FOXP1	LTR48B	0.000158461	1.13	1.26e-07	1.43734
FOXP1	MER63A	0.000178665	0.92	0.00557421	1.14659
FOXP1	FLAM_C	0.000201444	0.79	0.0381464	0.607786
FOXP1	MER134	0.000238772	3.31	1.43e-05	2.87881
FOXP1	HERVS71-int	0.000322309	1.74	0.00775437	0.654563
FOXP1	LTR53	0.000325548	1.3	0.00414153	1.51704
FOXP1	AluSx4	0.000359786	0.74	0.00729302	0.626212
FOXP1	AluYc	0.000367055	1.7	0.0185882	0.534856
FOXP1	MER61E	0.000876127	1.47	4.08e-07	2.59157
FOXP1	MER49	0.00133343	1.62	9.64e-08	1.05247
FOXP1	MER54A	0.00148848	1.44	0.00188222	1.13407
FOXP1	L1P1	0.00159641	1.57	0.00224714	0.569387
FOXP1	SVA_C	0.00167826	1.13	4.32e-06	0.802742
FOXP1	SVA_E	0.00191125	1.97	8.57e-05	0.666115
FOXP1	SVA_B	0.00276698	0.81	1.49e-08	0.72733
FOXP1	L1PA4	0.0029676	1.46	0.000801061	0.709111
FOXP1	LTR53B	0.00358858	1.04	0.0381033	1.41547
FOXP1	AluSc5	0.00551656	0.98	0.0297786	0.52835
FOXP1	MamGypLTR3a	0.0057417	1.25	7.45e-05	1.2974
FOXP1	LTR3B_	0.00673795	3.11	0.000413755	2.37355
FOXP1	AluYk3	0.00798652	1.57	0.00594737	0.623968
FOXP1	MER50	0.00806679	0.77	4.62e-05	1.18198
FOXP1	LTR10E	0.0131675	1.01	0.0315462	1.00488
FOXP1	Harlequin-int	0.0165727	1.16	0.00170482	0.566619
FOXP1	Alu	0.0170774	2.55	3.17e-13	1.73987
FOXP1	L1MD3	0.0204453	1.31	0.0186849	0.700385
FOXP1	LTR61	0.0267827	4.24	5.75e-23	2.731
FOXP1	AluYg6	0.0333733	3.89	0.00426422	1.021
FOXP1	LTR13A	0.0350844	1.36	0.00566874	0.611975
FOXP1	MER61C	0.035437	2.77	0.000159612	1.63891
FOXP1	X22_DNA	0.0391639	3.35	0.0261648	0.488916
FOXP1	MER44D	0.0399551	0.87	0.0487071	0.737851
FOXM1	UCON73	0.00171216	2.7	0.0412469	2.21658
FOXL2	LTR18B	5.72e-75	4.99	0.0410746	1.06422
FOXL2	MER90a	1.79e-44	2.39	4.86e-05	1.04675
FOXL2	LTR71B	8.73e-18	3.01	0.0215021	1.13739
FOXL2	LTR15	3.24e-10	1.72	0.00518246	1.90506
FOXL2	LTR46	4.06e-08	1.74	0.0271584	1.12044
FOXL2	LTR101_Mam	9.1e-07	1.84	0.0444299	0.869254
FOXL2	MER101	2.02e-06	2.13	0.0268566	1.12547
FOXL2	HERVE-int	0.00318278	0.8	6.31e-07	1.54181
FOXL2	HERV3-int	0.00603608	1.02	0.00397184	0.946368
FOXL2	HERVK22-int	0.0102549	0.98	0.0212959	0.929193
FOXL2	LTR38B	0.0104621	1.01	2.21e-05	2.38477
FOXL2	HERV15-int	0.0343896	0.53	0.00459458	1.0045
FOXH1	MER4A1_	1.4e-106	4.07	0.0134609	1.6889
FOXH1	HERVS71-int	5.84e-33	2.21	1.68e-13	2.59942
FOXH1	MER11C	1.63e-10	1.34	1.03e-07	1.43148
FOXH1	LTR55	0.000227127	1.97	0.00561498	2.54777
FOXH1	HERVL-int	0.0204453	0.26	0.0488437	0.719619
FOXH1	LTR62	0.0368832	1.16	0.000206833	1.76408
FOXF1	MER121	0.000587285	1.9	0.00323464	2.54503
FOXF1	LTR108d_Mam	0.00653881	3.01	0.0261269	2.3122
FOXF1	L1ME2z	0.0219278	0.62	0.0204102	1.13767
FOXF1	UCON29	0.0223708	2.56	0.00464488	2.86197
FOXF1	LTR22B	0.0350844	2.34	1.65e-06	3.72676
FOXF1	LTR86A1	0.0420036	1.5	0.0140428	2.2923
FOXD3	HERVK13-int	5.41e-07	5.55	0.0107826	0.863257
FOXA2	LTR22B	2.99e-138	6.75	0.0137143	1.78842
FOXA2	HERVK22-int	1.28e-57	3.53	1.97e-06	2.29269
FOXA2	MER63C	2.67e-43	1.56	0.0149949	1.47717
FOXA2	MER52D	4.7e-38	2.13	0.0312616	1.07003
FOXA2	Tigger6a	1e-32	2.59	0.00664367	1.73128
FOXA2	L1PB	2.52e-32	2.96	0.00278696	1.10343
FOXA2	L1PBa1	9.75e-22	1.88	0.0322794	1.2002
FOXA2	L1MB7	1.38e-20	0.49	0.01184	0.987472
FOXA2	L1MC4	6.18e-20	0.58	0.0215352	0.992696
FOXA2	LTR44	8.9e-18	3.55	0.0347585	1.18427
FOXA2	L1MA9	2.4e-17	0.32	6.41e-05	1.04589
FOXA2	MamRep434	6.78e-17	1.84	0.0330785	1.80339
FOXA2	MER57F	3.23e-12	1.94	0.0368423	1.32696
FOXA2	L1MB4	8.4e-11	0.6	0.0320939	0.549739
FOXA2	L1MA5A	4.16e-10	0.46	0.00497865	1.17232
FOXA2	Charlie10	4.5e-09	0.97	0.0395934	2.20541
FOXA2	LTR38B	4.63e-09	3.26	0.0440425	1.36918
FOXA2	Kanga1c	5.32e-08	1.96	0.0427328	1.23377
FOXA2	LTR41C	8.01e-08	1.34	0.00416301	1.60064
FOXA2	L1M5	1.37e-07	0.16	0.0231566	0.783158
FOXA2	Charlie29b	4.75e-07	1.51	0.00283447	0.987338
FOXA2	LTR48B	2.79e-06	1.78	3.18e-05	1.61061
FOXA2	MER41D	2.78e-05	1.87	0.0440364	1.54138
FOXA2	Charlie1	4.41e-05	0.7	0.0250682	0.999082
FOXA2	MER65A	5.95e-05	0.87	1.84e-05	1.0507
FOXA2	LTR28B	8.78e-05	1.79	0.0371644	2.05414
FOXA2	MER54A	0.000111666	1.08	0.00457034	1.66787
FOXA2	MLT2C2	0.000118571	1.81	0.0156158	1.84742
FOXA2	LTR8B	0.000136389	0.75	0.000231202	1.3444
FOXA2	HERVK13-int	0.000209665	3.05	8.76e-05	1.3222
FOXA2	HERVK3-int	0.000338834	0.87	0.00138624	1.18497
FOXA2	UCON73	0.000617396	4.44	0.00163147	2.97519
FOXA2	L1PA17	0.000724521	1.01	0.0150856	0.582839
FOXA2	MER49	0.000761668	1.09	0.0226475	0.665789
FOXA2	MER97b	0.00103848	2.35	0.0122797	2.3916
FOXA2	MER94	0.00123091	0.48	0.0182995	1.73521
FOXA2	LTR65	0.00148848	1.08	0.0257658	1.37638
FOXA2	LTR55	0.00162866	1.35	1.31e-20	6.86842
FOXA2	MER101	0.00231117	0.98	0.0367625	1.35293
FOXA2	MER31-int	0.00263203	1.66	5.56e-10	2.81405
FOXA2	UCON8	0.00509243	2.2	0.00283284	3.13488
FOXA2	FordPrefect	0.00562801	1.09	0.034976	1.4276
FOXA2	HERVIP10F-int	0.00708341	0.72	0.00498567	1.87214
FOXA2	L1MC2	0.0120342	0.36	0.00238677	0.874698
FOXA2	MER92-int	0.0124007	0.65	0.00621593	2.04884
FOXA2	MARE4	0.017249	2.46	0.0399151	2.12634
FOXA2	LTR91	0.0204453	1.05	0.0423374	1.55759
FOXA2	HERVE-int	0.0208584	1.2	0.0107776	0.83302
FOXA2	Ricksha_b	0.0228227	1.03	0.0366788	1.67027
FOXA2	L1MA5	0.0254765	0.19	1.5e-05	2.04379
FOXA2	MER65-int	0.0257325	0.57	0.00808759	1.25345
FOXA2	MamGypsy2-I	0.0290133	1.07	0.0144611	1.24943
FOXA2	LTR57	0.0314298	0.68	0.0252431	2.49482
FOXA2	MamTip2b	0.0361528	1.3	0.00358491	1.72116
FOXA2	Tigger8	0.0432828	1.95	0.0458683	2.04736
FOXA2	LTR73	0.0437178	2.83	0.00320749	2.85668
FOXA2	Zaphod	0.0464212	0.32	0.0365683	1.20751
FOXA2	X1_DNA	0.0473589	0.91	0.00119987	2.4095
FOXA1	MER52A	0	3.33	0.022313	0.674161
FOXA1	Tigger3c	2.49e-287	3.1	0.000218616	2.14417
FOXA1	MER52C	1.62e-147	4.02	0.0341691	1.91041
FOXA1	LTR22B	2.22e-138	7.36	3.17e-05	2.56008
FOXA1	HERVL-int	5.51e-99	2.75	1.34e-06	1.6036
FOXA1	L1PB1	4.28e-67	1.12	0.0410873	0.56147
FOXA1	HERVK22-int	1.95e-57	3.78	1.09e-05	1.91492
FOXA1	MER51A	1.34e-55	2.46	8.02e-11	3.69218
FOXA1	AluYd8	3.49e-50	4.34	0.0358274	1.67472
FOXA1	LTR12D	4.6e-37	2.34	0.00848907	1.31283
FOXA1	MamRep434	2.5e-30	2.85	0.0232984	1.57727
FOXA1	MER58B	9.83e-29	1.69	0.0198323	1.17117
FOXA1	MER57F	1.08e-28	4.39	0.0170459	1.37851
FOXA1	L1ME1	6.05e-27	0.46	0.00326879	0.954064
FOXA1	MER44B	4.46e-25	1.65	0.0141007	1.25479
FOXA1	L1MC4	3.06e-23	1.11	0.00047714	1.47977
FOXA1	L1ME3	5.09e-22	0.87	0.031473	0.780996
FOXA1	MER92B	6.4e-22	2.88	0.00702073	1.71689
FOXA1	L1ME4c	1.54e-20	0.87	0.0254509	1.09324
FOXA1	HERVK3-int	1.65e-20	2.02	8.93e-07	1.76143
FOXA1	L1M5	9.22e-20	0.5	0.0197893	0.777787
FOXA1	Tigger6a	2.6e-18	2.32	1.43e-06	2.9371
FOXA1	LTR41	3.21e-18	1.34	0.00236994	1.0106
FOXA1	LTR39	1.13e-17	2.18	0.0491172	1.1847
FOXA1	PABL_A	1.28e-17	2.02	0.00660493	1.21678
FOXA1	MER63C	2.49e-16	1.84	0.000113796	1.89533
FOXA1	HERVIP10FH-int	6.31e-16	3	2.93e-07	2.05781
FOXA1	L1PA5	2.25e-15	0.81	0.0343427	0.612587
FOXA1	MER47B	1.66e-14	2.95	0.0069004	2.64323
FOXA1	LTR13_	2.01e-14	2.44	0.0456489	1.39566
FOXA1	Tigger7	5.91e-14	1.34	0.0267098	1.6953
FOXA1	L1PB	8.22e-14	1.47	0.00373536	1.07526
FOXA1	LTR47A	6.32e-13	1.89	0.0132262	1.5149
FOXA1	MER70A	9.52e-13	2.31	0.00344877	1.77161
FOXA1	MER31-int	3.46e-12	1.84	2.51e-21	3.77541
FOXA1	L1ME2	3.53e-12	1.34	0.0235311	0.894243
FOXA1	MER49	8.34e-12	1.65	1.66e-19	2.48603
FOXA1	HERVK13-int	1.53e-11	5.82	3.83e-07	1.70701
FOXA1	L1MD2	1.65e-11	0.61	0.0308748	0.933512
FOXA1	L1M3e	1.73e-11	1.48	0.016296	1.24972
FOXA1	LTR38B	4.05e-11	5.02	0.000221304	2.55686
FOXA1	L1MA9	4.9e-11	0.67	5.08e-09	1.53291
FOXA1	Tigger19b	1.06e-10	2.83	0.00289497	2.89173
FOXA1	MER91A	1.11e-10	1.23	0.0185406	1.47987
FOXA1	HERVE-int	2.09e-10	4.1	0.000666716	1.10572
FOXA1	MER31B	2.31e-10	1.39	0.00534481	1.17689
FOXA1	LTR10G	4.16e-10	5.03	0.0237072	1.75801
FOXA1	L1ME3F	8.72e-10	1.12	0.0337588	1.04699
FOXA1	MER99	1.13e-09	1.82	0.000346821	3.36744
FOXA1	MER68	1.43e-08	1.82	0.0440886	1.46808
FOXA1	L1MA5	1.75e-08	0.59	6.97e-06	2.07567
FOXA1	Tigger13a	7.1e-08	0.97	6.02e-08	2.76465
FOXA1	L1MC2	7.25e-08	1.17	0.000148901	1.08167
FOXA1	MER65-int	7.47e-08	1.29	0.000146684	1.60181
FOXA1	EuthAT-2	1.02e-07	1.54	0.024779	1.91202
FOXA1	LTR10B	1.24e-07	2.77	0.016872	2.17243
FOXA1	Charlie29b	1.33e-07	1.84	0.000849731	1.02392
FOXA1	MLT2A1	1.33e-07	1.21	0.0329099	1.04341
FOXA1	LTR47A2	1.61e-07	2.56	0.0334753	2.19498
FOXA1	UCON73	2.69e-07	4.62	7.09e-07	4.45483
FOXA1	LTR7C	3.28e-07	2.62	0.0351301	0.766078
FOXA1	L1PA15-16	4.66e-07	1.24	9.15e-05	1.52379
FOXA1	MER31A	4.89e-07	1.19	1.51e-39	5.1017
FOXA1	L1ME2z	5.86e-07	0.93	0.0414214	0.958884
FOXA1	Zaphod	1.1e-06	0.9	0.0172066	1.30016
FOXA1	Charlie10	1.63e-06	1.98	0.0234157	2.157
FOXA1	L1M2b	2.15e-06	1.67	2.61e-08	2.51726
FOXA1	AluSc8	3.88e-06	0.86	0.0403402	0.551569
FOXA1	L1PA10	4.98e-06	0.5	0.00705141	0.743711
FOXA1	MER65A	7.28e-06	1.68	3.93e-06	1.1205
FOXA1	MER67A	7.81e-06	2.28	0.0330365	1.23779
FOXA1	MamGypLTR3	8.38e-06	1.39	0.00058292	2.93733
FOXA1	LTR16A2	1.47e-05	1.26	0.00239856	1.70792
FOXA1	Eutr16	2.06e-05	3.16	0.00218269	3.02575
FOXA1	LTR48B	2.14e-05	1.44	1.54e-05	1.52573
FOXA1	HERV15-int	2.32e-05	2.7	5.36e-08	2.12336
FOXA1	LTR71B	2.57e-05	2.8	0.000830633	1.99001
FOXA1	LTR28B	2.62e-05	2.15	0.00604799	2.42267
FOXA1	LOR1-int	2.98e-05	1.37	0.0270284	1.17737
FOXA1	MSTA-int	3.61e-05	0.56	0.00247099	0.84999
FOXA1	LTR56	3.79e-05	2.27	0.0105567	1.10148
FOXA1	MER34C_	4.11e-05	2.36	0.00473894	1.53257
FOXA1	LTR40c	9.81e-05	1.88	0.0298294	1.31221
FOXA1	MER68B	0.000107287	1.78	0.0495606	1.54814
FOXA1	MER101-int	0.000116223	2.16	0.0264137	1.7775
FOXA1	LTR23-int	0.000141955	1.92	5.41e-07	3.95171
FOXA1	L1PBa1	0.000220415	1.39	0.0180246	1.21656
FOXA1	MER39	0.00022263	0.64	0.00059804	1.15385
FOXA1	MER90a	0.000258659	1.99	9.08e-05	1.0572
FOXA1	MER101	0.000309671	1.99	0.0470841	1.08526
FOXA1	Tigger9b	0.000315927	1.13	0.00294844	2.36533
FOXA1	LTR65	0.000352662	2.18	0.0202749	1.20335
FOXA1	L1MA10	0.000553084	0.36	0.0326472	1.05642
FOXA1	LTR49-int	0.000784864	0.8	0.0155337	0.848731
FOXA1	LTR1A1	0.000858778	1.64	0.0173508	2.43769
FOXA1	MamRep605	0.00179994	0.93	0.0336773	0.965615
FOXA1	MER92-int	0.00211225	0.97	0.00337665	1.82526
FOXA1	L1MEh	0.00302755	1.12	0.00345778	1.30129
FOXA1	UCON99	0.00341356	2.78	0.0109127	1.56124
FOXA1	Charlie20a	0.00369786	1.9	0.0220218	2.36853
FOXA1	HERVL18-int	0.00429631	1.47	5.25e-06	3.59959
FOXA1	MamRep1894	0.00447164	2.64	0.0420453	2.07447
FOXA1	LTR91A	0.00451658	1.73	0.00837523	1.66384
FOXA1	MLT1D	0.00460782	0.23	0.0206119	0.779732
FOXA1	EUTREP4	0.00484407	2.69	0.00962061	2.42972
FOXA1	Charlie22a	0.00524752	0.8	0.00603729	2.42495
FOXA1	L1PA12	0.00540733	0.63	1.14e-05	1.49228
FOXA1	MER90	0.0066709	1.04	0.048715	1.16985
FOXA1	MamGypsy2-I	0.00744658	2.25	0.00691484	1.27185
FOXA1	MARE4	0.00759701	3.69	0.029478	2.2982
FOXA1	X1_DNA	0.00873865	1.04	1.73e-05	2.98904
FOXA1	LTR72	0.00975476	2.17	1.95e-06	4.20217
FOXA1	MER34C	0.0107807	3.24	0.0145343	2.11029
FOXA1	L1MD3	0.0119145	1.25	0.00701654	1.10384
FOXA1	HAL1	0.0125254	0.6	0.004782	0.550151
FOXA1	ERVL-B4-int	0.0138427	0.93	1.23e-08	2.68264
FOXA1	LTR46	0.0156076	1.91	3.51e-10	3.73123
FOXA1	ERVL-int	0.0164078	1.65	0.000124694	2.13624
FOXA1	MLT1E2	0.0167392	0.38	0.00181336	0.934356
FOXA1	L1M7	0.0170774	0.53	2.37e-17	3.41095
FOXA1	LTR37A	0.0188734	1.2	0.0400119	1.19795
FOXA1	L1ME5	0.0196437	0.35	0.0141183	1.04059
FOXA1	LTR8B	0.0202419	1.97	0.000331012	1.27435
FOXA1	LTR16D1	0.0287246	1.61	0.0410945	2.35372
FOXA1	MER30	0.0293049	0.81	1.33e-13	3.16585
FOXA1	Ricksha_b	0.031117	2.62	0.0472306	1.33871
FOXA1	UCON7	0.0317456	2.74	0.00065436	2.2982
FOXA1	MLT2D	0.0330412	0.89	0.0246402	0.879189
FOXA1	MER45R	0.0347353	1.05	0.00134937	2.63259
FOXA1	LTR89B	0.0368832	2.72	1.36e-11	5.96677
FOXA1	X4b_DNA	0.0368832	2.77	0.0418761	1.36097
FOXA1	MER113A	0.0376283	0.94	0.0110258	1.44405
FOXA1	PABL_B	0.0407622	2.23	0.0288461	0.723578
FOXA1	MER70C	0.0428521	1.17	0.0121592	1.92972
FOSL2	MLT1I	0.000536738	0.56	0.000496917	1.31911
FOSL2	MER4C	0.00995182	0.86	0.0264185	1.20864
FOSL2	LTR53	0.044601	0.74	0.00685749	2.3305
FOSL1	HERVIP10F-int	9.38e-11	1.42	0.000193854	2.057
FOS	HERVIP10F-int	2.94e-07	2.42	0.0116418	1.81494
FOS	MER72B	4.09e-07	2.18	0.0440938	1.39868
FOS	MLT1J1	9.76e-07	1.09	0.0015715	0.892864
FOS	LTR62	6.27e-06	2.23	3.25e-06	2.12316
FOS	Eutr16	0.00213348	2.06	0.0372878	2.30306
FOS	HUERS-P1-int	0.00737249	0.65	0.00254456	1.24309
FLI1	SVA_D	1.35e-283	3.63	2.23e-05	0.791503
FLI1	SVA_C	1.66e-72	3.57	8.77e-06	0.899837
FLI1	SVA_F	1.17e-65	3.17	0.000747894	0.644473
FLI1	MER11A	6.71e-40	1.98	5.36e-07	1.91827
FLI1	AluYb8	1.42e-26	2.57	0.0337949	0.639256
FLI1	LTR12D	8.06e-22	2.95	7.45e-10	2.37319
FLI1	LTR50	5.23e-21	1.73	8.3e-06	1.55537
FLI1	MER48	1.44e-20	3.48	0.000534613	3.0545
FLI1	MER89	4.18e-16	1.69	0.0198809	0.765665
FLI1	MER121	5.97e-14	2.58	0.000207869	2.69207
FLI1	LTR41B	5.43e-12	1.74	7.64e-06	1.48245
FLI1	MER83C	4.59e-09	3.91	0.000708555	2.9784
FLI1	MER21C	3.36e-08	1.2	0.00458223	0.894385
FLI1	HERV9NC-int	2.5e-07	1.68	0.00219885	0.727086
FLI1	LTR12_	2.97e-07	1.85	1.79e-12	2.52954
FLI1	LTR41	1.08e-06	1.25	0.00177061	0.98132
FLI1	X17_LINE	1.63e-06	1.97	5.41e-05	3.04059
FLI1	LOR1b	4.42e-06	1.97	4.4e-06	1.81799
FLI1	LTR12	8.55e-06	1.6	2.81e-06	1.54057
FLI1	L1MB5	5.55e-05	0.79	0.00830835	0.93532
FLI1	LTR16A1	7.19e-05	1.35	0.0242991	0.644493
FLI1	LTR33A_	7.49e-05	1.21	2.69e-08	1.92917
FLI1	MLT1N2	9.42e-05	1.27	0.0110577	1.03754
FLI1	HERVK9-int	0.000156885	0.93	9.48e-06	1.10147
FLI1	L3b	0.000185956	0.78	0.010012	0.91281
FLI1	LTR52	0.000191619	1.66	0.0203129	1.11306
FLI1	MER57C2	0.000236397	2.25	0.0441655	1.61939
FLI1	MER44A	0.000277414	1.4	0.0110311	1.22417
FLI1	HERV3-int	0.000476044	1.52	7.29e-07	1.36592
FLI1	LTR73	0.000547581	2.56	0.0287173	1.50913
FLI1	MER72	0.000642592	1.65	1.83e-06	1.80605
FLI1	MER70A	0.00179994	2.42	0.000188642	1.71809
FLI1	LTR53	0.00181803	1.5	0.00107355	1.80873
FLI1	MER61E	0.00202943	2.22	2.34e-05	2.78162
FLI1	LTR26	0.00242967	1.22	3.17e-05	1.64538
FLI1	L1MB2	0.00315111	0.63	0.000479421	1.19886
FLI1	MER65A	0.00456197	1.44	1.73e-07	1.09046
FLI1	LTR33B	0.00499159	1.36	0.00121436	1.00877
FLI1	MER20	0.00524752	0.64	0.006534	0.998577
FLI1	X6B_LINE	0.00615802	2.17	0.0401539	1.29297
FLI1	LTR91	0.00680566	1.03	0.0142132	1.61771
FLI1	LTR2752	0.00759701	1	0.017431	1.3714
FLI1	L1MB3	0.00806679	0.44	8.88e-05	0.998234
FLI1	LTR35A	0.00806679	2.3	0.00883539	1.84142
FLI1	LTR19B	0.00995182	2.06	2.61e-05	3.09827
FLI1	LTR10B1	0.0114473	3.89	0.00151362	1.86863
FLI1	MLT1J-int	0.0141223	1.15	0.0106626	1.12887
FLI1	LTR26E	0.0149956	2.44	0.000291579	1.83159
FLI1	MER44B	0.0169075	1.08	0.0461548	0.716659
FLI1	MER77B	0.017249	1.98	0.00671934	1.36128
FLI1	LTR16D	0.0181334	1.68	5.69e-06	1.83247
FLI1	LTR7C	0.0184997	2.17	0.0258969	0.689642
FLI1	MER90a	0.0208584	1.22	0.000464615	0.783304
FLI1	LTR62	0.021068	1.82	0.000555355	1.33555
FLI1	HERVH48-int	0.0239928	0.85	8.06e-05	1.50124
FLI1	LTR16B2	0.025223	1.5	6.46e-05	1.38313
FLI1	MER51B	0.0281559	1.98	0.00865571	0.845798
FLI1	MER49	0.0305009	1.05	0.0049519	0.669431
FLI1	MER52A	0.0333733	0.71	5.9e-06	1.07982
FLI1	LTR36	0.0340475	1.31	0.000190842	1.66655
FLI1	LTR33C	0.0343896	0.85	0.00080012	1.95322
FLI1	MER68	0.0376283	0.65	0.0242665	1.17706
FLI1	Charlie3	0.0380064	1.27	8.38e-09	2.44335
FLI1	CR1_Mam	0.0407622	1.04	0.0236826	1.16402
FLI1	X6b_DNA	0.0428521	0.98	0.0105062	1.87475
FLI1	LTR16D2	0.0441572	3.42	0.0053395	1.95927
FLI1	LTR2B	0.0441572	1.58	3.65e-07	1.83271
FLI1	MLT1F2-int	0.044601	2.04	0.00379899	0.765117
FLI1	LTR10B	0.0459593	2.34	0.0404638	1.69679
ETV2	LTR50	1.36e-07	2.31	0.00353396	1.11553
ETV2	HERV1_I-int	0.0120342	2.54	8.53e-15	3.01162
ETV2	L1M6B	0.0198411	2.54	0.0302652	0.653024
ETV1	MER50B	2.98e-12	1.91	0.00863879	1.21152
ETV1	MER70B	5.17e-05	2.09	3.21e-05	3.46793
ETV1	MER72	0.0029676	1.07	0.0218415	1.18043
ETV1	MER66C	0.0116786	1.59	0.0200821	1.80124
ETV1	LTR67B	0.0340475	0.57	0.0331307	1.09518
ETS1	LTR44	2.35e-05	2.84	0.047843	0.928279
ETS1	LTR41	4.36e-05	1.05	0.0232648	0.745544
ETS1	LTR10B	0.000850233	2.06	0.0388537	1.86862
ETS1	MLT1M	0.0478349	0.5	0.0407942	0.931431
ESRRA	LTR3	0.000277414	2.73	0.00516613	2.84097
ESRRA	HUERS-P3b-int	0.000649051	2.13	0.0170974	0.577006
ESRRA	LTR62	0.00369786	1.94	2.5e-05	1.98718
ESRRA	MER4A1_	0.0122773	1.05	0.0249981	1.87739
ESR1	HERV9NC-int	3.64e-47	1.95	1.14e-09	1.68144
ESR1	LTR10F	1.35e-16	3.03	0.000104862	2.3333
ESR1	LTR24B	4.23e-16	2.91	0.0302613	0.838004
ESR1	HERVK13-int	1.09e-15	5.83	0.0485588	0.685937
ESR1	HERVL66-int	1.64e-14	4.3	0.00536797	1.34333
ESR1	LTR47B3	2.26e-13	5.65	0.0315218	1.9202
ESR1	LTR49-int	0.000439444	1.14	0.00661664	0.980979
ESR1	LTR39-int	0.000553084	2.57	0.035135	2.16291
ESR1	HERVK14C-int	0.00701293	2.08	0.00647574	1.97518
ESR1	MLT2B5	0.00708341	3.59	0.048675	2.18323
ESR1	ERV24B_Prim-int	0.0183156	3.21	0.0109388	1.05572
ESR1	LTR57-int	0.0183156	2.44	8.8e-05	3.23868
ESR1	LTR16D	0.0223708	2.21	0.00201646	1.57326
ESR1	LTR12_	0.0298969	2.11	0.00501998	1.35232
ESR1	MER110-int	0.0376283	1.61	0.0426134	1.6319
ERG	LTR5B	2.06e-63	3.4	0.0246432	0.635822
ERG	LTR50	6.03e-49	1.87	0.0209754	1.09039
ERG	LOR1a	9.13e-43	2.32	6.84e-05	2.17229
ERG	LTR12_	4.05e-34	2.26	1.23e-08	2.39769
ERG	MER52D	9.42e-32	1.83	0.00439367	1.22762
ERG	LTR12	5.57e-30	1.92	0.000542867	1.37397
ERG	LTR62	6.08e-25	4.92	0.0243012	1.02229
ERG	LTR19B	7.57e-25	3.85	0.00867272	2.30044
ERG	LTR40a	2.31e-22	2.67	4.98e-06	2.53334
ERG	MER61E	7.4e-16	3	0.0485173	1.5427
ERG	MER50	5.41e-15	1.75	0.0474024	0.814275
ERG	LTR53B	3.59e-11	4.99	0.0176251	2.4384
ERG	LTR44	6.86e-10	3.14	0.041809	1.1476
ERG	LTR10F	2.49e-09	2.95	0.000181782	2.49135
ERG	LTR10C	5.49e-09	2.24	0.0363402	1.59226
ERG	AluYc	1.07e-08	1.89	0.0430924	0.643864
ERG	LTR52	1.36e-08	1.67	0.0466824	1.31668
ERG	LTR2752	4.76e-08	2.16	0.0100069	2.11763
ERG	MER48	3.52e-07	3.17	0.000182808	3.64592
ERG	LTR41	6.81e-07	1.26	0.0324315	0.768295
ERG	LTR33A_	7.02e-07	2.58	0.00618805	1.19479
ERG	LTR26	1.44e-06	1.96	0.00577712	1.54871
ERG	LTR61	1.56e-06	2.87	0.0132748	0.999831
ERG	MER44D	8.05e-06	2.43	0.0435061	1.0975
ERG	MLT2B2	2.37e-05	1.62	0.0034571	1.20928
ERG	LTR14A	4.36e-05	3.19	0.0161196	2.56333
ERG	MLT1F1	8.61e-05	1.29	0.0441815	0.771156
ERG	MLT2B3	0.000248517	1.2	0.0327729	0.613874
ERG	LTR8B	0.000258659	1.57	0.00164598	1.09937
ERG	MLT1F	0.000280202	0.99	0.0261947	0.864115
ERG	LTR10B1	0.000382034	4.84	0.0399398	1.77169
ERG	MER68	0.000418012	1.31	0.0437793	1.65686
ERG	MLT1B	0.000435072	0.66	0.0405713	0.625923
ERG	LTR1A2	0.000911882	0.84	0.0117009	0.944996
ERG	MER87	0.00169512	2.88	0.0103392	1.03043
ERG	MLT2B1	0.00179994	1.08	0.0121236	1.04658
ERG	Charlie3	0.00204983	2.72	0.037781	0.943561
ERG	L1MD3	0.00337959	1.49	0.0184935	0.994153
ERG	MER11A	0.00551656	0.85	4.19e-06	2.13361
ERG	LTR1B	0.00660453	2.27	1.82e-05	3.07005
ERG	LTR10E	0.00856561	1.2	0.0471051	1.3081
ERG	MER75A	0.011109	3.41	0.0442783	1.22192
ERG	LTR9D	0.0117959	1.51	0.0480703	1.05045
ERG	LTR26E	0.0154523	1.47	0.00370188	1.99381
ERG	LTR51	0.0184997	1.65	0.0184983	1.37206
ERG	LTR16D	0.0281559	1.46	0.0237403	1.13485
ERG	Tigger3b	0.0284388	0.58	0.013505	1.12301
ERG	HERVK9-int	0.0295994	0.74	0.00366262	0.835844
ERG	LTR108c_Mam	0.0320647	4.03	0.00233309	1.64592
ERG	ERV3-16A3_LTR	0.0424257	0.96	0.0361527	1.11768
ERG	X1_LINE	0.0424257	3.31	0.0250496	1.83312
EOMES	MER11C	1.22e-304	2.56	0.00391364	0.754765
EOMES	MER4E1	3.86e-140	4.14	0.0455472	0.675497
EOMES	HERVS71-int	3.19e-31	3.29	2.44e-17	2.85037
EOMES	HERVK22-int	7.06e-25	2.77	0.0192397	1.15582
EOMES	Charlie30a	1.11e-07	1.72	0.0263979	2.07552
EOMES	MLT1F2	4.61e-07	1.47	1.79e-06	1.56139
EOMES	HERVIP10FH-int	4.49e-05	0.75	0.016998	0.930499
EOMES	LTR71B	0.000564257	1.24	0.0306126	1.31546
EOMES	MamRep434	0.00150344	0.64	0.00376376	2.31839
EOMES	LTR48B	0.00384878	0.63	5.29e-23	3.89559
EOMES	ERV3-16A3_LTR	0.00790705	1.86	0.026588	1.38832
EOMES	MLT1F2-int	0.024234	3.91	0.0375713	0.639436
EOMES	LTR62	0.0407622	0.67	2.78e-11	2.79462
EN1	MER66C	9.1e-11	2.32	0.0307994	1.70777
EN1	MER31B	0.00470091	1.06	0.00952594	1.07702
EN1	Tigger15a	0.0308074	0.8	0.000128002	2.30655
ELF1	SVA_D	5.65e-74	2.27	0.00306243	0.652489
ELF1	SVA_F	2.23e-44	2.46	0.0208928	0.527591
ELF1	HERVH48-int	1.99e-23	2.16	0.042221	0.975678
ELF1	LTR41C	1.48e-12	2.17	0.038093	1.01314
ELF1	LTR13_	1.63e-11	3	0.0401032	1.33166
ELF1	LTR19B	1.04e-05	1.68	0.0399369	1.66091
ELF1	HERV-Fc1_LTR1	3.1e-05	4.09	0.0397771	1.58438
ELF1	SVA_C	0.00022263	1.32	0.0495465	0.476029
ELF1	HERV1_LTRa	0.000668817	2.93	0.0304946	0.931954
ELF1	MLT1A	0.00865169	0.32	0.0490348	0.453061
ELF1	HERVIP10F-int	0.0284388	0.65	0.00349398	1.77616
EGR2	HERVK13-int	0.00416933	3.49	0.000284976	1.21275
EBF1	LTR26E	0.00628242	1.51	0.031331	1.27914
E2F4	Tigger7	7.42e-13	1.65	0.048001	1.72876
E2F1	LTR10F	9.92e-21	3.39	0.0414522	1.38442
DUX4	MER11B	0	2.94	0.0197715	0.788666
DUX4	MER11C	0	2.49	0.000129214	1.51023
DUX4	MLT1A	0	1.78	6.09e-53	5.03425
DUX4	MLT1A0	0	1.96	5.63e-36	4.90005
DUX4	MLT1D	0	1.99	9.31e-34	5.86853
DUX4	MLT1F2	0	1.98	2.25e-19	4.10519
DUX4	MLT2A1	0	3.35	7.6e-47	9.99012
DUX4	MLT2A2	0	2.86	2.86e-59	7.81199
DUX4	THE1A	0	2.46	5.5e-10	3.62132
DUX4	THE1A-int	0	2.16	3.44e-20	3.56428
DUX4	THE1B	0	2.89	4.37e-22	4.14873
DUX4	THE1B-int	0	2.28	6.22e-36	4.22162
DUX4	THE1C	0	2.82	5.39e-34	6.04374
DUX4	THE1C-int	0	2.2	7.66e-08	2.47433
DUX4	THE1D	0	1.97	1.78e-41	5.18648
DUX4	HERVL-int	6.61e-274	1.43	2.46e-66	8.45039
DUX4	MLT1E1A	2.26e-261	2.11	3.48e-16	5.03284
DUX4	MLT1B	1.35e-233	1.29	1.95e-31	5.09973
DUX4	MSTD	3.2e-230	1.57	4.54e-15	3.50961
DUX4	MLT1L	5.66e-152	1.4	9.12e-10	4.52979
DUX4	MLT1E2	5.18e-149	1.65	1.88e-56	6.63817
DUX4	THE1D-int	5.38e-140	1.29	1.42e-13	2.74851
DUX4	MLT1E3	2.43e-112	1.92	5.97e-19	10.3394
DUX4	MLT1E	1.39e-111	2.45	1.01e-13	5.93133
DUX4	MSTA	1.23e-102	0.77	3.12e-15	2.64292
DUX4	MLT1E1	4.58e-97	2.25	1.15e-11	5.24201
DUX4	MLT1A1	7.13e-87	1.2	1.49e-25	5.1209
DUX4	MLT1K	1.61e-61	0.86	1.44e-11	3.56538
DUX4	MLT2B3	1.06e-51	1.27	8.91e-16	3.36134
DUX4	MSTC	5.12e-40	1.2	1.85e-14	5.65985
DUX4	MER11A	1.55e-33	1.21	0.000783971	2.28318
DUX4	MER21C	2.33e-30	0.81	5.98e-09	3.22017
DUX4	MLT1D-int	1.99e-22	1.33	7e-05	7.30873
DUX4	LTR31	6.87e-22	2.08	0.00389341	3.24313
DUX4	LTR9C	6.58e-21	2.51	0.000956595	2.96827
DUX4	L1MC4	8.56e-18	0.38	2.15e-09	3.67582
DUX4	MLT1F	9.74e-18	0.74	2.09e-14	4.20396
DUX4	MLT1F2-int	1.24e-15	1.46	0.00430973	1.46858
DUX4	LTR2B	2.05e-15	1.89	1.39e-06	2.53844
DUX4	MLT2C1	4.55e-14	0.98	5.5e-06	3.93181
DUX4	HERVK22-int	4.74e-14	0.94	0.0337786	1.55098
DUX4	MER21B	5.51e-14	0.76	1.18e-07	1.99881
DUX4	MER95	1.12e-13	2.35	0.0247723	2.6057
DUX4	LTR27D	9.4e-12	1.7	7.47e-06	3.8281
DUX4	Tigger1	4.52e-11	0.28	4.93e-24	4.11932
DUX4	MLT1A0-int	1.59e-10	0.78	1.43e-20	4.97582
DUX4	MLT1E1A-int	1.89e-10	1.81	4.66e-07	4.71695
DUX4	MLT1C2	3.86e-08	0.3	2.67e-43	5.05085
DUX4	ERVL-B4-int	7.09e-07	0.36	3.04e-14	5.00407
DUX4	MSTD-int	6.59e-06	0.58	0.0111744	2.25557
DUX4	MLT1A-int	4.32e-05	0.8	1.97e-20	7.90123
DUX4	LTR45B	0.000115067	1.03	0.00229679	1.89068
DUX4	MLT1M	0.00013776	0.67	0.000388573	2.67056
DUX4	HUERS-P3b-int	0.000393669	0.57	0.000282263	1.33988
DUX4	MLT1E1-int	0.000452827	1.72	0.0252508	2.6057
DUX4	MSTB2	0.00252883	0.46	8.68e-05	2.69881
DUX4	MLT1E2-int	0.00302755	1.02	3.89e-05	5.03866
DUX4	LTR86A1	0.00640933	0.82	2.2e-05	4.80734
DUX4	MLT1O	0.0115624	0.31	5.14e-05	2.18798
DUX4	MLT1F1	0.0116786	0.3	4.62e-20	4.89913
DUX4	MLT1E-int	0.0130365	2.05	0.0443355	2.6057
DUX4	L1MC5a	0.0138427	0.13	0.000858476	1.44455
DUX4	MER77B	0.0148464	0.4	2.8e-08	6.64384
DUX4	MSTA-int	0.0149956	0.15	1.28e-07	2.2291
DUX4	LTR28C	0.0181334	0.65	1.56e-12	4.57371
DUX4	MER57D	0.025223	0.67	4.94e-06	4.76798
DUX4	MLT1L-int	0.025223	1.15	0.0449681	2.6057
DUX4	MLT1E3-int	0.0333733	1	2.51e-07	5.91798
DUX4	Eulor12	0.0383884	1.88	0.00229161	2.6057
DUX4	MLT2D	0.0492917	0.21	2.99e-16	4.3488
CUX1	LTR13A	1.17e-25	3.77	0.0459472	0.601998
CUX1	LTR7C	1.7e-19	5.19	0.0264692	0.801507
CUX1	MER49	0.000112788	1.63	0.0353028	0.569162
CUX1	LTR86C	0.0308074	2.23	0.0223001	2.55903
CTNNB1	LTR6A	5.62e-72	5.1	0.0499754	1.57099
CTNNB1	MER4D1	1.1e-30	1.96	0.00691933	0.928973
CTNNB1	HERVK11-int	8.92e-07	2.68	0.0256057	0.973905
CTNNB1	X30_DNA	0.000649051	3.22	0.0158786	1.1846
CTNNB1	LTR34	0.00179994	2.83	0.00349058	2.46307
CTNNB1	HERVS71-int	0.00183631	1.57	6.85e-08	1.82903
CTNNB1	HERVK22-int	0.00242967	2.32	0.00115175	1.48985
CTNNB1	MARE8	0.00392653	3.14	0.0282696	2.27427
CTNNB1	LTR73	0.00460782	2.96	0.0124544	2.64435
CTCFL	LTR13A	6.1e-11	2.26	0.00742722	0.806659
CTCFL	MER65D	3.11e-10	2.6	0.0288935	1.4287
CTCF	MER52A	1.78e-123	1.89	0.00262057	0.902024
CTCF	LTR55	7.27e-40	2.96	0.0213906	2.19369
CTCF	L1PA15-16	1.69e-28	1.63	0.0351522	0.974618
CTCF	LTR12D	1.4e-15	1.6	0.000719062	1.82758
CTCF	MER20B	1.12e-14	1.91	0.0159823	1.84793
CTCF	LTR28B	1.77e-08	1.94	0.0135466	2.46996
CTCF	HERVL18-int	3.67e-08	1.01	0.000107332	3.63256
CTCF	MLT1N2	1.51e-05	0.7	0.035985	1.23311
CTCF	MER102b	7.56e-05	0.99	0.0308658	1.93375
CTCF	MamTip3B	0.000246044	1.91	0.0392047	1.60503
CTCF	L1PBa1	0.000335463	0.65	0.0140763	1.4217
CTCF	LTR10F	0.000382034	1.26	0.0312495	1.69546
CTCF	LTR88a	0.000443861	2.52	0.00181635	2.24161
CTCF	MER41A	0.00946646	0.6	0.00363474	1.02163
CTCF	L1MA3	0.00975476	0.91	0.0101805	0.845888
CTCF	LTR1F1	0.0148464	1	0.00315152	2.80488
CTCF	LTR2B	0.017249	0.98	0.0351112	0.972121
CTCF	LTR1C	0.0333733	1.3	0.010959	2.61768
CTBP2	LTR10A	0.00133343	3.24	0.0421891	1.43892
CRY1	L1P4e	0.0290133	2.3	0.0156886	2.50686
CREB1	LTR13	2.24e-96	2.88	0.000137125	1.27162
CREB1	LTR9B	1.27e-37	2.64	0.000187777	1.74716
CREB1	MER48	4.38e-26	4.58	0.000245486	3.51971
CREB1	MER51A	1.08e-22	1.79	6.21e-05	2.09277
CREB1	LTR19B	4.73e-21	2.96	0.000347371	2.56902
CREB1	MER61F	1.16e-18	2.76	0.0298864	2.18677
CREB1	SVA_D	7.02e-15	1.53	1.54e-10	1.3499
CREB1	LTR13_	1.1e-14	2.94	0.00897005	1.55845
CREB1	LTR50	5.03e-14	1.36	0.000574431	1.52282
CREB1	SVA_B	1.88e-12	1.48	2.38e-07	0.889365
CREB1	LTR62	2.08e-12	2.48	0.000299529	1.51319
CREB1	LTR2B	2.72e-12	2.07	2.27e-06	1.75396
CREB1	MamGypLTR3	2.83e-12	2.12	0.00922586	1.72653
CREB1	LTR41C	3.29e-12	1.91	0.0104922	1.292
CREB1	MER61E	5.53e-12	2.55	0.0315451	1.2849
CREB1	LTR53	6.81e-11	1.78	0.000734862	2.2261
CREB1	HERVE-int	6.95e-11	1.84	0.0115312	0.800188
CREB1	MER44D	1.63e-10	2.65	0.00140778	1.5042
CREB1	LTR41	2.71e-10	1.51	7.76e-05	1.33257
CREB1	SVA_C	4.04e-10	1.53	5.91e-14	1.69531
CREB1	MER73	5.44e-09	2.26	0.0444416	1.45647
CREB1	MER66C	8.65e-07	2.07	0.00356164	1.80103
CREB1	MER77	1.36e-06	1.03	0.0185827	1.58335
CREB1	MER54A	1.37e-06	1.56	7.11e-05	1.89966
CREB1	LTR10C	1.52e-06	1.26	0.0348017	1.26623
CREB1	MER52A	2e-06	0.75	1.21e-06	1.34838
CREB1	LTR15	2.79e-06	2.26	0.0442437	1.24385
CREB1	HERVK13-int	3.92e-06	4.31	2.4e-11	2.07038
CREB1	MER11B	6.72e-06	1.1	0.0357696	0.452148
CREB1	LTR55	1.02e-05	1.68	0.0148427	1.88698
CREB1	MER57A1	1.59e-05	1.13	0.00157388	1.21017
CREB1	LTR45C	1.69e-05	2.29	0.000671958	1.98479
CREB1	LTR7C	3.33e-05	1.83	7.05e-09	1.89787
CREB1	LTR76	3.83e-05	2.12	0.00711442	1.11808
CREB1	MER52C	4.82e-05	1.27	0.00014755	2.53199
CREB1	MER65B	6.64e-05	2.93	1.55e-06	3.83146
CREB1	MER83	0.00013776	1.81	2.06e-09	2.40753
CREB1	LTR44	0.000144823	2.89	1.45e-07	2.46231
CREB1	SVA_F	0.000266536	1.01	1.4e-09	1.28084
CREB1	MamGypLTR3a	0.000269215	1.1	2.98e-06	1.92777
CREB1	LTR73	0.000283018	2.01	1.09e-09	5.27007
CREB1	LTR65	0.000319102	3.32	8.06e-05	2.10649
CREB1	MER52D	0.000480828	1.26	0.000211366	1.47673
CREB1	MER91B	0.000553084	1.34	0.0090558	1.85002
CREB1	LTR28C	0.000569928	1.29	8.32e-09	2.5958
CREB1	LTR24B	0.000930303	1.28	1.38e-15	2.75595
CREB1	LTR18B	0.00118265	1.24	0.0426294	1.11233
CREB1	LTR3	0.00119453	2.81	0.0329252	1.93453
CREB1	MER57C2	0.00121866	1.49	0.00866933	2.01513
CREB1	HERV1_LTRe	0.00235786	3.73	1.68e-06	2.84773
CREB1	LTR72	0.00245409	2.11	0.00418489	2.60146
CREB1	MER54B	0.00245409	1.38	0.0311997	1.39258
CREB1	MER61C	0.00250366	1.81	0.0202919	1.42368
CREB1	UCON8	0.00250366	1.74	0.0165781	2.31364
CREB1	MER41E	0.00308872	1.51	2.89e-05	1.82442
CREB1	LTR13A	0.00429631	1.41	0.000248529	1.04689
CREB1	LTR6A	0.0043831	1.68	0.0294384	1.53228
CREB1	LTR12D	0.00447164	0.93	3.64e-05	1.72663
CREB1	MER57B1	0.00759701	0.88	3.59e-06	2.16738
CREB1	MER72	0.00782838	1.05	0.0365111	0.984961
CREB1	LTR64	0.00900478	2.09	0.00206264	1.32648
CREB1	LTR22B1	0.0095616	1.59	0.0169633	2.40119
CREB1	MER119	0.0107807	0.82	0.000249748	2.54968
CREB1	UCON78	0.0112206	2.6	0.00532467	2.75299
CREB1	Charlie4	0.0131675	2.56	0.0109727	2.3781
CREB1	MER50C	0.0132999	1.82	0.0464005	2.15847
CREB1	LTR3B_	0.0146986	1.16	0.00236632	2.78395
CREB1	UCON89	0.0154523	2.35	0.0143515	1.78999
CREB1	LTR10A	0.0156076	2.58	0.000316117	2.00673
CREB1	LTR9D	0.0202419	0.89	0.0036524	1.18321
CREB1	MER66D	0.0290133	1.18	0.0171322	2.38173
CREB1	LTR69	0.0305009	1.28	9.96e-09	4.77608
CREB1	HERV-Fc1_LTR3	0.0317456	3.42	0.0263701	0.994619
CREB1	LTR48	0.0350844	0.59	4.54e-10	2.70852
CREB1	LTR06	0.0387742	1.41	0.000887826	3.15122
CREB1	LTR36	0.0407622	1.11	0.00114921	1.40362
CREB1	HERV15-int	0.0428521	1.07	0.000943506	1.30777
CEBPD	MER61E	5.68e-72	3.72	0.02865	2.10014
CEBPD	Looper	2.62e-21	2.92	0.0260828	1.98311
CEBPD	MER49	1.36e-12	1.62	0.00559282	0.850346
CEBPD	HERV15-int	2.12e-09	2	0.0350152	1.06423
CEBPD	LTR75_1	4.48e-08	2.86	0.0383998	1.00353
CEBPD	LTR26	1.33e-05	1.82	0.0180119	1.52812
CEBPD	LTR8	0.000367055	0.67	0.00331588	0.675317
CEBPD	EUTREP15	0.00324708	2.01	0.023149	2.08961
CEBPD	HERVK22-int	0.00334596	0.78	0.000163155	1.94399
CEBPD	HERVFH21-int	0.00535352	1.32	0.000488892	3.24444
CEBPD	MER92C	0.0098528	1.94	0.00505744	3.05706
CEBPD	HERV3-int	0.0121552	0.77	0.0136087	0.909927
CEBPD	LTR24	0.0170774	1.76	0.012251	0.890679
CEBPD	Charlie3	0.0223708	0.97	0.00173489	1.86405
CEBPD	HERVH48-int	0.0290133	1.01	0.0278757	1.3818
CEBPD	HERVK13-int	0.0468877	1.59	0.00739992	0.926774
CEBPB	AluYb8	0	3.07	0.00141072	1.19668
CEBPB	SVA_F	2.26e-49	2.02	0.00357207	0.690737
CEBPB	Ricksha_b	7.04e-16	2.16	7.41e-05	2.25062
CEBPB	Tigger18a	4.87e-13	0.75	0.0163499	1.59495
CEBPB	MER57E3	1.77e-12	1.77	0.0342273	2.47416
CEBPB	HERVE-int	1.16e-11	1.22	0.00081593	1.09183
CEBPB	LTR24B	1.7e-11	1.81	0.0368491	0.823068
CEBPB	LTR18B	1.15e-08	2.15	0.0300043	1.37974
CEBPB	HERVK13-int	1.13e-07	4.01	3.06e-07	1.59487
CEBPB	MER66C	4.43e-07	1.85	0.0144448	1.7398
CEBPB	LTR3	5.36e-07	3.02	0.00301673	2.94061
CEBPB	LTR13_	1.46e-06	3.4	0.0349699	1.2835
CEBPB	HERV1_LTRd	2.52e-06	3.86	0.0258269	2.18466
CEBPB	LTR40c	3.54e-06	1.81	0.0222144	1.36243
CEBPB	LTR72	9.42e-05	3.02	0.0015326	2.88749
CEBPB	Charlie9	0.00194986	1.34	0.022991	0.748663
CEBPB	LTR26D	0.00265848	1.78	0.0113193	1.48464
CEBPB	HERVH48-int	0.00882647	1.48	0.0395671	1.03746
CEBPB	MER51D	0.0104621	2.72	0.0202214	1.56045
CEBPB	MER57D	0.0114473	1.48	0.000688977	2.75986
CEBPB	AluYe6	0.0122773	1.28	0.0113404	1.64964
CEBPB	MER101B	0.0138427	1.87	0.0333997	1.84527
CEBPB	LTR67B	0.0157644	0.55	0.0239614	1.25255
CEBPB	AluYh7	0.0337087	3.18	0.0412088	1.14771
CEBPB	LTR38B	0.0492917	1.66	0.00031908	2.327
CEBPA	L1MB2	2.09e-177	2.48	0.00848303	1.18309
CEBPA	L1MB3	9.99e-167	2.09	5.41e-05	1.29913
CEBPA	L1MB7	1.45e-135	1.67	0.000513701	1.37997
CEBPA	AluSp	3.71e-113	0.9	0.000376608	0.993867
CEBPA	MER20	4.76e-85	1.8	0.00499966	1.36452
CEBPA	L1MB8	7.04e-82	1.4	0.000586573	1.26623
CEBPA	AluSz	1.66e-73	0.62	0.000647317	1.00808
CEBPA	AluY	1.6e-58	0.79	0.000312391	0.918876
CEBPA	AluSq2	9.25e-52	0.98	0.0323705	0.702199
CEBPA	LTR2B	2.04e-44	3.18	0.000377209	1.44571
CEBPA	AluSx1	9.71e-40	0.66	0.0084391	0.927013
CEBPA	MER61E	1.79e-36	4.2	0.000137554	2.9822
CEBPA	AluSx	6.44e-36	0.61	0.0052899	0.887125
CEBPA	AluYb8	3.58e-29	1.4	4.22e-08	1.87717
CEBPA	Tigger3c	5.73e-29	2.07	2.16e-06	2.88267
CEBPA	Tigger3b	1.97e-26	1.13	0.00152382	1.43085
CEBPA	LTR26	3.92e-26	1.98	0.00246276	1.5199
CEBPA	AluSc	5.01e-24	0.82	0.00775784	0.811911
CEBPA	LTR10E	1.04e-23	2.17	0.0137746	1.62965
CEBPA	AluYi6	1.89e-22	2.46	0.00221661	1.54161
CEBPA	AluJb	4.03e-21	0.36	0.00981889	1.03085
CEBPA	MER45B	8.88e-21	1.59	0.0110612	1.45965
CEBPA	AluSx3	2e-20	0.79	0.00224441	1.04597
CEBPA	LTR62	4.44e-20	3.63	0.00500255	1.38448
CEBPA	MER65A	1.18e-19	2.08	0.00548562	0.665532
CEBPA	MER61C	1.93e-19	3.95	0.0303518	1.85145
CEBPA	LTR14	7.38e-19	4.66	0.000514939	2.86627
CEBPA	LTR8B	5.78e-17	1.45	0.0282767	0.807911
CEBPA	MER83	1.16e-16	3.5	0.0116111	1.20986
CEBPA	LTR76	3.01e-16	3.82	0.0223891	1.07009
CEBPA	AluSg	4.52e-15	0.55	0.00210563	0.978681
CEBPA	LTR7C	6.73e-14	2.86	0.000821815	1.25458
CEBPA	MER57B2	1.02e-13	1.15	0.0188438	1.27846
CEBPA	AluSg4	2.86e-12	0.74	0.000117851	1.11083
CEBPA	MLT1H	7.25e-12	0.88	0.00151789	1.02371
CEBPA	HERV3-int	1.1e-11	2.17	1.73e-13	2.49265
CEBPA	LTR71A	1.14e-11	3.17	0.000474322	3.14891
CEBPA	AluSq	2.43e-11	0.77	0.0067735	0.835023
CEBPA	AluSg7	2.61e-11	0.89	0.020092	0.959509
CEBPA	MER58B	1.25e-10	0.94	0.0481214	1.05597
CEBPA	MER44B	7.43e-10	1.07	0.00236458	1.58886
CEBPA	AluSc8	6.19e-09	0.65	0.000673017	0.917128
CEBPA	MER4B	1.3e-08	1.53	0.0286984	0.581848
CEBPA	MLT1F	1.32e-08	0.88	7.82e-06	1.74366
CEBPA	MLT1F2	1.55e-08	0.6	1.2e-13	2.33802
CEBPA	AluYe5	2.67e-08	1.47	0.00611797	1.2028
CEBPA	HSMAR2	3.39e-08	1.59	0.0427109	0.969955
CEBPA	LTR25-int	4.02e-08	1.99	0.0248641	1.54105
CEBPA	MER44C	1.31e-07	0.98	0.0245485	0.994863
CEBPA	MER83C	2.22e-07	4.11	0.000425635	3.28405
CEBPA	LTR45C	4.34e-07	2.81	5.67e-05	2.98731
CEBPA	MER65B	5.52e-07	2.75	0.00146958	2.96997
CEBPA	MER4CL34	5.8e-07	1.83	0.00323138	1.45216
CEBPA	AluSc5	9.96e-07	0.9	0.00155417	1.06597
CEBPA	MLT1N2	1.37e-06	1.84	2.37e-12	3.85335
CEBPA	AluYc	1.66e-06	1.14	0.00620723	0.859104
CEBPA	MER72	1.71e-06	2.18	0.00162645	1.79206
CEBPA	AluYk2	2.13e-06	0.89	0.00148761	0.903516
CEBPA	MER48	2.13e-06	3.5	2.03e-07	4.717
CEBPA	HERVP71A-int	2.45e-06	2	0.0155429	1.4106
CEBPA	HERV1_I-int	2.65e-06	2.9	0.00346777	1.34644
CEBPA	AmnSINE1	3.58e-06	1.47	0.0143888	1.94492
CEBPA	AluSq4	5.03e-06	1.11	0.00544396	1.07243
CEBPA	AluYm1	5.45e-06	0.97	0.0140266	0.867116
CEBPA	LTR73	6.72e-06	2.98	0.0144111	2.34156
CEBPA	AluJr	8.9e-06	0.18	0.0369105	0.792793
CEBPA	LTR71B	9.73e-06	3.1	0.0029761	1.92552
CEBPA	AluYa5	1.11e-05	1.71	8.72e-05	1.4941
CEBPA	MER102b	1.18e-05	1.15	0.0343048	1.47581
CEBPA	LTR54	2.52e-05	2.1	8.39e-05	1.54271
CEBPA	HERVFH21-int	2.89e-05	2.38	7.49e-29	8.52287
CEBPA	MER34A	5.49e-05	1.85	3.81e-06	2.21357
CEBPA	MIR3	6.07e-05	0.35	0.0386057	0.991074
CEBPA	HERV17-int	9.81e-05	0.83	5.97e-05	1.12277
CEBPA	AluSx4	0.000141955	0.59	0.00731949	0.882362
CEBPA	MER92C	0.000155324	3.53	0.00414054	3.0732
CEBPA	MLT1F1	0.000166586	0.71	0.000101158	1.49941
CEBPA	LTR12D	0.000173384	2.82	0.00613549	1.32204
CEBPA	HERVE_a-int	0.000193545	1.58	0.0384414	0.745812
CEBPA	LTR75_1	0.000359786	3.22	0.0355371	0.875023
CEBPA	MLT1J-int	0.00037447	1.74	0.00881478	1.55783
CEBPA	LTR16D	0.000443861	1.52	0.000567823	1.79529
CEBPA	MER65C	0.000452827	1.61	0.0123642	1.66699
CEBPA	LTR24B	0.00052611	1.82	0.0277549	0.869198
CEBPA	Charlie8	0.000611253	0.85	0.0212819	1.33169
CEBPA	X1_DNA	0.000611253	1.24	0.0441588	1.73523
CEBPA	MER84	0.000800719	2.1	0.0124322	2.28072
CEBPA	MLT2F	0.000911882	1.27	0.0320303	1.2851
CEBPA	HERVK13-int	0.00120654	3.55	4.26e-14	2.4165
CEBPA	MLT1J	0.00144449	0.44	0.0484959	0.586824
CEBPA	MamSINE1	0.00153381	0.83	0.0423154	1.26986
CEBPA	MLT1L	0.00162866	0.41	0.00818386	1.40139
CEBPA	Zaphod	0.00164503	1.13	0.00948553	1.34981
CEBPA	LTR67B	0.0018734	0.8	0.000428645	1.8657
CEBPA	Plat_L3	0.00211225	0.9	0.000786033	2.34214
CEBPA	MER119	0.00245409	1.25	0.00103508	2.52713
CEBPA	LTR38B	0.00260584	2.13	0.000151314	2.5046
CEBPA	Arthur2	0.00282287	1.84	5.71e-06	2.77403
CEBPA	LTR52	0.00293808	2.39	0.0100667	1.84348
CEBPA	LTR72	0.00311976	1.94	3.36e-07	4.45473
CEBPA	MER66C	0.00351752	1.32	4.3e-06	3.19716
CEBPA	Tigger13a	0.00362464	1.32	0.000106825	2.3431
CEBPA	Tigger4	0.00362464	2.1	0.00175973	1.25128
CEBPA	LTR41	0.0043831	1.02	0.00260734	1.08502
CEBPA	LTR33C	0.00479587	1.04	0.0354089	1.52774
CEBPA	LTR91	0.00489275	1.57	0.0278677	1.84004
CEBPA	Alu	0.00499159	1.28	0.00219113	1.08552
CEBPA	LTR48B	0.00628242	1.51	2.84e-30	4.27205
CEBPA	MLT1H2	0.00701293	0.55	0.0245836	0.866137
CEBPA	MER46C	0.00814786	0.86	0.0022562	2.88948
CEBPA	MLT2C1	0.00891518	1.12	0.000273455	2.29736
CEBPA	AluJo	0.00995182	0.29	0.00592155	1.05031
CEBPA	Arthur1B	0.0106734	1.24	0.00403041	1.41915
CEBPA	LTR12_	0.0106734	1.95	0.00205957	1.53257
CEBPA	L2-3_Crp	0.0122773	0.84	1.28e-05	2.41791
CEBPA	LTR40a	0.0125254	1.34	0.0199955	1.44024
CEBPA	LTR21C	0.0130365	4.59	0.0199816	1.11975
CEBPA	MER51A	0.0142642	0.76	1.22e-07	2.91879
CEBPA	Eutr16	0.0152985	2.27	0.0066318	2.86449
CEBPA	MLT1I	0.0162445	0.43	1.87e-05	1.595
CEBPA	MER34C2	0.0169075	1.92	3.07e-06	2.43754
CEBPA	HERVK3-int	0.0170774	1.64	2.86e-05	1.51434
CEBPA	MER87	0.0174224	2.38	3.49e-05	2.02506
CEBPA	Ricksha	0.0194482	0.91	0.00574259	2.02343
CEBPA	Eutr10	0.0198411	1.53	0.000146203	2.97524
CEBPA	MER101B	0.0206508	2.75	0.0262312	1.86055
CEBPA	MARE4	0.0208584	2.39	0.0153451	2.52343
CEBPA	HERVK22-int	0.024234	1.07	2.91e-07	2.49638
CEBPA	MER54B	0.024972	2.29	0.000446587	2.60544
CEBPA	LTR33A	0.0262523	0.92	5.19e-22	3.02363
CEBPA	LTR61	0.0270518	1.93	0.000476181	1.42572
CEBPA	Charlie3	0.0273237	1	1.01e-06	2.64351
CEBPA	LTR50	0.0278757	1.62	0.0213232	1.05292
CEBPA	LTR91A	0.0281559	0.8	0.00177525	1.93478
CEBPA	MER90	0.0314298	1.04	0.0168045	1.8103
CEBPA	Charlie31a	0.0327124	1.2	0.00953388	1.7205
CEBPA	MLT1E1A	0.0333733	0.88	1e-05	2.07053
CEBPA	LTR16A	0.0376283	0.4	0.00013462	1.34376
CEBPA	MLT1C2-int	0.0380064	1.3	0.0015692	1.89895
CEBPA	LTR10B2	0.0468877	2.48	0.00445562	3.13463
CEBPA	Ricksha_b	0.0492917	1.93	0.00204033	1.89215
CDYL2	SVA_B	0	3.76	4.02e-07	0.894045
CDYL2	SVA_C	0	3.85	0.0412735	0.484637
CDYL2	LTR12D	3.59e-61	2.71	0.00143759	1.38778
CDYL2	AluYb9	4.01e-07	2.53	0.00172975	1.34578
CDX2	HERVK22-int	4.87e-86	3.54	6.74e-07	1.24552
CDX2	LTR22B1	7.9e-53	5.43	0.0120674	1.52398
CDX2	LTR22C0	1.25e-29	5.02	0.0365826	1.1138
CDX2	MER61F	2.83e-15	4.5	7.4e-05	2.24026
CDX2	LTR44	7.2e-13	3.31	0.00665093	0.805111
CDX2	LTR8B	5.65e-12	1.6	0.00249907	0.589903
CDX2	MER61E	1.85e-10	3.06	4.52e-06	1.86301
CDX2	HERVK3-int	1.56e-09	2.07	5.83e-17	1.74393
CDX2	LTR18B	2.61e-08	2.33	0.000231584	1.15168
CDX2	LTR7C	5.87e-08	2.64	0.0380373	0.453217
CDX2	LTR18C	1.02e-07	3.91	0.0241018	0.841146
CDX2	MER68	1.53e-05	1.19	0.0230103	0.89077
CDX2	MLT1F1	1.54e-05	1.04	0.000841877	0.752463
CDX2	PABL_B	5.71e-05	2.7	0.0207801	0.469993
CDX2	MER131	7.56e-05	2.36	3.37e-05	1.29358
CDX2	HERVIP10FH-int	0.000485661	1.21	0.000974331	0.77919
CDX2	LTR32	0.00451658	1.37	3.77e-05	1.16581
CDX2	hAT-N1a_Mam	0.00489275	3.14	0.0026507	1.72654
CDX2	L1ME4c	0.00752142	1.14	0.0312632	0.607135
CDX2	MLT1F2-int	0.0106734	1.35	0.00389848	0.490086
CDX2	Kanga1	0.0254765	1.32	0.0359846	1.24192
CDX2	MER34-int	0.0317456	1.2	0.0340881	0.724925
CDX2	LTR35B	0.0464212	2.12	0.000281835	1.96747
BHLHE40	LTR13	1.06e-207	3.38	4.11e-05	1.42278
BHLHE40	LTR13_	9.76e-42	3.87	0.0117591	1.61237
BHLHE40	LTR14	2.48e-07	2.58	0.0344285	1.85846
BHLHE40	LTR3	2.78e-05	2.78	0.0435016	2.06334
BHLHE40	LTR1D	0.00348252	1.95	2.41e-05	1.75533
BHLHE40	LTR71A	0.0043831	1.88	0.0334513	2.03201
BCL6	LTR12	0.000385874	1.91	0.00378686	1.14116
BCL6	LTR12D	0.000825105	1.97	0.0147492	1.18299
BATF	MER41E	0.0347353	1.92	0.0300176	1.50271
BANP	HERVIP10FH-int	1.97e-92	3.64	0.00866588	1.10627
BANP	HERV17-int	1.43e-65	2.9	2.62e-08	1.51812
BANP	MLT1A	5.59e-47	1.99	2.7e-07	1.14777
BANP	MLT2D	5.43e-20	1.97	2.29e-07	1.7354
BANP	MLT2B3	7.62e-12	1.54	0.00638036	0.771694
BANP	MLT2B1	1.25e-09	1.55	7.03e-07	1.76476
BANP	MLT2B2	4.41e-09	1.71	0.000117791	1.27561
BANP	MLT1F1	7.56e-09	1.48	5.37e-05	1.3955
BANP	MSTD	1.06e-08	1.06	0.00180191	0.902927
BANP	Harlequin-int	5.11e-08	1.54	1.99e-05	1.12324
BANP	LTR35A	4.38e-07	3.75	7.52e-06	3.47388
BANP	THE1D	1.04e-05	0.6	1.4e-09	1.57276
BANP	MLT1B	1.14e-05	0.66	9.02e-06	1.28779
BANP	LTR19-int	2.75e-05	2.01	0.0199363	1.33913
BANP	HERVS71-int	9.23e-05	1.7	5.54e-05	1.40924
BANP	MSTA	0.000382034	0.42	0.00976245	0.59762
BANP	MLT2B4	0.000515692	1.11	0.00061036	1.21054
BANP	MSTB1	0.000515692	0.97	0.0159632	0.570351
BANP	MER54B	0.00331267	1.8	0.000274906	2.02243
BANP	MLT1F2	0.00609675	0.62	2.19e-06	1.44107
BANP	HERVFH19-int	0.0198411	1.91	2.47e-07	4.34127
BANP	MER73	0.0257325	1.95	0.0101932	1.73392
BANP	SVA_A	0.0301974	1.11	0.000104883	1.17655
BANP	MLT1F	0.031117	0.64	0.0018214	1.0737
BANP	LTR28B	0.0357931	1.56	0.00344478	2.49811
ATOH1	MER52A	2.94e-07	1.41	0.00849882	0.755847
ATOH1	LTR75B	0.00166156	2.03	0.0246615	2.27088
ATOH1	HERVK13-int	0.00514361	2.41	0.0045554	0.929203
ATF3	HERVK13-int	1.4e-10	4.07	0.0315381	0.732383
ATF3	LTR26	1.95e-10	2.15	0.0152404	1.29091
ATF3	HERVIP10F-int	6.67e-07	1.43	0.0351346	1.29771
ATF3	LTR3B	4.83e-06	2.98	0.0435706	2.08836
ATF3	MLT1I	0.00202943	0.8	0.0105986	0.94844
ATF3	Kanga1b	0.0071546	1.62	0.025991	2.1016
ATF2	MER51D	0.0365162	1.45	0.043576	1.71975
ATF1	MER66D	0.00124328	1.87	0.0105261	2.75122
ASH2L	MER54B	0.0175975	1.49	0.019518	2.16981
ASCL1	SVA_D	1.17e-244	2.76	0.0161147	0.541307
ASCL1	AluYk3	4.63e-171	2.57	0.0410376	0.620053
ASCL1	MER52A	4.32e-148	2.94	4.24e-07	1.40912
ASCL1	AluYh3	1.51e-114	3.9	0.00453423	1.18747
ASCL1	AluYk4	1.88e-47	2.81	0.0177396	0.799894
ASCL1	LTR2752	2.71e-26	2.74	0.000613682	2.48123
ASCL1	MER52D	1.1e-19	3.05	0.000231416	1.45706
ASCL1	LTR18B	1.17e-17	3.53	5.48e-10	3.08033
ASCL1	LTR10A	2.3e-09	4.08	0.000225052	2.0853
ASCL1	LTR9D	4.93e-06	2.21	7.17e-09	2.33604
ASCL1	AluYh7	2.67e-05	2.18	0.0208432	1.034
ASCL1	MER102b	9.81e-05	1.3	0.0140216	1.63886
ASCL1	HERVK13-int	0.000558643	4.2	3.14e-06	1.48875
ASCL1	LTR38B	0.000629868	3.16	0.0010213	1.9095
ASCL1	LTR34	0.000997758	2.84	0.000177085	2.29631
ASCL1	LTR62	0.00235786	2.47	0.00331933	1.2852
ASCL1	LTR53B	0.00442715	2.41	2.78e-05	3.74492
ASCL1	AluSq10	0.00447164	0.96	0.0451546	0.777219
ASCL1	L1PBa	0.00831246	0.8	0.0311465	0.717879
ASCL1	LTR16	0.0145524	1.85	0.0342913	0.692414
ASCL1	HERVL18-int	0.0159229	2.02	1.86e-17	6.72821
ASCL1	LTR16A2	0.0183156	1.76	2.24e-05	2.10117
ASCL1	MER102a	0.0204453	1.4	0.0333749	1.11835
ARID3A	LTR41C	6.39e-06	1.99	0.018237	1.23758
ARID3A	HERVS71-int	0.0183156	0.99	0.025988	0.782747
ARID3A	HERVK13-int	0.0301974	1.72	0.0398423	0.701203
AR	LTR3B	5.24e-26	5.63	0.00427373	2.83571
AR	LTR22B1	0.000569928	3.63	0.0420568	2.05055
AR	Tigger17b	0.00151855	2.85	0.00175713	2.89848
AR	UCON55	0.00775048	2.97	0.0225861	2.2135
AR	LTR107_Mam	0.0295994	1.67	0.0116766	2.11027
