# Supplementary material for: Primate-specific transposable elements shape transcriptional networks during human development
Source: Nat Commun. 2022 Nov 23;13:7178. doi: 10.1038/s41467-022-34800-w (PMC9684439; doi:10.1038/s41467-022-34800-w)
Supplement: Supplementary file 5 — Source Data [file 41467_2022_34800_MOESM5_ESM.xlsx]

## Sheet: 1a
cell	cellType	UMAP_1	UMAP_2
SS-sc7785294	advanced mesoderm	2.4455	-4.25997
SS-sc7785318	advanced mesoderm	-0.00993973	-3.89731
SS-sc7785389	advanced mesoderm	3.73182	-3.77326
SS-sc7785413	advanced mesoderm	2.10973	-4.37627
SS-sc7785436	advanced mesoderm	2.1732	-4.40621
SS-sc7785437	advanced mesoderm	2.52246	-3.975
SS-sc7785512	advanced mesoderm	1.60931	-3.93962
SS-sc7785581	advanced mesoderm	3.24367	-3.85552
SS-sc7785587	advanced mesoderm	3.59369	-2.80144
SS-sc7785589	advanced mesoderm	3.68678	-2.64761
SS-sc7785605	advanced mesoderm	3.9386	-3.61933
SS-sc7785606	advanced mesoderm	3.83162	-3.57508
SS-sc7785653	advanced mesoderm	2.69216	-4.04773
SS-sc7785663	advanced mesoderm	3.92947	-2.99418
SS-sc7785692	advanced mesoderm	2.02582	-1.50464
SS-sc7785708	advanced mesoderm	3.4858	-2.94386
SS-sc7785712	advanced mesoderm	1.37619	-4.06345
SS-sc7785717	advanced mesoderm	1.32122	-3.72463
SS-sc7785718	advanced mesoderm	2.12944	-3.25661
SS-sc7785720	advanced mesoderm	2.61547	-4.15731
SS-sc7785769	advanced mesoderm	2.86282	-3.84986
SS-sc7785780	advanced mesoderm	3.78377	-3.24932
SS-sc7785789	advanced mesoderm	1.1574	-3.71815
SS-sc7785804	advanced mesoderm	1.60186	-3.07476
SS-sc7785813	advanced mesoderm	2.07316	-3.33557
SS-sc7785847	advanced mesoderm	-1.44734	-1.00921
SS-sc7785853	advanced mesoderm	2.58717	-3.64639
SS-sc7785855	advanced mesoderm	4.26169	-3.65934
SS-sc7785867	advanced mesoderm	1.35284	-3.77604
SS-sc7785891	advanced mesoderm	4.80173	-3.4525
SS-sc7785922	advanced mesoderm	3.3393	-3.87241
SS-sc7785927	advanced mesoderm	2.7024	-2.08509
SS-sc7785954	advanced mesoderm	1.5422	-3.34235
SS-sc7785959	advanced mesoderm	2.31069	-2.88649
SS-sc7785973	advanced mesoderm	3.52496	-2.8682
SS-sc7785990	advanced mesoderm	3.45231	-4.0382
SS-sc7785998	advanced mesoderm	3.75534	-2.98004
SS-sc7786005	advanced mesoderm	1.72285	-2.90907
SS-sc7786011	advanced mesoderm	0.714017	-0.352867
SS-sc7786075	advanced mesoderm	-0.255437	-3.77507
SS-sc7786077	advanced mesoderm	3.27908	-2.29278
SS-sc7786084	advanced mesoderm	2.88514	-3.87527
SS-sc7786095	advanced mesoderm	2.08914	-1.19963
SS-sc7786099	advanced mesoderm	3.55507	-2.56826
SS-sc7786106	advanced mesoderm	3.85688	-3.30527
SS-sc7786115	advanced mesoderm	2.31644	-4.02767
SS-sc7786116	advanced mesoderm	1.97404	-2.9916
SS-sc7786120	advanced mesoderm	3.17657	-3.3988
SS-sc7786122	advanced mesoderm	-0.0718208	-3.42352
SS-sc7786126	advanced mesoderm	3.22138	-2.46019
SS-sc7786138	advanced mesoderm	2.30896	-2.70289
SS-sc7786139	advanced mesoderm	3.0417	-2.03362
SS-sc7786150	advanced mesoderm	2.36558	-1.45752
SS-sc7786152	advanced mesoderm	3.52939	-3.09708
SS-sc7786162	advanced mesoderm	3.64034	-2.90108
SS-sc7786166	advanced mesoderm	2.03985	-3.24754
SS-sc7786167	advanced mesoderm	2.37038	-3.07648
SS-sc7786182	advanced mesoderm	1.87135	-1.14124
SS-sc7786190	advanced mesoderm	1.85247	-1.57048
SS-sc7786193	advanced mesoderm	2.19544	-1.34874
SS-sc7786211	advanced mesoderm	4.12968	-4.0922
SS-sc7786216	advanced mesoderm	3.41208	-2.50313
SS-sc7786235	advanced mesoderm	2.53554	-4.29267
SS-sc7786237	advanced mesoderm	1.44627	-0.599624
SS-sc7786250	advanced mesoderm	0.621846	-3.41042
SS-sc7786262	advanced mesoderm	1.69237	-2.7783
SS-sc7786284	advanced mesoderm	1.92119	-0.951569
SS-sc7786285	advanced mesoderm	2.46052	-3.45865
SS-sc7786294	advanced mesoderm	1.35268	-0.825628
SS-sc7786299	advanced mesoderm	1.24021	-3.8912
SS-sc7786308	advanced mesoderm	3.55045	-3.77419
SS-sc7786314	advanced mesoderm	1.56226	-3.57849
SS-sc7786331	advanced mesoderm	1.83371	-1.55489
SS-sc7786332	advanced mesoderm	1.84626	-2.3761
SS-sc7786343	advanced mesoderm	-0.342246	-3.73415
SS-sc7786345	advanced mesoderm	1.74446	-2.66751
SS-sc7786347	advanced mesoderm	2.13504	-1.84163
SS-sc7786353	advanced mesoderm	1.39145	-4.00533
SS-sc7786380	advanced mesoderm	2.36831	-1.63938
SS-sc7786396	advanced mesoderm	2.62097	-2.94408
SS-sc7786409	advanced mesoderm	2.25251	-4.08424
SS-sc7786413	advanced mesoderm	1.40169	-3.14527
SS-sc7786415	advanced mesoderm	1.41704	-3.25669
SS-sc7786416	advanced mesoderm	2.06922	-3.93811
SS-sc7786418	advanced mesoderm	3.53363	-3.19209
SS-sc7786420	advanced mesoderm	3.47313	-2.47442
SS-sc7786425	advanced mesoderm	2.15018	-3.97282
SS-sc7786427	advanced mesoderm	2.5455	-3.09804
SS-sc7786432	advanced mesoderm	2.5345	-2.8309
SS-sc7786439	advanced mesoderm	3.39093	-3.04224
SS-sc7786470	advanced mesoderm	3.10642	-4.12166
SS-sc7786500	advanced mesoderm	3.90041	-3.32071
SS-sc7786526	advanced mesoderm	1.42324	-4.62489
SS-sc7786532	advanced mesoderm	4.13836	-3.62005
SS-sc7786536	advanced mesoderm	3.96062	-2.6495
SS-sc7786537	advanced mesoderm	4.16782	-2.94711
SS-sc7786541	advanced mesoderm	1.85143	-4.08384
SS-sc7786553	advanced mesoderm	1.61018	-4.03424
SS-sc7786561	advanced mesoderm	2.92716	-4.03277
SS-sc7786581	advanced mesoderm	3.94574	-3.73822
SS-sc7786582	advanced mesoderm	1.8315	-4.14117
SS-sc7786590	advanced mesoderm	0.713534	-4.43121
SS-sc7786596	advanced mesoderm	3.24505	-3.97702
SS-sc7786597	advanced mesoderm	3.89729	-3.29533
SS-sc7786605	advanced mesoderm	0.890013	-4.39648
SS-sc7786610	advanced mesoderm	3.53399	-3.92359
SS-sc7786613	advanced mesoderm	2.35242	-3.14758
SS-sc7786617	advanced mesoderm	3.88135	-3.49416
SS-sc7786621	advanced mesoderm	2.36384	-4.38093
SS-sc7786624	advanced mesoderm	0.703907	-4.30841
SS-sc7786625	advanced mesoderm	4.0743	-3.72805
SS-sc7786630	advanced mesoderm	1.04731	-4.65245
SS-sc7786636	advanced mesoderm	1.86584	-3.63506
SS-sc7786637	advanced mesoderm	0.707822	-4.74774
SS-sc7786651	advanced mesoderm	1.022	-4.64904
SS-sc7786657	advanced mesoderm	2.34471	-4.35482
SS-sc7786658	advanced mesoderm	3.7173	-2.68744
SS-sc7786695	advanced mesoderm	4.16129	-3.60111
SS-sc7786706	advanced mesoderm	3.08846	-2.53021
SS-sc7786710	advanced mesoderm	1.56423	-3.51283
SS-sc7786716	advanced mesoderm	5.06102	-3.45262
SS-sc7786720	advanced mesoderm	0.811723	-4.63648
SS-sc7786723	advanced mesoderm	3.5987	-3.93635
SS-sc7786726	advanced mesoderm	1.33275	-4.495
SS-sc7786730	advanced mesoderm	4.57768	-3.28612
SS-sc7786741	advanced mesoderm	1.54824	-4.47142
SS-sc7786747	advanced mesoderm	1.96829	-4.46377
SS-sc7786762	advanced mesoderm	3.98512	-3.50281
SS-sc7786764	advanced mesoderm	3.7685	-3.29723
SS-sc7786765	advanced mesoderm	4.72218	-3.39078
SS-sc7786768	advanced mesoderm	3.5919	-4.06076
SS-sc7786771	advanced mesoderm	3.81308	-3.29542
SS-sc7786779	advanced mesoderm	1.69642	-3.61329
SS-sc7786785	advanced mesoderm	3.94546	-3.69155
SS-sc7786794	advanced mesoderm	4.0201	-3.39435
SS-sc7786806	advanced mesoderm	1.24673	-4.39408
SS-sc7786807	advanced mesoderm	3.86234	-3.29262
SS-sc7786812	advanced mesoderm	3.75597	-2.81542
SS-sc7786820	advanced mesoderm	4.17111	-3.33142
SS-sc7786821	advanced mesoderm	2.47962	-3.84111
SS-sc7786823	advanced mesoderm	2.36984	-3.46415
SS-sc7788027	advanced mesoderm	1.68541	-3.34819
SS-sc7788028	advanced mesoderm	2.06856	-3.09299
SS-sc7788049	advanced mesoderm	1.60582	-3.76973
SS-sc7788052	advanced mesoderm	1.40965	-2.75253
SS-sc7788077	advanced mesoderm	2.13284	-2.70876
SS-sc7788092	advanced mesoderm	3.24851	-3.2678
SS-sc7788097	advanced mesoderm	0.157279	-3.44153
SS-sc7788117	advanced mesoderm	3.62015	-2.66939
SS-sc7788126	advanced mesoderm	1.57761	-3.70405
SS-sc7788149	advanced mesoderm	2.08583	-1.1922
SS-sc7788164	advanced mesoderm	1.81356	-2.49871
SS-sc7788169	advanced mesoderm	1.44469	-4.54996
SS-sc7788174	advanced mesoderm	3.14985	-2.52452
SS-sc7788175	advanced mesoderm	3.66487	-3.28292
SS-sc7788187	advanced mesoderm	3.61239	-2.74586
SS-sc7788194	advanced mesoderm	3.52032	-2.77559
SS-sc7788262	advanced mesoderm	1.76531	-1.09324
SS-sc7788286	advanced mesoderm	1.61105	-3.47236
SS-sc7788290	advanced mesoderm	3.39749	-2.49628
SS-sc7788292	advanced mesoderm	-0.243922	-3.4958
SS-sc7788318	advanced mesoderm	2.5074	-2.66591
SS-sc7788333	advanced mesoderm	1.98718	-2.59173
SS-sc7788342	advanced mesoderm	0.924198	-4.14392
SS-sc7785685	axial mesoderm	0.0780113	3.59767
SS-sc7785761	axial mesoderm	0.14405	3.75885
SS-sc7785767	axial mesoderm	0.274545	3.64676
SS-sc7785768	axial mesoderm	0.191583	3.6249
SS-sc7785812	axial mesoderm	0.161909	3.94698
SS-sc7785815	axial mesoderm	0.202496	3.87765
SS-sc7785837	axial mesoderm	0.217428	3.84387
SS-sc7785862	axial mesoderm	0.0776092	3.92304
SS-sc7785872	axial mesoderm	0.19277	3.44414
SS-sc7785960	axial mesoderm	0.181679	3.79271
SS-sc7785961	axial mesoderm	-0.0383143	4.10105
SS-sc7785985	axial mesoderm	0.108455	3.8674
SS-sc7786007	axial mesoderm	0.0186823	3.76387
SS-sc7786225	axial mesoderm	0.0612152	3.13662
SS-sc7786251	axial mesoderm	0.106259	3.44101
SS-sc7786260	axial mesoderm	-0.128387	2.58402
SS-sc7786351	axial mesoderm	-0.0299831	2.89244
SS-sc7786402	axial mesoderm	0.200575	3.50616
SS-sc7788076	axial mesoderm	0.115815	3.38751
SS-sc7788091	axial mesoderm	0.167692	3.66527
SS-sc7788141	axial mesoderm	-0.210109	2.51736
SS-sc7788210	axial mesoderm	0.19026	3.95618
SS-sc7788354	axial mesoderm	0.0871825	3.87059
SS-sc7785365	ectodermal cell	-5.8403	-1.39328
SS-sc7785390	ectodermal cell	-6.32968	-1.10069
SS-sc7785509	ectodermal cell	-6.26258	-0.969113
SS-sc7785534	ectodermal cell	-6.33615	-1.1103
SS-sc7785584	ectodermal cell	-6.66664	-0.878122
SS-sc7785604	ectodermal cell	-6.19546	-1.03158
SS-sc7785652	ectodermal cell	-6.16543	-0.935992
SS-sc7785773	ectodermal cell	-6.92483	-1.13159
SS-sc7786114	ectodermal cell	-6.85279	-1.00449
SS-sc7786287	ectodermal cell	-6.43529	-0.968063
SS-sc7786485	ectodermal cell	-6.00162	-1.03982
SS-sc7786493	ectodermal cell	-6.61026	-0.833144
SS-sc7786498	ectodermal cell	-6.62744	-1.0202
SS-sc7786508	ectodermal cell	-6.08704	-0.971862
SS-sc7786522	ectodermal cell	-6.66913	-0.804623
SS-sc7786523	ectodermal cell	-6.76254	-0.89002
SS-sc7786535	ectodermal cell	-6.08097	-1.07725
SS-sc7786594	ectodermal cell	-6.76009	-1.04492
SS-sc7786611	ectodermal cell	-6.56217	-0.651268
SS-sc7786661	ectodermal cell	-6.02694	-0.629606
SS-sc7786670	ectodermal cell	-6.74694	-1.03432
SS-sc7786743	ectodermal cell	-6.84256	-0.988483
SS-sc7786744	ectodermal cell	-6.04212	-1.03281
SS-sc7786751	ectodermal cell	-6.96923	-1.12705
SS-sc7786763	ectodermal cell	-6.54057	-0.625299
SS-sc7786799	ectodermal cell	-6.04966	-1.00605
SS-sc7788042	ectodermal cell	-6.25597	-0.574336
SS-sc7788288	ectodermal cell	-6.5945	-0.740546
SS-sc7788381	ectodermal cell	-6.24089	-0.670723
SS-sc7785388	emergent mesoderm	-0.142026	-4.75077
SS-sc7785438	emergent mesoderm	-0.108292	1.48923
SS-sc7785461	emergent mesoderm	-0.311225	-3.5881
SS-sc7785515	emergent mesoderm	-0.267301	-2.99936
SS-sc7785517	emergent mesoderm	-0.671695	-3.92159
SS-sc7785532	emergent mesoderm	0.367655	-2.1617
SS-sc7785535	emergent mesoderm	-0.25988	-2.92694
SS-sc7785536	emergent mesoderm	-0.519933	-4.85654
SS-sc7785537	emergent mesoderm	0.434009	-4.39548
SS-sc7785563	emergent mesoderm	0.46932	-4.2693
SS-sc7785607	emergent mesoderm	-0.234423	-4.68569
SS-sc7785631	emergent mesoderm	-0.252022	-4.19332
SS-sc7785633	emergent mesoderm	0.945047	-3.68891
SS-sc7785666	emergent mesoderm	-0.746212	5.27036
SS-sc7785669	emergent mesoderm	-0.9081	-1.96596
SS-sc7785671	emergent mesoderm	-1.7163	-3.66727
SS-sc7785673	emergent mesoderm	-0.196478	-4.3368
SS-sc7785675	emergent mesoderm	-0.987154	-3.38995
SS-sc7785676	emergent mesoderm	-0.914614	-2.69035
SS-sc7785707	emergent mesoderm	-0.892655	-4.40405
SS-sc7785713	emergent mesoderm	-1.53649	-3.13944
SS-sc7785714	emergent mesoderm	-1.67419	-3.54518
SS-sc7785716	emergent mesoderm	-1.0646	-2.9819
SS-sc7785721	emergent mesoderm	-1.32766	-2.69895
SS-sc7785726	emergent mesoderm	-0.575524	-2.86898
SS-sc7785730	emergent mesoderm	-0.705605	-2.84667
SS-sc7785731	emergent mesoderm	-1.42174	-3.62321
SS-sc7785732	emergent mesoderm	-0.468951	-3.80507
SS-sc7785754	emergent mesoderm	0.615279	-1.90427
SS-sc7785757	emergent mesoderm	-1.06333	-3.38302
SS-sc7785760	emergent mesoderm	0.892061	-4.577
SS-sc7785774	emergent mesoderm	-1.7283	-3.62325
SS-sc7785776	emergent mesoderm	-1.24746	-4.06338
SS-sc7785777	emergent mesoderm	0.0711818	-0.537088
SS-sc7785781	emergent mesoderm	-1.40543	-3.04279
SS-sc7785794	emergent mesoderm	0.326642	-2.56524
SS-sc7785806	emergent mesoderm	-0.90701	-4.03662
SS-sc7785810	emergent mesoderm	-0.675233	-4.6918
SS-sc7785811	emergent mesoderm	-1.33265	-2.73318
SS-sc7785814	emergent mesoderm	-0.537369	-4.65436
SS-sc7785817	emergent mesoderm	-1.54551	-3.45142
SS-sc7785831	emergent mesoderm	0.0589051	-4.8629
SS-sc7785840	emergent mesoderm	-0.854577	-2.30307
SS-sc7785841	emergent mesoderm	-1.15852	-3.08106
SS-sc7785860	emergent mesoderm	0.280199	0.156936
SS-sc7785863	emergent mesoderm	-0.901371	-2.52622
SS-sc7785865	emergent mesoderm	0.367075	-2.89329
SS-sc7785892	emergent mesoderm	-1.02888	-2.41238
SS-sc7785893	emergent mesoderm	0.332177	-0.809418
SS-sc7785896	emergent mesoderm	-0.0845763	-1.47979
SS-sc7785904	emergent mesoderm	-0.816403	-2.07064
SS-sc7785939	emergent mesoderm	-0.979129	-4.25603
SS-sc7785950	emergent mesoderm	0.586657	-4.74463
SS-sc7785953	emergent mesoderm	0.409828	-2.25286
SS-sc7785956	emergent mesoderm	-0.701536	-4.45132
SS-sc7785967	emergent mesoderm	-1.58623	-3.30476
SS-sc7785970	emergent mesoderm	-1.14736	-3.35855
SS-sc7785971	emergent mesoderm	0.44411	-1.45025
SS-sc7785980	emergent mesoderm	-0.114203	-0.291078
SS-sc7785995	emergent mesoderm	-1.19778	-2.71982
SS-sc7785996	emergent mesoderm	-0.436765	-3.31032
SS-sc7785999	emergent mesoderm	0.496517	-4.22562
SS-sc7786009	emergent mesoderm	-1.01992	-3.60429
SS-sc7786024	emergent mesoderm	-1.90274	-3.34068
SS-sc7786092	emergent mesoderm	-0.222737	-1.54736
SS-sc7786096	emergent mesoderm	0.569967	-0.381669
SS-sc7786098	emergent mesoderm	-0.391487	-1.67148
SS-sc7786104	emergent mesoderm	-1.13108	-2.62523
SS-sc7786113	emergent mesoderm	0.510801	-4.21957
SS-sc7786121	emergent mesoderm	-1.29549	-2.80981
SS-sc7786128	emergent mesoderm	-0.53908	-1.6436
SS-sc7786130	emergent mesoderm	-0.505036	-0.531855
SS-sc7786142	emergent mesoderm	0.650607	-1.27772
SS-sc7786143	emergent mesoderm	0.38627	-0.122959
SS-sc7786144	emergent mesoderm	0.167753	-0.991947
SS-sc7786154	emergent mesoderm	0.422943	-0.0139084
SS-sc7786169	emergent mesoderm	-1.33318	-4.02682
SS-sc7786171	emergent mesoderm	0.085015	-0.513653
SS-sc7786177	emergent mesoderm	0.366369	0.0357966
SS-sc7786184	emergent mesoderm	0.34051	-0.198745
SS-sc7786185	emergent mesoderm	0.0511162	-0.394731
SS-sc7786189	emergent mesoderm	-1.05219	-3.29511
SS-sc7786199	emergent mesoderm	-0.852835	-2.77326
SS-sc7786202	emergent mesoderm	-0.312809	-1.46137
SS-sc7786220	emergent mesoderm	0.50866	-1.71669
SS-sc7786221	emergent mesoderm	0.690023	-0.541512
SS-sc7786222	emergent mesoderm	-1.10964	-3.01873
SS-sc7786224	emergent mesoderm	-1.78847	-3.7132
SS-sc7786232	emergent mesoderm	-0.613091	-2.80772
SS-sc7786255	emergent mesoderm	0.675368	-0.48909
SS-sc7786257	emergent mesoderm	0.134843	-0.154204
SS-sc7786258	emergent mesoderm	0.887291	-0.373313
SS-sc7786261	emergent mesoderm	0.256742	-0.47811
SS-sc7786265	emergent mesoderm	-0.650938	-4.38159
SS-sc7786273	emergent mesoderm	1.67522	-1.00717
SS-sc7786275	emergent mesoderm	0.032075	-1.23827
SS-sc7786297	emergent mesoderm	-0.731447	-0.783853
SS-sc7786300	emergent mesoderm	-1.25626	-3.13038
SS-sc7786306	emergent mesoderm	0.451498	-0.962059
SS-sc7786309	emergent mesoderm	0.343797	-0.830121
SS-sc7786317	emergent mesoderm	-0.4182	0.278095
SS-sc7786326	emergent mesoderm	0.712089	-0.796316
SS-sc7786342	emergent mesoderm	-0.562419	-1.8091
SS-sc7786355	emergent mesoderm	-0.431008	-4.73164
SS-sc7786375	emergent mesoderm	-0.912537	-2.54977
SS-sc7786382	emergent mesoderm	0.503008	-0.022977
SS-sc7786386	emergent mesoderm	-0.725456	-3.03549
SS-sc7786388	emergent mesoderm	-1.1847	-3.10687
SS-sc7786398	emergent mesoderm	0.426639	-0.747313
SS-sc7786401	emergent mesoderm	-0.332825	-0.0402575
SS-sc7786403	emergent mesoderm	-0.246394	-4.7214
SS-sc7786410	emergent mesoderm	0.343226	-0.129537
SS-sc7786417	emergent mesoderm	-0.872343	-3.9477
SS-sc7786423	emergent mesoderm	-0.626746	-1.74614
SS-sc7786450	emergent mesoderm	-0.106496	-4.66927
SS-sc7786456	emergent mesoderm	-0.707965	-2.90784
SS-sc7786469	emergent mesoderm	-0.861142	-4.033
SS-sc7786473	emergent mesoderm	-0.65896	-3.97797
SS-sc7786474	emergent mesoderm	-0.352829	-4.58917
SS-sc7786480	emergent mesoderm	0.264386	-2.95845
SS-sc7786494	emergent mesoderm	0.193852	-4.49944
SS-sc7786503	emergent mesoderm	-0.0713705	-3.12389
SS-sc7786512	emergent mesoderm	0.570795	-1.60799
SS-sc7786527	emergent mesoderm	0.395712	-3.98713
SS-sc7786534	emergent mesoderm	0.247374	-2.08578
SS-sc7786538	emergent mesoderm	-0.581015	-4.62793
SS-sc7786554	emergent mesoderm	0.548279	-3.69839
SS-sc7786555	emergent mesoderm	0.566531	-2.02305
SS-sc7786556	emergent mesoderm	0.387857	-4.12254
SS-sc7786558	emergent mesoderm	0.464702	-3.92193
SS-sc7786574	emergent mesoderm	0.371579	-3.27932
SS-sc7786585	emergent mesoderm	0.445383	-0.101967
SS-sc7786595	emergent mesoderm	0.394592	-4.6709
SS-sc7786627	emergent mesoderm	0.645613	-1.51878
SS-sc7786631	emergent mesoderm	0.61303	-4.27277
SS-sc7786635	emergent mesoderm	-0.326748	-4.53069
SS-sc7786640	emergent mesoderm	-0.269172	-3.75779
SS-sc7786642	emergent mesoderm	-0.482596	-4.66304
SS-sc7786645	emergent mesoderm	-0.425895	-3.01945
SS-sc7786663	emergent mesoderm	0.635173	-1.8719
SS-sc7786665	emergent mesoderm	0.226161	-4.70689
SS-sc7786683	emergent mesoderm	0.647408	-3.99296
SS-sc7786693	emergent mesoderm	-0.524002	-4.68665
SS-sc7786702	emergent mesoderm	-0.968142	-3.89539
SS-sc7786717	emergent mesoderm	0.513262	-2.40937
SS-sc7786735	emergent mesoderm	0.465443	-2.42747
SS-sc7786738	emergent mesoderm	0.459612	-2.60613
SS-sc7786750	emergent mesoderm	-0.24529	-4.74396
SS-sc7786777	emergent mesoderm	0.660879	-2.02873
SS-sc7786781	emergent mesoderm	-0.385831	-4.82056
SS-sc7786788	emergent mesoderm	-0.367728	-4.74006
SS-sc7786793	emergent mesoderm	0.206752	-4.14885
SS-sc7788021	emergent mesoderm	0.100628	-1.94232
SS-sc7788044	emergent mesoderm	0.104882	-1.43133
SS-sc7788048	emergent mesoderm	0.477655	-0.526856
SS-sc7788055	emergent mesoderm	-1.69217	-3.12766
SS-sc7788067	emergent mesoderm	0.453674	-2.23444
SS-sc7788068	emergent mesoderm	-1.05156	-2.3811
SS-sc7788069	emergent mesoderm	0.0198082	-1.60495
SS-sc7788074	emergent mesoderm	0.203321	-1.13668
SS-sc7788096	emergent mesoderm	0.313572	-0.275354
SS-sc7788098	emergent mesoderm	0.402878	-0.0292652
SS-sc7788120	emergent mesoderm	-1.60114	-3.86517
SS-sc7788124	emergent mesoderm	-0.666039	-0.443724
SS-sc7788127	emergent mesoderm	-0.237565	-2.44085
SS-sc7788144	emergent mesoderm	0.368591	-0.634661
SS-sc7788150	emergent mesoderm	0.288871	-0.0329366
SS-sc7788188	emergent mesoderm	0.488474	-0.712094
SS-sc7788213	emergent mesoderm	-0.930224	-2.54965
SS-sc7788221	emergent mesoderm	-1.43088	-3.27725
SS-sc7788236	emergent mesoderm	-1.03884	-2.05137
SS-sc7788239	emergent mesoderm	0.821447	-0.37303
SS-sc7788244	emergent mesoderm	-0.239346	-0.0493947
SS-sc7788247	emergent mesoderm	0.342136	-0.241272
SS-sc7788258	emergent mesoderm	0.0746427	-3.00378
SS-sc7788260	emergent mesoderm	-1.26217	-2.98145
SS-sc7788266	emergent mesoderm	0.276548	-0.0975607
SS-sc7788309	emergent mesoderm	-0.0266773	0.328995
SS-sc7788330	emergent mesoderm	0.87691	-0.358118
SS-sc7788332	emergent mesoderm	-1.15512	-4.08627
SS-sc7788334	emergent mesoderm	-0.00295395	-4.60273
SS-sc7788338	emergent mesoderm	-0.472188	-4.44895
SS-sc7788343	emergent mesoderm	-1.18295	-3.19719
SS-sc7788360	emergent mesoderm	-0.222914	-0.312978
SS-sc7788383	emergent mesoderm	-1.08658	-2.77822
SS-sc7785292	endodermal cell	-0.427246	7.33194
SS-sc7785309	endodermal cell	-1.19018	9.10003
SS-sc7785328	endodermal cell	-1.43611	9.96181
SS-sc7785329	endodermal cell	-1.30437	9.43373
SS-sc7785332	endodermal cell	-1.3762	9.64332
SS-sc7785340	endodermal cell	-1.40448	8.20637
SS-sc7785357	endodermal cell	-1.46425	9.95172
SS-sc7785359	endodermal cell	-1.4763	9.69352
SS-sc7785364	endodermal cell	-0.405118	5.42313
SS-sc7785366	endodermal cell	-1.07287	7.14738
SS-sc7785376	endodermal cell	-1.16819	8.61477
SS-sc7785384	endodermal cell	-1.5131	9.95997
SS-sc7785385	endodermal cell	-1.28389	9.16119
SS-sc7785412	endodermal cell	-0.466103	5.08428
SS-sc7785427	endodermal cell	-1.40591	9.82348
SS-sc7785428	endodermal cell	-1.27607	9.30177
SS-sc7785475	endodermal cell	-1.13418	9.06819
SS-sc7785478	endodermal cell	-1.49312	9.91777
SS-sc7785485	endodermal cell	-0.47714	5.54638
SS-sc7785486	endodermal cell	-0.773415	6.19835
SS-sc7785499	endodermal cell	-1.51969	10.0601
SS-sc7785502	endodermal cell	-1.51909	8.46853
SS-sc7785506	endodermal cell	-1.42539	9.96121
SS-sc7785508	endodermal cell	-1.43729	8.45115
SS-sc7785510	endodermal cell	-1.52571	8.32895
SS-sc7785513	endodermal cell	-1.15418	7.20261
SS-sc7785521	endodermal cell	-1.3932	9.66505
SS-sc7785539	endodermal cell	-1.51046	8.03582
SS-sc7785541	endodermal cell	-0.41717	5.2191
SS-sc7785547	endodermal cell	-1.21595	9.03781
SS-sc7785560	endodermal cell	-1.16514	6.2341
SS-sc7785564	endodermal cell	-1.51983	8.37641
SS-sc7785566	endodermal cell	-1.32915	8.71613
SS-sc7785575	endodermal cell	-1.19702	7.76327
SS-sc7785595	endodermal cell	-1.24468	9.17126
SS-sc7785599	endodermal cell	-1.35776	9.34356
SS-sc7785601	endodermal cell	-1.42985	9.87009
SS-sc7785611	endodermal cell	-1.35291	8.34534
SS-sc7785618	endodermal cell	-1.19185	8.30338
SS-sc7785628	endodermal cell	0.00825268	5.88257
SS-sc7785630	endodermal cell	-0.619242	5.69054
SS-sc7785635	endodermal cell	-1.31815	7.04723
SS-sc7785638	endodermal cell	-1.49815	9.86083
SS-sc7785646	endodermal cell	-1.47405	9.21957
SS-sc7785665	endodermal cell	-0.162277	5.80238
SS-sc7785687	endodermal cell	-1.43966	7.66945
SS-sc7785694	endodermal cell	-0.757502	5.5607
SS-sc7785709	endodermal cell	-1.07268	8.00697
SS-sc7785743	endodermal cell	-1.41857	8.24042
SS-sc7785758	endodermal cell	-1.08986	8.79309
SS-sc7785772	endodermal cell	-0.858237	7.5066
SS-sc7785779	endodermal cell	-0.681878	5.67363
SS-sc7785809	endodermal cell	-0.026549	5.587
SS-sc7785878	endodermal cell	-0.762509	7.26249
SS-sc7785883	endodermal cell	-0.0593494	5.67119
SS-sc7785895	endodermal cell	-0.587675	5.42996
SS-sc7785899	endodermal cell	0.0666394	4.30493
SS-sc7785983	endodermal cell	-1.57412	7.76222
SS-sc7786002	endodermal cell	-0.906984	5.39991
SS-sc7786018	endodermal cell	-1.40628	7.8965
SS-sc7786023	endodermal cell	-0.958778	7.68935
SS-sc7786105	endodermal cell	-0.0604984	5.72748
SS-sc7786125	endodermal cell	-0.233165	5.10405
SS-sc7786158	endodermal cell	-1.17478	6.1904
SS-sc7786233	endodermal cell	-0.309605	7.15177
SS-sc7786244	endodermal cell	-0.410534	5.90535
SS-sc7786264	endodermal cell	-0.456602	5.63749
SS-sc7786269	endodermal cell	-0.129286	5.67105
SS-sc7786272	endodermal cell	-0.628667	5.32849
SS-sc7786316	endodermal cell	-0.400199	7.11288
SS-sc7786466	endodermal cell	-1.30095	8.35884
SS-sc7786477	endodermal cell	-0.92194	5.93437
SS-sc7786495	endodermal cell	-1.16306	8.23247
SS-sc7786501	endodermal cell	-1.26851	6.56955
SS-sc7786502	endodermal cell	-0.0629051	5.51128
SS-sc7786505	endodermal cell	-1.37935	7.27686
SS-sc7786514	endodermal cell	-0.858114	6.02888
SS-sc7786540	endodermal cell	-0.62579	5.87111
SS-sc7786543	endodermal cell	-1.11545	6.08036
SS-sc7786545	endodermal cell	-1.28244	8.55197
SS-sc7786550	endodermal cell	-1.39717	6.72972
SS-sc7786566	endodermal cell	-1.40924	8.81115
SS-sc7786567	endodermal cell	-0.723201	6.17638
SS-sc7786568	endodermal cell	-1.29075	8.61226
SS-sc7786570	endodermal cell	-0.572429	5.57272
SS-sc7786573	endodermal cell	-1.48163	7.59744
SS-sc7786580	endodermal cell	-1.26203	6.70236
SS-sc7786586	endodermal cell	-0.480131	1.47678
SS-sc7786589	endodermal cell	-0.949082	7.11872
SS-sc7786591	endodermal cell	-0.981288	6.85675
SS-sc7786601	endodermal cell	-0.055296	4.40119
SS-sc7786604	endodermal cell	-1.10227	7.58867
SS-sc7786612	endodermal cell	-0.467323	6.28721
SS-sc7786615	endodermal cell	-1.39419	6.99905
SS-sc7786619	endodermal cell	-1.2066	7.73168
SS-sc7786620	endodermal cell	-1.3737	7.37147
SS-sc7786623	endodermal cell	-1.32274	6.69079
SS-sc7786632	endodermal cell	-1.33008	7.12105
SS-sc7786634	endodermal cell	-0.534878	6.08093
SS-sc7786648	endodermal cell	-1.31688	7.58943
SS-sc7786649	endodermal cell	-1.07496	6.1449
SS-sc7786655	endodermal cell	-0.864473	5.94415
SS-sc7786656	endodermal cell	-0.695288	7.37193
SS-sc7786664	endodermal cell	-1.35176	8.76662
SS-sc7786669	endodermal cell	-1.43663	8.13019
SS-sc7786671	endodermal cell	-1.18476	6.46733
SS-sc7786673	endodermal cell	-1.11904	6.02067
SS-sc7786674	endodermal cell	-1.53626	7.86832
SS-sc7786677	endodermal cell	-0.127669	5.35513
SS-sc7786685	endodermal cell	-0.584396	7.37771
SS-sc7786687	endodermal cell	-1.33075	6.66486
SS-sc7786688	endodermal cell	-0.958164	5.86972
SS-sc7786694	endodermal cell	-0.144335	4.51602
SS-sc7786700	endodermal cell	-1.24176	8.63595
SS-sc7786713	endodermal cell	-1.08363	6.43208
SS-sc7786714	endodermal cell	-0.851434	5.87119
SS-sc7786715	endodermal cell	-0.608597	7.09315
SS-sc7786721	endodermal cell	-1.39795	8.58673
SS-sc7786722	endodermal cell	-0.00902528	5.54468
SS-sc7786727	endodermal cell	-1.2221	6.34006
SS-sc7786728	endodermal cell	-1.3269	7.10887
SS-sc7786732	endodermal cell	-0.941283	6.1694
SS-sc7786755	endodermal cell	-1.0084	6.09649
SS-sc7786760	endodermal cell	-0.809694	5.94185
SS-sc7786773	endodermal cell	-0.484262	7.45118
SS-sc7786774	endodermal cell	-1.25994	6.42358
SS-sc7786776	endodermal cell	-0.405619	7.23027
SS-sc7786790	endodermal cell	-0.862165	6.90142
SS-sc7786796	endodermal cell	-0.37227	6.01737
SS-sc7786800	endodermal cell	-0.568916	7.21482
SS-sc7786801	endodermal cell	-1.09734	6.96367
SS-sc7786803	endodermal cell	-0.644869	5.58805
SS-sc7786816	endodermal cell	-0.931257	7.78511
SS-sc7786819	endodermal cell	-1.47258	7.68986
SS-sc7788380	endodermal cell	-1.02724	6.88465
SS-sc7785316	epiblast cell	-5.60903	0.598852
SS-sc7785317	epiblast cell	-5.16709	-3.12777
SS-sc7785341	epiblast cell	-5.35957	1.05311
SS-sc7785484	epiblast cell	-5.17365	1.87454
SS-sc7785514	epiblast cell	-4.9954	2.41381
SS-sc7785516	epiblast cell	-4.99093	2.52357
SS-sc7785540	epiblast cell	-3.65765	1.40776
SS-sc7785559	epiblast cell	-5.02176	0.914246
SS-sc7785561	epiblast cell	-5.50762	-2.28335
SS-sc7785608	epiblast cell	-5.14395	1.04005
SS-sc7785609	epiblast cell	-5.35028	1.16759
SS-sc7785612	epiblast cell	-5.05722	1.04354
SS-sc7785613	epiblast cell	-5.23729	2.14308
SS-sc7785632	epiblast cell	-5.13793	-2.85743
SS-sc7785636	epiblast cell	-5.13964	1.37178
SS-sc7785654	epiblast cell	-5.2787	-2.08912
SS-sc7785657	epiblast cell	-5.00479	2.39313
SS-sc7785700	epiblast cell	-5.09049	0.976749
SS-sc7785706	epiblast cell	-5.10554	-2.01299
SS-sc7785724	epiblast cell	-5.41619	-1.82574
SS-sc7785733	epiblast cell	-4.84442	-2.729
SS-sc7785763	epiblast cell	-4.82158	-3.02096
SS-sc7785766	epiblast cell	-4.91189	1.23912
SS-sc7785771	epiblast cell	-5.51746	-2.67609
SS-sc7785778	epiblast cell	-5.53206	1.63489
SS-sc7785784	epiblast cell	-5.0457	1.54074
SS-sc7785788	epiblast cell	-5.94952	-1.09499
SS-sc7785807	epiblast cell	-5.73847	0.422638
SS-sc7785818	epiblast cell	-5.05598	-2.89465
SS-sc7785821	epiblast cell	-4.67097	-2.47869
SS-sc7785826	epiblast cell	-5.5055	-2.41802
SS-sc7785830	epiblast cell	-5.57451	1.24297
SS-sc7785845	epiblast cell	-5.4027	-2.41725
SS-sc7785858	epiblast cell	-5.21621	-2.99831
SS-sc7785866	epiblast cell	-5.33989	-2.84913
SS-sc7785889	epiblast cell	-3.58637	1.13849
SS-sc7785918	epiblast cell	-5.15399	2.09841
SS-sc7785925	epiblast cell	-5.04167	-2.90706
SS-sc7785934	epiblast cell	-5.10284	1.28874
SS-sc7785945	epiblast cell	-4.80321	-3.11748
SS-sc7785955	epiblast cell	-5.22362	1.95603
SS-sc7785965	epiblast cell	-4.81217	-3.11162
SS-sc7785966	epiblast cell	-5.53736	-2.76999
SS-sc7785969	epiblast cell	-5.05979	1.29733
SS-sc7785972	epiblast cell	-5.41811	-2.63766
SS-sc7785981	epiblast cell	-5.40041	-2.07278
SS-sc7786012	epiblast cell	-4.82276	2.30414
SS-sc7786015	epiblast cell	-5.15987	-1.97402
SS-sc7786021	epiblast cell	-4.52523	-2.42116
SS-sc7786040	epiblast cell	-4.84841	-3.00616
SS-sc7786076	epiblast cell	-5.25186	-2.55212
SS-sc7786109	epiblast cell	-4.73302	0.837679
SS-sc7786118	epiblast cell	-4.76658	1.08297
SS-sc7786153	epiblast cell	-4.50922	2.32504
SS-sc7786164	epiblast cell	-5.20813	2.21768
SS-sc7786165	epiblast cell	-5.00115	0.724619
SS-sc7786172	epiblast cell	-5.24592	-2.14289
SS-sc7786178	epiblast cell	-4.27997	1.35932
SS-sc7786210	epiblast cell	-5.44352	0.861582
SS-sc7786212	epiblast cell	-5.19274	0.862624
SS-sc7786218	epiblast cell	-4.68715	0.814361
SS-sc7786238	epiblast cell	-4.73308	2.43969
SS-sc7786256	epiblast cell	-5.02817	2.35839
SS-sc7786288	epiblast cell	-4.95372	1.93656
SS-sc7786292	epiblast cell	-5.07183	0.962019
SS-sc7786301	epiblast cell	-4.63895	-1.78942
SS-sc7786304	epiblast cell	-5.42211	1.75316
SS-sc7786327	epiblast cell	-5.28881	2.08065
SS-sc7786336	epiblast cell	-5.00609	1.08515
SS-sc7786338	epiblast cell	-4.94318	-2.56707
SS-sc7786340	epiblast cell	-4.9457	0.865773
SS-sc7786361	epiblast cell	-5.16838	2.25102
SS-sc7786369	epiblast cell	-3.7701	1.54915
SS-sc7786370	epiblast cell	-4.29751	2.19707
SS-sc7786397	epiblast cell	-4.9425	0.606762
SS-sc7786405	epiblast cell	-4.87233	1.26285
SS-sc7786411	epiblast cell	-4.89918	2.27284
SS-sc7786440	epiblast cell	-4.59343	2.24772
SS-sc7786445	epiblast cell	4.08441	-2.93703
SS-sc7786476	epiblast cell	-5.26769	-3.02147
SS-sc7786479	epiblast cell	-5.54424	0.829079
SS-sc7786487	epiblast cell	-5.01108	-3.03465
SS-sc7786496	epiblast cell	-5.51012	-2.50882
SS-sc7786499	epiblast cell	-5.07923	-3.11631
SS-sc7786511	epiblast cell	-5.55165	1.13493
SS-sc7786517	epiblast cell	-5.1757	1.46488
SS-sc7786524	epiblast cell	-5.33564	1.46509
SS-sc7786533	epiblast cell	-5.49935	1.18311
SS-sc7786542	epiblast cell	-5.70965	1.11632
SS-sc7786544	epiblast cell	-5.57035	1.31782
SS-sc7786560	epiblast cell	-5.53659	1.11497
SS-sc7786569	epiblast cell	-5.54402	0.960561
SS-sc7786576	epiblast cell	-5.63297	0.667173
SS-sc7786579	epiblast cell	-5.22219	-3.02329
SS-sc7786600	epiblast cell	-4.65353	-2.42546
SS-sc7786606	epiblast cell	-3.50363	1.84893
SS-sc7786609	epiblast cell	-4.622	1.29609
SS-sc7786616	epiblast cell	-5.60331	1.18602
SS-sc7786618	epiblast cell	-5.38271	-2.0276
SS-sc7786628	epiblast cell	-5.443	-2.65254
SS-sc7786659	epiblast cell	-4.95914	2.3224
SS-sc7786681	epiblast cell	-5.10657	2.20678
SS-sc7786684	epiblast cell	-3.82434	1.9026
SS-sc7786690	epiblast cell	-5.74837	0.455875
SS-sc7786692	epiblast cell	-5.4236	-2.3218
SS-sc7786698	epiblast cell	-4.72995	2.16017
SS-sc7786699	epiblast cell	-5.86999	-0.893561
SS-sc7786707	epiblast cell	-5.55601	1.25321
SS-sc7786708	epiblast cell	-5.2807	1.2422
SS-sc7786709	epiblast cell	-4.994	2.25297
SS-sc7786718	epiblast cell	-5.27086	2.0426
SS-sc7786734	epiblast cell	-5.47047	-2.68698
SS-sc7786736	epiblast cell	-5.41086	-2.84513
SS-sc7786737	epiblast cell	-5.74016	0.208875
SS-sc7786740	epiblast cell	-5.14335	-1.71091
SS-sc7786749	epiblast cell	-5.45116	-2.86818
SS-sc7786784	epiblast cell	-5.68595	0.815506
SS-sc7786808	epiblast cell	-5.08046	2.34473
SS-sc7786818	epiblast cell	-4.89238	-2.64374
SS-sc7788026	epiblast cell	-4.90619	-2.74312
SS-sc7788030	epiblast cell	-4.52269	1.11705
SS-sc7788031	epiblast cell	-5.14204	-2.31149
SS-sc7788053	epiblast cell	-4.9868	0.755835
SS-sc7788054	epiblast cell	-4.84908	1.1998
SS-sc7788103	epiblast cell	-4.81202	1.93704
SS-sc7788172	epiblast cell	-5.01328	-2.49156
SS-sc7788173	epiblast cell	-5.25269	-2.31053
SS-sc7788186	epiblast cell	-4.47697	1.37227
SS-sc7788190	epiblast cell	-4.82561	1.45087
SS-sc7788218	epiblast cell	-4.94896	2.2919
SS-sc7788339	epiblast cell	-4.78448	1.32216
SS-sc7788384	epiblast cell	-5.09106	-2.51011
SS-sc7788388	epiblast cell	-4.78913	-2.28124
SS-sc7785288	erythrocyte	7.73596	4.93454
SS-sc7785305	erythrocyte	7.50474	4.83271
SS-sc7785307	erythrocyte	7.60853	5.34385
SS-sc7785310	erythrocyte	7.05396	4.88937
SS-sc7785314	erythrocyte	7.44854	5.12282
SS-sc7785334	erythrocyte	7.34692	5.00547
SS-sc7785354	erythrocyte	7.15044	4.72715
SS-sc7785358	erythrocyte	7.49966	4.97841
SS-sc7785362	erythrocyte	7.69058	4.77017
SS-sc7785410	erythrocyte	7.41655	4.70482
SS-sc7785446	erythrocyte	7.37618	5.26121
SS-sc7785448	erythrocyte	7.3464	5.04319
SS-sc7785449	erythrocyte	7.53247	4.83257
SS-sc7785451	erythrocyte	7.52858	4.89593
SS-sc7785454	erythrocyte	7.43083	4.93067
SS-sc7785473	erythrocyte	7.33287	5.07094
SS-sc7785474	erythrocyte	7.42001	5.0746
SS-sc7785483	erythrocyte	7.57629	5.15431
SS-sc7785526	erythrocyte	7.50128	5.08005
SS-sc7785551	erythrocyte	7.61072	5.20727
SS-sc7785554	erythrocyte	7.6761	4.88839
SS-sc7785570	erythrocyte	7.30978	4.9561
SS-sc7785574	erythrocyte	7.61017	5.00828
SS-sc7785594	erythrocyte	7.34145	5.06837
SS-sc7785614	erythrocyte	7.6343	4.76882
SS-sc7785626	erythrocyte	7.12371	5.08176
SS-sc7785741	erythrocyte	7.51492	5.21181
SS-sc7785785	erythrocyte	7.42769	4.84163
SS-sc7785859	erythrocyte	7.66648	4.83485
SS-sc7786020	erythrocyte	7.53665	5.26442
SS-sc7788337	erythrocyte	7.68252	5.11885
SS-sc7788340	erythrocyte	6.87114	4.39302
SS-sc7785278	hemogenic endothelial progenitor	5.31033	-2.80633
SS-sc7785281	hemogenic endothelial progenitor	6.05416	2.45591
SS-sc7785282	hemogenic endothelial progenitor	4.32764	1.21887
SS-sc7785286	hemogenic endothelial progenitor	4.05462	1.10039
SS-sc7785290	hemogenic endothelial progenitor	5.90863	3.98538
SS-sc7785291	hemogenic endothelial progenitor	5.67087	2.57154
SS-sc7785303	hemogenic endothelial progenitor	6.05768	2.84325
SS-sc7785308	hemogenic endothelial progenitor	7.15707	0.777044
SS-sc7785312	hemogenic endothelial progenitor	5.85456	4.16594
SS-sc7785331	hemogenic endothelial progenitor	4.25529	1.14896
SS-sc7785335	hemogenic endothelial progenitor	5.76923	2.75517
SS-sc7785336	hemogenic endothelial progenitor	6.02764	2.92001
SS-sc7785338	hemogenic endothelial progenitor	6.50258	4.01568
SS-sc7785351	hemogenic endothelial progenitor	5.7978	4.24775
SS-sc7785352	hemogenic endothelial progenitor	4.30407	1.29666
SS-sc7785355	hemogenic endothelial progenitor	5.83284	4.3208
SS-sc7785356	hemogenic endothelial progenitor	7.24339	0.971437
SS-sc7785360	hemogenic endothelial progenitor	7.11367	0.906733
SS-sc7785361	hemogenic endothelial progenitor	7.04333	0.937812
SS-sc7785375	hemogenic endothelial progenitor	5.59494	2.50869
SS-sc7785377	hemogenic endothelial progenitor	5.66651	4.45044
SS-sc7785378	hemogenic endothelial progenitor	5.97068	3.94084
SS-sc7785379	hemogenic endothelial progenitor	4.65778	1.40063
SS-sc7785387	hemogenic endothelial progenitor	5.96436	2.61938
SS-sc7785400	hemogenic endothelial progenitor	6.02933	4.26133
SS-sc7785402	hemogenic endothelial progenitor	7.18555	0.824082
SS-sc7785405	hemogenic endothelial progenitor	5.98562	2.84656
SS-sc7785407	hemogenic endothelial progenitor	5.86328	2.80231
SS-sc7785408	hemogenic endothelial progenitor	5.74688	4.32059
SS-sc7785411	hemogenic endothelial progenitor	6.08661	2.33006
SS-sc7785424	hemogenic endothelial progenitor	7.13544	0.857691
SS-sc7785426	hemogenic endothelial progenitor	6.01756	3.31715
SS-sc7785429	hemogenic endothelial progenitor	5.16799	-2.69997
SS-sc7785434	hemogenic endothelial progenitor	5.9031	2.73931
SS-sc7785453	hemogenic endothelial progenitor	6.09575	2.47241
SS-sc7785455	hemogenic endothelial progenitor	4.17884	1.13446
SS-sc7785458	hemogenic endothelial progenitor	4.48046	1.4452
SS-sc7785459	hemogenic endothelial progenitor	6.13605	3.4912
SS-sc7785471	hemogenic endothelial progenitor	4.14806	1.14801
SS-sc7785472	hemogenic endothelial progenitor	6.04293	2.75195
SS-sc7785476	hemogenic endothelial progenitor	4.15963	1.15441
SS-sc7785479	hemogenic endothelial progenitor	5.986	2.42277
SS-sc7785481	hemogenic endothelial progenitor	5.80188	2.57871
SS-sc7785482	hemogenic endothelial progenitor	7.19314	0.933538
SS-sc7785498	hemogenic endothelial progenitor	6.99265	0.818951
SS-sc7785500	hemogenic endothelial progenitor	5.72114	4.3224
SS-sc7785501	hemogenic endothelial progenitor	5.72696	4.38024
SS-sc7785503	hemogenic endothelial progenitor	5.7006	4.48073
SS-sc7785505	hemogenic endothelial progenitor	6.01458	2.4871
SS-sc7785530	hemogenic endothelial progenitor	6.08688	2.54137
SS-sc7785531	hemogenic endothelial progenitor	6.83066	1.27391
SS-sc7785545	hemogenic endothelial progenitor	6.15094	4.08387
SS-sc7785546	hemogenic endothelial progenitor	4.30576	1.2917
SS-sc7785550	hemogenic endothelial progenitor	6.1358	2.52673
SS-sc7785553	hemogenic endothelial progenitor	6.35827	2.24223
SS-sc7785567	hemogenic endothelial progenitor	5.93113	2.6942
SS-sc7785573	hemogenic endothelial progenitor	6.09549	3.73337
SS-sc7785576	hemogenic endothelial progenitor	6.34827	4.14451
SS-sc7785577	hemogenic endothelial progenitor	6.70265	4.27736
SS-sc7785578	hemogenic endothelial progenitor	4.26011	1.09626
SS-sc7785579	hemogenic endothelial progenitor	5.98732	2.71096
SS-sc7785588	hemogenic endothelial progenitor	6.17936	2.4293
SS-sc7785592	hemogenic endothelial progenitor	4.21665	1.21808
SS-sc7785593	hemogenic endothelial progenitor	6.48068	4.19187
SS-sc7785600	hemogenic endothelial progenitor	6.12833	2.50893
SS-sc7785602	hemogenic endothelial progenitor	6.10049	3.98341
SS-sc7785603	hemogenic endothelial progenitor	4.10079	1.12721
SS-sc7785615	hemogenic endothelial progenitor	6.85783	1.19703
SS-sc7785617	hemogenic endothelial progenitor	4.58402	1.50342
SS-sc7785619	hemogenic endothelial progenitor	7.07532	0.841572
SS-sc7785620	hemogenic endothelial progenitor	4.84809	1.69016
SS-sc7785627	hemogenic endothelial progenitor	5.79311	4.24238
SS-sc7785640	hemogenic endothelial progenitor	5.82803	4.35181
SS-sc7785641	hemogenic endothelial progenitor	5.71616	4.20391
SS-sc7785642	hemogenic endothelial progenitor	7.02587	0.71899
SS-sc7785643	hemogenic endothelial progenitor	7.12581	4.70379
SS-sc7785644	hemogenic endothelial progenitor	4.37282	1.23846
SS-sc7785647	hemogenic endothelial progenitor	7.11918	0.74815
SS-sc7785649	hemogenic endothelial progenitor	7.12562	0.778019
SS-sc7785650	hemogenic endothelial progenitor	6.84535	1.06096
SS-sc7785651	hemogenic endothelial progenitor	7.03306	0.888739
SS-sc7785735	hemogenic endothelial progenitor	4.32988	1.09165
SS-sc7785828	hemogenic endothelial progenitor	6.18705	2.32691
SS-sc7785913	hemogenic endothelial progenitor	2.81349	0.23801
SS-sc7785948	hemogenic endothelial progenitor	7.09835	0.756978
SS-sc7785976	hemogenic endothelial progenitor	7.00988	0.897981
SS-sc7785982	hemogenic endothelial progenitor	6.5934	0.988409
SS-sc7786119	hemogenic endothelial progenitor	3.10171	0.370102
SS-sc7786188	hemogenic endothelial progenitor	2.77799	0.274324
SS-sc7786319	hemogenic endothelial progenitor	6.31808	3.66117
SS-sc7786383	hemogenic endothelial progenitor	5.71486	2.31175
SS-sc7786414	hemogenic endothelial progenitor	4.35657	1.27281
SS-sc7786482	hemogenic endothelial progenitor	4.34383	1.13528
SS-sc7786492	hemogenic endothelial progenitor	6.08761	-4.36636
SS-sc7786497	hemogenic endothelial progenitor	6.97041	1.05699
SS-sc7786504	hemogenic endothelial progenitor	5.69495	-4.30343
SS-sc7786518	hemogenic endothelial progenitor	5.8975	-4.1203
SS-sc7786525	hemogenic endothelial progenitor	6.14021	-4.38457
SS-sc7786587	hemogenic endothelial progenitor	4.10694	0.837922
SS-sc7786729	hemogenic endothelial progenitor	4.48873	1.29936
SS-sc7786746	hemogenic endothelial progenitor	5.98311	3.97268
SS-sc7786783	hemogenic endothelial progenitor	6.96	0.993572
SS-sc7786789	hemogenic endothelial progenitor	4.48252	1.19419
SS-sc7786811	hemogenic endothelial progenitor	5.81317	-4.22058
SS-sc7788118	hemogenic endothelial progenitor	6.34311	3.70615
SS-sc7788215	hemogenic endothelial progenitor	2.42985	0.00939785
SS-sc7788265	hemogenic endothelial progenitor	2.20284	-0.0656851
SS-sc7788269	hemogenic endothelial progenitor	6.51927	3.89011
SS-sc7788308	hemogenic endothelial progenitor	2.15508	-0.0089822
SS-sc7788367	hemogenic endothelial progenitor	5.17062	-2.81232
SS-sc7788387	hemogenic endothelial progenitor	5.23574	-2.92254
SS-sc7785668	nascent mesoderm	-2.49617	-0.838372
SS-sc7785670	nascent mesoderm	-1.67156	-1.16307
SS-sc7785682	nascent mesoderm	-2.39768	-2.58009
SS-sc7785684	nascent mesoderm	-2.59753	-2.79445
SS-sc7785690	nascent mesoderm	-1.51905	-2.68533
SS-sc7785691	nascent mesoderm	-2.88116	-1.26772
SS-sc7785693	nascent mesoderm	-2.33286	-2.60566
SS-sc7785702	nascent mesoderm	-0.915892	0.551688
SS-sc7785715	nascent mesoderm	-2.3707	-3.05179
SS-sc7785719	nascent mesoderm	0.356727	-3.21066
SS-sc7785722	nascent mesoderm	-3.03077	-2.59806
SS-sc7785723	nascent mesoderm	-1.2234	-2.38615
SS-sc7785739	nascent mesoderm	-0.692112	-0.10407
SS-sc7785762	nascent mesoderm	-1.88618	-2.25116
SS-sc7785764	nascent mesoderm	-1.73149	-2.66394
SS-sc7785824	nascent mesoderm	-1.79405	-1.90072
SS-sc7785838	nascent mesoderm	-2.22348	-1.87526
SS-sc7785839	nascent mesoderm	-3.31031	-1.86984
SS-sc7785852	nascent mesoderm	-0.62005	-0.264703
SS-sc7785868	nascent mesoderm	-0.809088	-0.60021
SS-sc7785869	nascent mesoderm	-1.49334	-2.04472
SS-sc7785874	nascent mesoderm	-2.28215	-1.7552
SS-sc7785876	nascent mesoderm	-3.1582	-2.44079
SS-sc7785897	nascent mesoderm	-1.12613	0.0285239
SS-sc7785898	nascent mesoderm	-1.61201	-1.72118
SS-sc7785900	nascent mesoderm	-2.32896	-1.60445
SS-sc7785901	nascent mesoderm	-3.26142	-1.09086
SS-sc7785907	nascent mesoderm	-0.14371	-3.34662
SS-sc7785909	nascent mesoderm	-1.44167	0.28844
SS-sc7785911	nascent mesoderm	-2.99756	-1.24548
SS-sc7785932	nascent mesoderm	-2.52263	-1.57576
SS-sc7785933	nascent mesoderm	-1.09697	0.248231
SS-sc7785962	nascent mesoderm	-2.25812	-3.18869
SS-sc7785963	nascent mesoderm	-1.98225	-1.17756
SS-sc7785968	nascent mesoderm	-0.849355	0.395261
SS-sc7786006	nascent mesoderm	-2.32614	-1.7623
SS-sc7786008	nascent mesoderm	-3.22019	-2.29684
SS-sc7786010	nascent mesoderm	0.0948146	3.85993
SS-sc7786063	nascent mesoderm	-2.136	-3.4109
SS-sc7786070	nascent mesoderm	-2.85527	-1.36042
SS-sc7786089	nascent mesoderm	-0.944518	0.423415
SS-sc7786094	nascent mesoderm	-0.576938	0.256172
SS-sc7786101	nascent mesoderm	-0.66275	0.0261621
SS-sc7786174	nascent mesoderm	-1.23474	-2.08612
SS-sc7786180	nascent mesoderm	-1.23115	-1.10409
SS-sc7786200	nascent mesoderm	-0.172748	0.0350475
SS-sc7786219	nascent mesoderm	-0.0805939	-0.0175792
SS-sc7786229	nascent mesoderm	-1.2666	0.151184
SS-sc7786239	nascent mesoderm	-1.05456	-0.307702
SS-sc7786240	nascent mesoderm	-1.74001	-1.63713
SS-sc7786241	nascent mesoderm	-2.49376	-1.23353
SS-sc7786243	nascent mesoderm	-0.496231	0.379975
SS-sc7786270	nascent mesoderm	-1.12263	0.423295
SS-sc7786298	nascent mesoderm	0.0635228	-1.30417
SS-sc7786312	nascent mesoderm	-2.60131	-1.10249
SS-sc7786315	nascent mesoderm	-2.83516	-1.04838
SS-sc7786322	nascent mesoderm	-2.72321	-2.53219
SS-sc7786323	nascent mesoderm	-0.699809	-1.42017
SS-sc7786324	nascent mesoderm	-1.41572	-0.388492
SS-sc7786328	nascent mesoderm	-0.129632	0.070101
SS-sc7786329	nascent mesoderm	-0.788226	0.088902
SS-sc7786333	nascent mesoderm	-2.74657	-1.32088
SS-sc7786341	nascent mesoderm	-0.570911	0.503997
SS-sc7786389	nascent mesoderm	-2.09815	-3.528
SS-sc7786392	nascent mesoderm	-2.99467	-2.71981
SS-sc7786408	nascent mesoderm	-1.80783	-0.75064
SS-sc7786421	nascent mesoderm	-1.66598	-0.603959
SS-sc7786430	nascent mesoderm	-1.52205	-0.703902
SS-sc7788071	nascent mesoderm	-2.17274	-1.61099
SS-sc7788075	nascent mesoderm	-0.233832	0.168724
SS-sc7788079	nascent mesoderm	-2.4985	-1.05898
SS-sc7788090	nascent mesoderm	-2.61481	-2.55945
SS-sc7788123	nascent mesoderm	-0.42218	-0.135579
SS-sc7788139	nascent mesoderm	-2.70885	-2.75422
SS-sc7788142	nascent mesoderm	-2.79892	-2.58686
SS-sc7788146	nascent mesoderm	-2.51401	-3.06399
SS-sc7788151	nascent mesoderm	-1.21261	-1.8582
SS-sc7788168	nascent mesoderm	-1.42466	-0.313081
SS-sc7788198	nascent mesoderm	-2.15852	-0.588693
SS-sc7788216	nascent mesoderm	-0.745912	0.176768
SS-sc7788220	nascent mesoderm	-1.04684	0.417824
SS-sc7788238	nascent mesoderm	-1.52354	-1.50098
SS-sc7788261	nascent mesoderm	-0.0771947	0.0992895
SS-sc7788267	nascent mesoderm	-0.196419	-0.011482
SS-sc7788282	nascent mesoderm	-1.35822	-0.333666
SS-sc7788283	nascent mesoderm	-2.81951	-1.73736
SS-sc7788285	nascent mesoderm	-0.176989	0.132645
SS-sc7788289	nascent mesoderm	-0.728574	0.542998
SS-sc7788293	nascent mesoderm	0.124717	0.0511508
SS-sc7788295	nascent mesoderm	1.21517	-2.74169
SS-sc7788306	nascent mesoderm	-1.22701	-0.148771
SS-sc7788311	nascent mesoderm	-0.539652	0.370217
SS-sc7788315	nascent mesoderm	-1.14619	0.135283
SS-sc7788331	nascent mesoderm	-2.70102	-2.76621
SS-sc7788341	nascent mesoderm	-2.09587	-1.86835
SS-sc7788355	nascent mesoderm	-0.150535	-0.0119158
SS-sc7788362	nascent mesoderm	-2.25133	-3.22138
SS-sc7788391	nascent mesoderm	-2.78184	-2.23737
SS-sc7785293	primitive streak	-5.28818	1.97434
SS-sc7785533	primitive streak	-5.83557	-0.61746
SS-sc7785565	primitive streak	-3.06703	1.75699
SS-sc7785667	primitive streak	-4.53334	-1.06635
SS-sc7785681	primitive streak	-4.69616	-1.52898
SS-sc7785683	primitive streak	-3.16878	0.301671
SS-sc7785688	primitive streak	-3.99323	-0.0743474
SS-sc7785689	primitive streak	-2.43549	1.30527
SS-sc7785704	primitive streak	-3.55381	0.13768
SS-sc7785737	primitive streak	-1.34243	0.069357
SS-sc7785738	primitive streak	-2.30112	1.55215
SS-sc7785740	primitive streak	-4.12923	-1.86345
SS-sc7785745	primitive streak	-4.32368	0.224111
SS-sc7785747	primitive streak	-3.30425	1.15998
SS-sc7785749	primitive streak	-2.3659	1.34709
SS-sc7785750	primitive streak	-1.58849	0.973545
SS-sc7785751	primitive streak	-3.40306	-0.603547
SS-sc7785752	primitive streak	-4.65449	-2.48779
SS-sc7785753	primitive streak	-1.73822	1.38231
SS-sc7785770	primitive streak	-4.58002	-1.09231
SS-sc7785786	primitive streak	-3.3614	-0.666932
SS-sc7785799	primitive streak	-2.09618	1.92638
SS-sc7785801	primitive streak	-1.42626	0.459293
SS-sc7785803	primitive streak	-3.16419	-0.841676
SS-sc7785805	primitive streak	-4.24841	0.0322738
SS-sc7785816	primitive streak	-5.46717	-0.581138
SS-sc7785819	primitive streak	-4.0443	-0.310958
SS-sc7785829	primitive streak	-3.99957	-1.97905
SS-sc7785843	primitive streak	-1.64698	0.602738
SS-sc7785844	primitive streak	-4.62263	0.563781
SS-sc7785851	primitive streak	-1.57297	0.0288218
SS-sc7785861	primitive streak	-1.8463	1.42216
SS-sc7785864	primitive streak	-2.4673	1.72105
SS-sc7785871	primitive streak	-3.04302	0.0251969
SS-sc7785886	primitive streak	-3.29797	-0.657142
SS-sc7785894	primitive streak	-3.95253	-0.188456
SS-sc7785910	primitive streak	-4.73337	-0.651517
SS-sc7785914	primitive streak	-4.4795	0.294691
SS-sc7785919	primitive streak	-4.25106	0.0659402
SS-sc7785921	primitive streak	-1.90643	1.08788
SS-sc7785923	primitive streak	-3.69697	-0.278377
SS-sc7785928	primitive streak	-3.76203	-2.22918
SS-sc7785930	primitive streak	-2.23604	1.34366
SS-sc7785940	primitive streak	-3.20295	0.606003
SS-sc7785941	primitive streak	-5.6962	-0.82432
SS-sc7785943	primitive streak	-2.49243	1.70884
SS-sc7785946	primitive streak	-5.11655	-0.818195
SS-sc7785958	primitive streak	-4.52445	-2.6731
SS-sc7785964	primitive streak	-3.97181	-1.60408
SS-sc7785993	primitive streak	-5.40513	-0.489092
SS-sc7785994	primitive streak	-4.4378	-2.19602
SS-sc7785997	primitive streak	-5.30157	-0.590407
SS-sc7786001	primitive streak	-2.80128	1.93314
SS-sc7786013	primitive streak	-4.35047	0.388587
SS-sc7786014	primitive streak	-2.33447	1.8071
SS-sc7786016	primitive streak	-3.31361	0.93701
SS-sc7786029	primitive streak	-2.28481	0.623639
SS-sc7786034	primitive streak	-3.08013	-0.243656
SS-sc7786041	primitive streak	-3.00581	1.38573
SS-sc7786068	primitive streak	-3.49562	-2.19953
SS-sc7786078	primitive streak	-4.80457	1.91317
SS-sc7786081	primitive streak	-4.49539	2.25613
SS-sc7786102	primitive streak	-3.11018	1.91203
SS-sc7786111	primitive streak	-4.49369	-1.60088
SS-sc7786112	primitive streak	-4.79475	0.587693
SS-sc7786123	primitive streak	-1.93704	0.900428
SS-sc7786133	primitive streak	-2.4368	1.98589
SS-sc7786134	primitive streak	-2.57514	1.9115
SS-sc7786136	primitive streak	-1.49555	0.876463
SS-sc7786137	primitive streak	-4.30042	0.72112
SS-sc7786140	primitive streak	-1.8452	1.19161
SS-sc7786145	primitive streak	-1.71549	0.503557
SS-sc7786146	primitive streak	-4.22564	-0.455754
SS-sc7786147	primitive streak	-3.20412	-0.855743
SS-sc7786149	primitive streak	-2.49992	1.6539
SS-sc7786159	primitive streak	-1.76335	1.58382
SS-sc7786160	primitive streak	-5.46484	-0.561721
SS-sc7786161	primitive streak	-3.37081	-1.08652
SS-sc7786163	primitive streak	-2.04499	1.89584
SS-sc7786175	primitive streak	-2.04005	-0.00695934
SS-sc7786179	primitive streak	-2.61757	1.17522
SS-sc7786181	primitive streak	-1.20931	0.551888
SS-sc7786183	primitive streak	-2.11559	1.76678
SS-sc7786186	primitive streak	-2.31417	1.65717
SS-sc7786187	primitive streak	-2.31395	1.74194
SS-sc7786192	primitive streak	-1.01552	1.23374
SS-sc7786194	primitive streak	-2.20692	1.83861
SS-sc7786196	primitive streak	-2.70796	0.739486
SS-sc7786197	primitive streak	-2.64395	1.74658
SS-sc7786198	primitive streak	-2.40147	1.80644
SS-sc7786203	primitive streak	-1.21881	0.675065
SS-sc7786204	primitive streak	-4.6322	1.89733
SS-sc7786223	primitive streak	-2.85636	1.61443
SS-sc7786226	primitive streak	-1.19975	1.28561
SS-sc7786227	primitive streak	-2.64223	0.176248
SS-sc7786228	primitive streak	-3.00116	1.26292
SS-sc7786234	primitive streak	-4.47659	0.463342
SS-sc7786236	primitive streak	-2.90154	1.59162
SS-sc7786242	primitive streak	-2.31549	0.923773
SS-sc7786246	primitive streak	-2.85981	1.71514
SS-sc7786248	primitive streak	-2.56909	-0.604968
SS-sc7786253	primitive streak	-3.9024	-1.76088
SS-sc7786254	primitive streak	-2.05552	1.75322
SS-sc7786259	primitive streak	-1.36233	0.622834
SS-sc7786263	primitive streak	-3.42055	0.840385
SS-sc7786266	primitive streak	-1.62236	1.44099
SS-sc7786267	primitive streak	-1.76191	0.882958
SS-sc7786268	primitive streak	-1.86235	0.238762
SS-sc7786274	primitive streak	-3.05083	1.71559
SS-sc7786276	primitive streak	-1.96704	0.525843
SS-sc7786277	primitive streak	-2.07903	1.07138
SS-sc7786278	primitive streak	1.22514	-0.107204
SS-sc7786279	primitive streak	-1.98967	1.79832
SS-sc7786282	primitive streak	-2.23311	2.03817
SS-sc7786283	primitive streak	-2.2938	1.3532
SS-sc7786290	primitive streak	-4.51021	-1.93818
SS-sc7786291	primitive streak	-2.07714	1.49314
SS-sc7786293	primitive streak	-2.55789	1.74853
SS-sc7786296	primitive streak	-4.07568	-2.46644
SS-sc7786303	primitive streak	-3.03236	-0.7586
SS-sc7786305	primitive streak	-2.99889	-1.18622
SS-sc7786307	primitive streak	-2.58274	1.26578
SS-sc7786310	primitive streak	-3.56629	-0.635239
SS-sc7786318	primitive streak	-4.7317	0.694357
SS-sc7786320	primitive streak	-4.37332	-0.35421
SS-sc7786321	primitive streak	-2.2097	0.781173
SS-sc7786335	primitive streak	-2.93988	-0.32265
SS-sc7786337	primitive streak	-3.53766	-1.09862
SS-sc7786346	primitive streak	-1.57464	0.280234
SS-sc7786348	primitive streak	-1.67327	-0.403254
SS-sc7786358	primitive streak	-4.56482	2.03874
SS-sc7786387	primitive streak	-1.13895	0.439608
SS-sc7786390	primitive streak	-1.89961	1.35949
SS-sc7786391	primitive streak	-3.9212	-0.530123
SS-sc7786393	primitive streak	-4.59857	-0.425177
SS-sc7786394	primitive streak	-4.78688	-2.11984
SS-sc7786404	primitive streak	-1.99635	0.706059
SS-sc7786406	primitive streak	-2.43538	1.51681
SS-sc7786407	primitive streak	-1.51405	0.400067
SS-sc7786428	primitive streak	-3.49928	0.792591
SS-sc7786431	primitive streak	-2.19504	-0.25089
SS-sc7786434	primitive streak	-2.21785	-0.326521
SS-sc7786488	primitive streak	-5.02044	-0.249279
SS-sc7786507	primitive streak	-5.56403	-0.373783
SS-sc7786588	primitive streak	-3.8809	1.25956
SS-sc7786675	primitive streak	-3.49124	1.7859
SS-sc7788020	primitive streak	-3.60662	-1.75511
SS-sc7788043	primitive streak	-1.67443	0.572902
SS-sc7788050	primitive streak	-3.7619	1.50431
SS-sc7788070	primitive streak	-3.64823	-2.29354
SS-sc7788072	primitive streak	-1.99085	1.13635
SS-sc7788093	primitive streak	-3.45762	-2.41621
SS-sc7788094	primitive streak	-2.16832	0.975906
SS-sc7788095	primitive streak	-2.99088	-0.720853
SS-sc7788099	primitive streak	-3.75878	-2.30773
SS-sc7788101	primitive streak	-4.91905	-0.667922
SS-sc7788102	primitive streak	-3.24784	-1.47061
SS-sc7788116	primitive streak	-1.22227	0.553092
SS-sc7788121	primitive streak	-2.84073	1.14428
SS-sc7788122	primitive streak	-4.36951	-1.31927
SS-sc7788125	primitive streak	-3.9425	-1.38546
SS-sc7788138	primitive streak	-2.35056	2.03866
SS-sc7788140	primitive streak	-1.26911	0.972094
SS-sc7788143	primitive streak	-1.59778	0.104676
SS-sc7788147	primitive streak	-3.80487	-2.42082
SS-sc7788162	primitive streak	-4.59164	-2.81093
SS-sc7788163	primitive streak	-3.76194	-0.238427
SS-sc7788166	primitive streak	-1.94335	-0.281183
SS-sc7788171	primitive streak	-4.1067	-1.87229
SS-sc7788189	primitive streak	-4.68128	-2.71287
SS-sc7788191	primitive streak	-1.8179	1.67672
SS-sc7788192	primitive streak	-3.76369	-1.88844
SS-sc7788197	primitive streak	2.09898	-0.711646
SS-sc7788199	primitive streak	-2.12944	1.56584
SS-sc7788214	primitive streak	-3.55781	-0.405088
SS-sc7788223	primitive streak	-3.24218	-0.885141
SS-sc7788234	primitive streak	-3.83548	1.17875
SS-sc7788235	primitive streak	-1.70297	0.223845
SS-sc7788237	primitive streak	-2.97374	1.80347
SS-sc7788240	primitive streak	-3.41024	-0.741235
SS-sc7788241	primitive streak	-2.9762	1.43434
SS-sc7788242	primitive streak	-1.85332	1.47725
SS-sc7788246	primitive streak	-3.15814	-1.05147
SS-sc7788259	primitive streak	-2.17668	1.82997
SS-sc7788270	primitive streak	-4.77138	-0.316086
SS-sc7788284	primitive streak	-4.62068	-0.887908
SS-sc7788291	primitive streak	-3.36815	1.7375
SS-sc7788294	primitive streak	-5.50481	-0.782635
SS-sc7788307	primitive streak	-1.57575	0.99536
SS-sc7788313	primitive streak	-1.53105	0.666645
SS-sc7788314	primitive streak	-4.18184	-0.309079
SS-sc7788319	primitive streak	-3.2065	1.47604
SS-sc7788336	primitive streak	-4.61383	-0.753089
SS-sc7788357	primitive streak	-1.40172	1.24633
SS-sc7788358	primitive streak	-1.6402	0.736154
SS-sc7788359	primitive streak	-1.98587	1.38246
SS-sc7788363	primitive streak	-3.49864	-2.44036
SS-sc7788364	primitive streak	-2.84809	0.0131274
SS-sc7788366	primitive streak	-1.83578	1.56487
SS-sc7788379	primitive streak	-3.82227	-1.65411
SS-sc7788385	primitive streak	-1.19339	0.977787
SS-sc7788390	primitive streak	4.50137	-2.79619
SS-sc7785279	yolk sac mesoderm	6.84848	-2.88261
SS-sc7785280	yolk sac mesoderm	5.51459	-3.62001
SS-sc7785283	yolk sac mesoderm	6.2696	-4.47459
SS-sc7785289	yolk sac mesoderm	6.56055	-3.21909
SS-sc7785304	yolk sac mesoderm	6.04177	-3.26187
SS-sc7785311	yolk sac mesoderm	5.48534	-3.67254
SS-sc7785313	yolk sac mesoderm	6.82828	-2.87216
SS-sc7785327	yolk sac mesoderm	6.55309	-4.90806
SS-sc7785330	yolk sac mesoderm	6.68952	-4.86898
SS-sc7785333	yolk sac mesoderm	6.83565	-4.86049
SS-sc7785339	yolk sac mesoderm	6.64605	-2.99669
SS-sc7785353	yolk sac mesoderm	6.4801	-4.57865
SS-sc7785363	yolk sac mesoderm	6.7752	-4.89994
SS-sc7785380	yolk sac mesoderm	6.69926	-2.95339
SS-sc7785381	yolk sac mesoderm	6.70839	-2.82771
SS-sc7785386	yolk sac mesoderm	6.63999	-2.92305
SS-sc7785398	yolk sac mesoderm	6.65408	-3.07803
SS-sc7785399	yolk sac mesoderm	6.73882	-4.64629
SS-sc7785401	yolk sac mesoderm	6.81148	-4.63822
SS-sc7785403	yolk sac mesoderm	6.3364	-3.00442
SS-sc7785404	yolk sac mesoderm	6.58242	-2.84594
SS-sc7785414	yolk sac mesoderm	5.63901	-3.70023
SS-sc7785422	yolk sac mesoderm	6.69154	-2.75892
SS-sc7785425	yolk sac mesoderm	6.56525	-3.14795
SS-sc7785430	yolk sac mesoderm	6.81698	-4.74949
SS-sc7785431	yolk sac mesoderm	6.65865	-4.33349
SS-sc7785432	yolk sac mesoderm	6.18602	-3.6347
SS-sc7785447	yolk sac mesoderm	6.44765	-4.60596
SS-sc7785450	yolk sac mesoderm	6.19575	-3.27329
SS-sc7785456	yolk sac mesoderm	6.37142	-4.64938
SS-sc7785480	yolk sac mesoderm	5.62822	-3.60375
SS-sc7785494	yolk sac mesoderm	6.62187	-4.72701
SS-sc7785495	yolk sac mesoderm	6.61588	-4.72709
SS-sc7785496	yolk sac mesoderm	6.30297	-2.85441
SS-sc7785504	yolk sac mesoderm	6.36613	-4.5439
SS-sc7785507	yolk sac mesoderm	6.68479	-4.72894
SS-sc7785511	yolk sac mesoderm	6.20469	-3.23804
SS-sc7785520	yolk sac mesoderm	6.63876	-4.50106
SS-sc7785527	yolk sac mesoderm	6.53113	-4.68
SS-sc7785529	yolk sac mesoderm	6.75362	-4.81848
SS-sc7785542	yolk sac mesoderm	6.88074	-2.80318
SS-sc7785543	yolk sac mesoderm	5.99699	-4.28869
SS-sc7785548	yolk sac mesoderm	6.30648	-2.8062
SS-sc7785549	yolk sac mesoderm	6.61522	-4.44897
SS-sc7785562	yolk sac mesoderm	6.24117	-4.31381
SS-sc7785568	yolk sac mesoderm	6.14106	-2.92409
SS-sc7785569	yolk sac mesoderm	6.01367	-4.38684
SS-sc7785571	yolk sac mesoderm	6.53394	-3.04614
SS-sc7785580	yolk sac mesoderm	6.41115	-3.24217
SS-sc7785583	yolk sac mesoderm	6.20121	-4.43326
SS-sc7785596	yolk sac mesoderm	5.88054	-3.99801
SS-sc7785597	yolk sac mesoderm	6.28482	-2.72013
SS-sc7785598	yolk sac mesoderm	6.45565	-3.18232
SS-sc7785616	yolk sac mesoderm	6.79357	-4.72964
SS-sc7785621	yolk sac mesoderm	5.98764	-3.34556
SS-sc7785622	yolk sac mesoderm	6.79347	-2.94137
SS-sc7785623	yolk sac mesoderm	6.3185	-4.5148
SS-sc7785624	yolk sac mesoderm	6.69937	-3.04782
SS-sc7785625	yolk sac mesoderm	6.69005	-4.77521
SS-sc7785634	yolk sac mesoderm	6.33398	-3.86662
SS-sc7785637	yolk sac mesoderm	6.3147	-3.43236
SS-sc7785639	yolk sac mesoderm	6.70039	-3.03856
SS-sc7785648	yolk sac mesoderm	5.71468	-3.60029
SS-sc7785662	yolk sac mesoderm	6.29025	-3.02829
SS-sc7785903	yolk sac mesoderm	5.62037	-3.26682
SS-sc7786039	yolk sac mesoderm	5.3942	-3.56797
SS-sc7786156	yolk sac mesoderm	6.08574	-3.4581
SS-sc7786490	yolk sac mesoderm	6.22712	-3.12169
SS-sc7786506	yolk sac mesoderm	6.29623	-3.66512
SS-sc7786513	yolk sac mesoderm	4.84827	-3.68087
SS-sc7786515	yolk sac mesoderm	6.24929	-3.63112
SS-sc7786519	yolk sac mesoderm	6.15209	-3.24997
SS-sc7786520	yolk sac mesoderm	6.31021	-3.32822
SS-sc7786547	yolk sac mesoderm	6.05149	-2.94103
SS-sc7786549	yolk sac mesoderm	4.88048	-3.58262
SS-sc7786575	yolk sac mesoderm	6.3345	-4.15443
SS-sc7786641	yolk sac mesoderm	6.11686	-2.89877
SS-sc7786643	yolk sac mesoderm	5.91132	-2.9678
SS-sc7786672	yolk sac mesoderm	6.3054	-3.12862
SS-sc7786686	yolk sac mesoderm	5.29324	-4.00794
SS-sc7786712	yolk sac mesoderm	6.46228	-3.06516
SS-sc7786742	yolk sac mesoderm	6.45861	-3.22112
SS-sc7786824	yolk sac mesoderm	5.35858	-3.57933

## Sheet: 1b
	total
Hominoid	7.36388
Catharini	3.36155
Siminiform	2.77312
other primates	1.87671
non-primates	1.46872

## Sheet: 1c
sfam	percentage	log2 count
L1PA2	21.2512	9.32643
L1PA3	7.83554	9.03892
AluJr	0.897221	8.48382
HERVH-int	34.1346	8.47168
AluJb	0.806955	8.33539
AluSx	0.736522	8.33092
AluY	0.760612	8.21917
L1HS	28.672	8.15482
MIRb	0.28647	8.10852
AluSz	0.65884	8.10329
AluSx1	0.625559	7.89482
L2a	0.288735	7.75489
MIR	0.26816	7.66534
AluSp	0.880575	7.65105
L2c	0.298057	7.33985
L1PA4	1.93061	7.15987
MIRc	0.311687	7.05528
AluSg	0.825318	6.98868
L2b	0.320462	6.93074
AluSc	0.810612	6.91886
AluJo	0.758375	6.84549
AluSq2	0.579874	6.82018
AluSz6	0.706561	6.61471
SVA_D	17.6252	6.56986
MIR3	0.26261	6.52356
AluSx3	0.644522	6.50779
L1PB1	1.03366	6.35755
L2	0.289642	6.22882
L1PA7	0.898462	6.18982
AluSc8	0.853938	6.06609
L1PA5	0.947653	5.97728
L1ME1	0.396451	5.97728
L1MC4	0.574485	5.85798
AluYa5	2.99946	5.80735
FLAM_C	0.724263	5.80735
FRAM	0.751777	5.78136
L1M4	0.54262	5.78136
MER4-int	3.88802	5.64386
MSTA	0.505207	5.61471
L2d2	0.21877	5.61471
HERVK-int	47.5248	5.58496
LTR12C	3.02839	5.58496
L1PA16	0.537755	5.58496
L1MA4	0.803073	5.52356
MLT1C2	0.529723	5.49185
L1MB7	0.489343	5.49185
MLT1D	0.447138	5.49185
L1PA6	1.24048	5.45943
L1MEc	0.430108	5.45943
MLT1A0	0.381812	5.45943
L3	0.223316	5.45943
AluJr4	1.04648	5.42626
L1MA3	0.842642	5.42626
MER5A	0.284392	5.42626
MLT1I	0.645873	5.35755
MLT1B	0.422202	5.35755
L1MA4A	1.08575	5.2854
MLT1H	0.684811	5.2854
L1M1	0.590283	5.2854
L1M5	0.177863	5.2854
SVA_F	9.29095	5.24793
FLAM_A	0.766593	5.24793
L1MC3	0.461838	5.24793
AluSq	0.852928	5.20945
L1PA10	0.849403	5.20945
L1PREC2	0.740444	5.20945
HAL1	0.374766	5.16993
L1M2	0.622112	5.12928
THE1D	0.560628	5.12928
L1MC1	0.472909	5.12928
L1MA2	0.745614	5.08746
L1PA15	0.611791	5.04439
THE1B	0.336563	5.04439
L1MEf	0.516212	5
MER5A1	0.44352	5
MLT1K	0.341771	5
L1PA13	0.529281	4.9542
L1MA9	0.310062	4.9542
HERVS71-int	56.6038	4.90689
LTR5_Hs	10.9091	4.90689
MLT1F	1.42383	4.90689
AluSx4	0.674612	4.90689
Tigger1	0.503647	4.85798
MLT1J	0.368816	4.85798
L1ME3G	0.359801	4.85798
L1ME3A	0.349313	4.85798
MER5B	0.264285	4.85798
L1MA1	0.991853	4.80735
AluSg4	0.63854	4.80735
L1MC5	0.498842	4.80735
L1MA8	0.451613	4.80735
L1ME4a	0.23903	4.80735
AluYb8	2.25753	4.75489
MLT1A1	0.704225	4.75489
MER20	0.376359	4.75489
MLT1J2	0.682415	4.70044
MLT1A	0.519688	4.70044
L2d	0.220115	4.70044
L1MB8	0.338457	4.58496
SVA_B	6.84524	4.52356
AluYk2	0.833938	4.52356
MLT1F2	0.680675	4.52356
L1PA8	0.462033	4.52356
LTR33	0.407729	4.52356
L1MC5a	0.323079	4.52356
L1ME4b	0.242949	4.52356
SVA_C	11.7021	4.45943
L1MB4	0.563236	4.45943
ERVL-E-int	0.442567	4.45943
Alu	0.672646	4.39232
L1MDa	0.534351	4.39232
L1MB5	0.491573	4.39232
HERVE-int	13.8889	4.32193
THE1B-int	0.716846	4.32193
L1MD1	0.539084	4.32193
L1MB1	0.534188	4.32193
L1ME3	0.443557	4.32193
MLT1L	0.309167	4.32193
L1MB3	0.268384	4.32193
L1MEg	0.262329	4.32193
SVA_E	7.6	4.24793
LTR7	4.3578	4.24793
MER33	0.494148	4.24793
L1MEd	0.222066	4.24793
HERVIP10FH-int	10.7143	4.16993
MER11C	3.79747	4.16993
AluYm1	0.853485	4.16993
L1P1	0.842697	4.16993
MLT2A2	0.797519	4.16993
L1MA6	0.530973	4.16993
MER2	0.490196	4.16993
L1MB2	0.47531	4.16993
THE1C	0.40965	4.16993
L1MA7	0.357995	4.16993
L1MD2	0.325733	4.16993
MER21C	0.68	4.08746
L1PA17	0.604122	4.08746
L1MC2	0.510204	4.08746
L1MCa	0.374945	4.08746
MER58A	0.284709	4.08746
MLT1F1	1.01652	4
MLT2B3	0.839454	4
AluSg7	0.75543	4
L1PB3	0.707026	4
MIR1_Amn	0.349574	4
L1M4c	0.726392	3.90689
L1PA11	0.605816	3.90689
Tigger3b	0.500835	3.90689
L1MC	0.341608	3.90689
L1PB4	0.330542	3.90689
L1ME3Cz	0.223015	3.90689
L1ME2	0.217612	3.90689
Harlequin-int	9.79021	3.80735
MER57-int	2.15716	3.80735
THE1D-int	0.775194	3.80735
MLT1C	0.394033	3.80735
MSTD	0.357965	3.80735
L1M3	0.34255	3.80735
L1MC4a	0.310766	3.80735
LTR2	3.7037	3.70044
SVA_A	2.97483	3.70044
LTR1A2	2.76008	3.70044
MER41-int	1.79558	3.70044
L1P2	1.19595	3.70044
FAM	0.932568	3.70044
MER1A	0.836013	3.70044
AluSc5	0.790274	3.70044
MLT1H2	0.506428	3.70044
AluYc	0.44293	3.70044
ERV3-16A3_I-int	0.356067	3.70044
MSTB	0.296601	3.70044
LOR1-int	1.92616	3.58496
MLT1G3	0.838574	3.58496
L1PBa	0.784314	3.58496
L1PA8A	0.775194	3.58496
L1P3	0.516573	3.58496
AluYk3	0.442152	3.58496
L1MD	0.27366	3.58496
LTR5A	7.09677	3.45943
PABL_A-int	5.28846	3.45943
HUERS-P3-int	3.69128	3.45943
MER74A	1.20219	3.45943
MER41A	0.90535	3.45943
Tigger2	0.844206	3.45943
MER39	0.589181	3.45943
L1MA5A	0.584485	3.45943
MLT1G1	0.575314	3.45943
MSTA-int	0.543478	3.45943
MLT2D	0.462768	3.45943
L1MA5	0.43755	3.45943
L1MD3	0.408012	3.45943
MLT1J1	0.393983	3.45943
LTR78	0.367647	3.45943
L1ME3B	0.295619	3.45943
MamRTE1	0.285937	3.45943
MER103C	0.270403	3.45943
MER4B-int	1.33511	3.32193
MER67C	0.930233	3.32193
AluYj4	0.879507	3.32193
MLT1G	0.635728	3.32193
LTR8	0.541712	3.32193
L1PA14	0.510986	3.32193
L1M4b	0.403063	3.32193
MLT2B1	0.374953	3.32193
L1MA10	0.323939	3.32193
HAL1ME	0.261917	3.32193
LTR16C	0.235627	3.32193
MER57E3	11.5385	3.16993
HERVK9-int	5.02793	3.16993
LTR41B	2.02703	3.16993
MER11A	1.70778	3.16993
MER61-int	1.58451	3.16993
LTR8B	0.921187	3.16993
MER57A-int	0.9	3.16993
MLT2F	0.805009	3.16993
LTR49-int	0.753769	3.16993
MER41B	0.627615	3.16993
L1M7	0.528479	3.16993
Tigger3a	0.388769	3.16993
MLT2B4	0.372517	3.16993
L1P4	0.369307	3.16993
MSTB1	0.356718	3.16993
MLT1O	0.324792	3.16993
L4_A_Mam	0.305499	3.16993
L1MEi	0.296248	3.16993
L1M6	0.290886	3.16993
MER53	0.279156	3.16993
MamTip2b	0.244432	3.16993
HERV3-int	9.7561	3
HERVK3-int	7.84314	3
HERVK22-int	4.21053	3
AluYi6	4.16667	3
L1M3c	1.02302	3
MER4A1	0.730594	3
Tigger17a	0.727934	3
LTR16E1	0.472534	3
MLT1H1	0.410256	3
OldhAT1	0.37843	3
L4_C_Mam	0.372439	3
MamSINE1	0.349498	3
MER58B	0.281492	3
MLT1N2	0.237459	3
LTR70	13.7255	2.80735
LTR6A	5.7377	2.80735
HUERS-P3b-int	3.05677	2.80735
HUERS-P1-int	2.97872	2.80735
LTR9B	1.9774	2.80735
LTR9D	1.62791	2.80735
MER4A	1.53846	2.80735
MER92B	1.47992	2.80735
Charlie29b	0.95498	2.80735
MER45B	0.804598	2.80735
THE1A-int	0.782123	2.80735
Tigger19b	0.59778	2.80735
THE1C-int	0.581879	2.80735
MER102a	0.569106	2.80735
MLT1M	0.566802	2.80735
MER102b	0.566343	2.80735
MER102c	0.518903	2.80735
MER50	0.506879	2.80735
HERVL-int	0.501792	2.80735
MER112	0.45425	2.80735
L1ME5	0.367454	2.80735
L1MCc	0.334288	2.80735
HAL1b	0.305144	2.80735
LTR16A	0.295983	2.80735
LTR79	0.286533	2.80735
L3b	0.174129	2.80735
LTR6B	12.766	2.58496
LTR12E	8.33333	2.58496
HERVP71A-int	5.55556	2.58496
LTR53-int	3.33333	2.58496
HERV4_I-int	3.2967	2.58496
PABL_A	2.51046	2.58496
MER51-int	2.05479	2.58496
MER11B	2.00669	2.58496
MER51B	1.75953	2.58496
AluYe5	1.10294	2.58496
MER101-int	0.96	2.58496
MER8	0.797872	2.58496
MER67D	0.75188	2.58496
LTR8A	0.72904	2.58496
L1PA15-16	0.6	2.58496
HAL1M8	0.55607	2.58496
Charlie1b	0.539084	2.58496
L4_B_Mam	0.440852	2.58496
LTR50	0.365631	2.58496
L1MCb	0.363857	2.58496
LTR16	0.361011	2.58496
L1PB2	0.350877	2.58496
L1ME3E	0.275229	2.58496
ERVL-B4-int	0.274851	2.58496
MER3	0.148295	2.58496
HERVK13-int	22.7273	2.32193
HERVFH21-int	10.2041	2.32193
HERVE_a-int	5.88235	2.32193
HERVK11-int	5.81395	2.32193
PRIMA4-int	2.27273	2.32193
HERV17-int	2.12766	2.32193
LTR10C	2.08333	2.32193
MER54B	1.73611	2.32193
MER90	1.26904	2.32193
MER54A	1.19332	2.32193
HSMAR1	1.1236	2.32193
MER72	1.07296	2.32193
MLT1A0-int	0.868056	2.32193
MLT1E1	0.840336	2.32193
LTR40b	0.831947	2.32193
Tigger4	0.723589	2.32193
L2-3_Crp	0.712251	2.32193
MER21A	0.692521	2.32193
MER4D1	0.623441	2.32193
AluYf1	0.607533	2.32193
LTR37A	0.486855	2.32193
MamRep605b	0.478469	2.32193
LTR88b	0.469484	2.32193
MER21B	0.437828	2.32193
Tigger19a	0.434405	2.32193
L1PA12	0.426621	2.32193
LTR16A2	0.392157	2.32193
L1MEj	0.358423	2.32193
MER91A	0.32113	2.32193
MSTC	0.310945	2.32193
Tigger2a	0.302115	2.32193
MER45A	0.278707	2.32193
MLT1E1A	0.270563	2.32193
MER81	0.263296	2.32193
MER63A	0.262467	2.32193
MER1B	0.229253	2.32193
MLT1E2	0.218723	2.32193
L1ME4c	0.134264	2.32193
LTR13A	5.88235	2
LTR30	5.06329	2
LTR7C	3.2	2
LTR2752	2.91971	2
PABL_B-int	2.75862	2
LTR62	2.32558	2
MER34-int	1.85185	2
PABL_B	1.84332	2
LTR7B	1.60643	2
MER57F	1.55039	2
LTR45B	1.41343	2
MER52D	1.35593	2
LTR25-int	1.3245	2
L1PBa1	1.2987	2
Tigger6a	1.20482	2
AluYg6	1.12676	2
MER4E	1.0582	2
LTR12	1.03359	2
hAT-1_Mam	0.898876	2
MER5C	0.742115	2
ERVL-int	0.738007	2
Tigger3	0.705467	2
Charlie24	0.704225	2
AluSq10	0.689655	2
ERV3-16A3_LTR	0.673401	2
AluSq4	0.664452	2
MER65A	0.621118	2
MER39B	0.574713	2
LTR37-int	0.545703	2
Charlie1	0.544218	2
LTR88c	0.535475	2
MER66B	0.529801	2
MER52A	0.487805	2
LTR49	0.473373	2
Tigger4b	0.451977	2
Tigger2b_Pri	0.420168	2
MamRep38	0.408998	2
MER58C	0.377715	2
MER46C	0.373832	2
MLT1E3	0.366636	2
LFSINE_Vert	0.357462	2
Charlie4a	0.352734	2
L1PB	0.347524	2
HERV16-int	0.3314	2
Tigger5b	0.3314	2
MER115	0.29873	2
BLACKJACK	0.280505	2
L1M4a1	0.276817	2
MLT2A1	0.273973	2
Tigger15a	0.261438	2
MER30	0.247066	2
Charlie2b	0.241984	2
LTR16E2	0.240964	2
L1MEh	0.215401	2
Charlie1a	0.187178	2
L1ME2z	0.127024	2
HERV1_I-int	16.6667	1.58496
HERV30-int	9.67742	1.58496
HERVKC4-int	9.375	1.58496
HERVIP10B3-int	3.84615	1.58496
LTR10D	3.48837	1.58496
X2_LINE	3	1.58496
LTR26D	2.83019	1.58496
HERVK14-int	2.5641	1.58496
HERV9NC-int	2.5	1.58496
MER61C	1.93548	1.58496
LTR66	1.89873	1.58496
X5a_DNA	1.86335	1.58496
MLT1F2-int	1.65746	1.58496
LTR87	1.63043	1.58496
HERV9-int	1.5873	1.58496
LTR1D	1.40845	1.58496
LTR36	1.21457	1.58496
LTR9A1	1.16279	1.58496
MER50-int	1.13208	1.58496
LTR12D	1.11111	1.58496
MER34B-int	1.08303	1.58496
AluYh3	1.04167	1.58496
X9a_DNA	1.03093	1.58496
LTR12_	0.996678	1.58496
LTR17	0.9375	1.58496
L1M3d	0.892857	1.58496
L1M3de	0.854701	1.58496
MER61A	0.795756	1.58496
LTR40A1	0.775194	1.58496
MER41C	0.74813	1.58496
LTR54B	0.717703	1.58496
Charlie4	0.714286	1.58496
X6A_LINE	0.604839	1.58496
MER65-int	0.6	1.58496
LTR81A	0.564972	1.58496
LTR54	0.557621	1.58496
CR1-3_Croc	0.537634	1.58496
LTR48	0.535714	1.58496
HERVL40-int	0.533808	1.58496
MSTB-int	0.528169	1.58496
L1MEg1	0.516351	1.58496
MER4E1	0.51458	1.58496
CR1_Mam	0.505902	1.58496
Chap1a_Mam	0.504202	1.58496
ORSL	0.5	1.58496
LTR88a	0.496689	1.58496
LTR52	0.490998	1.58496
LTR82A	0.474684	1.58496
Charlie23a	0.470958	1.58496
LOR1b	0.46875	1.58496
MamTip3	0.46729	1.58496
MER49	0.452489	1.58496
LTR89	0.447094	1.58496
MamGypLTR2c	0.432277	1.58496
MamGypLTR1a	0.426136	1.58496
LTR82B	0.423131	1.58496
MER77	0.416089	1.58496
MamGypLTR1c	0.402145	1.58496
Charlie15b	0.382166	1.58496
MER91C	0.380228	1.58496
MER4D	0.373599	1.58496
MER4B	0.331126	1.58496
MADE2	0.277008	1.58496
LTR33B	0.276753	1.58496
MER96B	0.273224	1.58496
AmnSINE1	0.253593	1.58496
LTR85a	0.247321	1.58496
LTR33A	0.240577	1.58496
MLT2B2	0.226586	1.58496
LTR104_Mam	0.226586	1.58496
Tigger13a	0.226586	1.58496
Tigger7	0.225225	1.58496
Plat_L3	0.214746	1.58496
MER113	0.209497	1.58496
Zaphod	0.189994	1.58496
LTR91A	0.179104	1.58496
MER117	0.148002	1.58496
Charlie4z	0.147203	1.58496
L1ME3D	0.147131	1.58496
L1ME3F	0.141844	1.58496
MamTip2	0.107991	1.58496
HERV15-int	7.14286	1
HERVI-int	5.88235	1
HERVH48-int	5.26316	1
LTR4	4.87805	1
LTR21A	4.65116	1
LTR38C	2.94118	1
MER61F	2.77778	1
MER84-int	2.7027	1
LTR47B2	2.5641	1
L1M2a1	2.46914	1
LTR76	2.35294	1
LTR72	2.24719	1
MER30B	2.24719	1
LTR46	2.17391	1
LTR75B	1.94175	1
LTR38B	1.73913	1
LTR108e_Mam	1.7094	1
LTR47A2	1.66667	1
MSTB1-int	1.5873	1
HERVIP10F-int	1.5748	1
HUERS-P2-int	1.53846	1
LTR14B	1.49254	1
LTR19B	1.41844	1
LTR24	1.41844	1
LTR38	1.36054	1
MER84	1.3245	1
MER74C	1.2987	1
LTR10F	1.26582	1
PRIMA4_LTR	1.19048	1
LTR57-int	1.18343	1
LTR64	1.12994	1
LTR26C	1.11732	1
MLT1G1-int	1.10497	1
AluYa8	1.08696	1
MER107	1.08108	1
Helitron2Na_Mam	1.07527	1
MER61B	1.0101	1
MER9a3	0.970874	1
LTR1B	0.952381	1
ERV24B_Prim-int	0.938967	1
MER52C	0.904977	1
PRIMA41-int	0.904977	1
X9b_DNA	0.877193	1
L1PBb	0.862069	1
Charlie14a	0.847458	1
MLT2B5	0.843882	1
Tigger23a	0.833333	1
MER110-int	0.819672	1
X1_DNA	0.769231	1
X24_LINE	0.760456	1
L1M2c	0.738007	1
MER66C	0.735294	1
Tigger12A	0.732601	1
MER67A	0.727273	1
MER4C	0.701754	1
UCON105	0.701754	1
MLT1A1-int	0.696864	1
MER52-int	0.692042	1
AmnSINE2	0.677966	1
MLT1B-int	0.653595	1
MER47C	0.649351	1
L1M3a	0.595238	1
MER45R	0.554017	1
LTR26	0.540541	1
LTR47A	0.537634	1
LTR80B	0.536193	1
X6b_DNA	0.533333	1
L1M3f	0.527704	1
MER66-int	0.524934	1
MER34B	0.52356	1
MER110A	0.502513	1
LTR41C	0.496278	1
MER34A1	0.475059	1
L1P4a	0.471698	1
LTR29	0.471698	1
MER51A	0.45045	1
MSTD-int	0.445434	1
LTR103_Mam	0.43573	1
MER74B	0.434783	1
MER4CL34	0.4329	1
MER50B	0.42735	1
Charlie17a	0.421941	1
Tigger14a	0.417537	1
LTR89B	0.40404	1
MER57B1	0.396825	1
X12_DNA	0.393701	1
LTR56	0.392157	1
Arthur2	0.36036	1
MER92-int	0.359712	1
Tigger16a	0.33389	1
Charlie19a	0.332779	1
L1MDb	0.331126	1
Eutr10	0.327869	1
LTR48B	0.326797	1
MER90a	0.312989	1
Ricksha_c	0.312989	1
LTR33C	0.308642	1
LTR101_Mam	0.298063	1
MER34	0.292826	1
MER77B	0.2849	1
MER31A	0.27933	1
LTR85c	0.276243	1
LTR39	0.266667	1
MER89	0.262812	1
MamGypLTR1b	0.258398	1
MamRep1527	0.246002	1
LTR81B	0.245399	1
Tigger4a	0.244499	1
L1MEb	0.226757	1
Charlie18a	0.2079	1
HSMAR2	0.20202	1
MER44A	0.200401	1
MamRep137	0.197824	1
LTR33A_	0.190476	1
MER47A	0.175593	1
LTR40a	0.173762	1
THE1A	0.172712	1
Charlie15a	0.156495	1
L1ME3C	0.140252	1
MamGypsy2-I	0.13986	1
Arthur1B	0.136799	1
LTR16A1	0.128452	1
MamRep605	0.113443	1
MER20B	0.110375	1
LTR78B	0.0996016	1
LTR67B	0.0959233	1
MER94	0.0856898	1
MADE1	0.0465766	1
HERV-Fc1_LTR3	100	0
HERV1_LTRa	10	0
MER9B	9.09091	0
LTR10B2	4.16667	0
LTR22B2	4	0
MLT1E1-int	4	0
MamRTE2	3.57143	0
HERVL66-int	3.44828	0
Zaphod5a	3.125	0
LTR7Y	3.0303	0
LTR3A	3.0303	0
UCON83	3.0303	0
Ricksha_a	3.0303	0
HERVK14C-int	2.85714	0
LTR46-int	2.63158	0
MLT1E3-int	2.63158	0
LTR61	2.43902	0
LTR22C0	2.32558	0
LTR1C	2.32558	0
MER134	2.22222	0
LTR58	2.12766	0
LTR14A	2.08333	0
AluYh3a3	1.88679	0
L1P3b	1.81818	0
LTR22	1.78571	0
Ricksha_b	1.75439	0
LTR22E	1.72414	0
LTR10B1	1.69492	0
MLT1L-int	1.6129	0
CR1-13_AMi	1.5625	0
MER88	1.53846	0
MER41G	1.51515	0
LTR22B1	1.47059	0
MER48	1.42857	0
LTR22A	1.42857	0
MER83C	1.42857	0
MER129	1.42857	0
LTR1B0	1.40845	0
LTR19C	1.40845	0
LTR26E	1.40845	0
Eulor5A	1.40845	0
UCON38	1.40845	0
LTR22B	1.31579	0
MER51C	1.20482	0
MLT1F1-int	1.16279	0
LTR23-int	1.13636	0
CR1-12_AMi	1.1236	0
LTR2C	1.0989	0
MER92C	1.0989	0
UCON8	1.02041	0
MER72B	1.0101	0
MER57C1	1.0101	0
MER68C	1	0
UCON58	1	0
LTR71B	0.990099	0
LTR45	0.961538	0
MER130	0.961538	0
hAT-N1_Mam	0.961538	0
AluYd8	0.952381	0
MLT1G-int	0.952381	0
LTR44	0.943396	0
MSTC-int	0.934579	0
MER87	0.917431	0
Eulor8	0.884956	0
UCON73	0.869565	0
HERV9N-int	0.862069	0
Tigger6	0.854701	0
MARE6	0.840336	0
MER92D	0.833333	0
HERVL18-int	0.819672	0
MLT1K-int	0.819672	0
Charlie10a	0.819672	0
LTR2B	0.806452	0
L1P4b	0.787402	0
LTR34	0.775194	0
MLT1G3-int	0.769231	0
MARE4	0.757576	0
UCON34	0.724638	0
HERVL74-int	0.714286	0
LTR1	0.684932	0
LTR25	0.680272	0
MER68B	0.680272	0
LTR28B	0.671141	0
MER97c	0.666667	0
Tigger11a	0.641026	0
LTR5B	0.636943	0
UCON55	0.613497	0
LTR18B	0.578035	0
MER83B-int	0.571429	0
MER101	0.568182	0
MER97a	0.546448	0
LTR24B	0.540541	0
LTR19A	0.52356	0
MER41E	0.52356	0
AluYb9	0.518135	0
LTR65	0.497512	0
MERX	0.492611	0
MLT1H2-int	0.480769	0
AluYc3	0.471698	0
Charlie30b	0.469484	0
MamTip1b	0.452489	0
Charlie17	0.452489	0
MER41D	0.45045	0
AluYh7	0.44843	0
Ricksha	0.436681	0
MER4D0	0.431034	0
MER5C1	0.42735	0
MER4A1_	0.421941	0
LTR1A1	0.420168	0
MLT1C2-int	0.41841	0
LTR55	0.413223	0
EUTREP16	0.406504	0
L2-2_Mam	0.396825	0
ERV24_Prim-int	0.3861	0
LTR40c	0.363636	0
Charlie17b	0.361011	0
MER34C2	0.355872	0
X24_DNA	0.35461	0
Eutr5	0.352113	0
LTR107_Mam	0.350877	0
MER6B	0.346021	0
MLT2E	0.344828	0
Eutr18	0.344828	0
MER70B	0.341297	0
MER75	0.3367	0
MLT1F-int	0.332226	0
LTR90B	0.325733	0
HERV35I-int	0.324675	0
LTR102_Mam	0.321543	0
Tigger5	0.321543	0
MER47B	0.31746	0
MER44D	0.31746	0
Eutr16	0.314465	0
X30_DNA	0.3125	0
X26_DNA	0.3125	0
MER65C	0.310559	0
Tigger9b	0.310559	0
Charlie9	0.308642	0
Tigger12c	0.304878	0
LTR12F	0.299401	0
MamTip1	0.297619	0
MLT1J2-int	0.293255	0
Charlie20a	0.2849	0
LTR103b_Mam	0.280112	0
Tigger12	0.280112	0
LTR84a	0.274725	0
Kanga1c	0.274725	0
MER34C_	0.27248	0
Charlie22a	0.268097	0
X7B_LINE	0.26738	0
X6a_DNA	0.263158	0
L1M6B	0.257069	0
MER85	0.257069	0
MER6	0.25	0
L2-1_AMi	0.249377	0
L1M3b	0.248139	0
LTR9	0.246305	0
Zaphod2	0.244499	0
LTR23	0.241546	0
Kanga1a	0.240964	0
Kanga11a	0.239808	0
Charlie29a	0.239234	0
LTR105_Mam	0.233645	0
MER76	0.230415	0
MamGypLTR3	0.228833	0
X6B_LINE	0.228833	0
MER89-int	0.228311	0
Eutr15	0.225225	0
L1P5	0.211864	0
AluYk4	0.207039	0
MER44C	0.205761	0
MamGypLTR1d	0.204918	0
LOR1a	0.203252	0
MER6A	0.202429	0
Penelope1_Vert	0.19802	0
MER68	0.195312	0
X17_LINE	0.189036	0
MER57B2	0.18622	0
MamGypsy2-LTR	0.184162	0
MER57A1	0.182482	0
LTR32	0.180832	0
MLT1E	0.177305	0
L1M3e	0.176056	0
Charlie10	0.172712	0
Arthur1A	0.17094	0
MER31-int	0.16835	0
MER91B	0.166389	0
MamGypLTR2b	0.165837	0
EuthAT-2	0.161812	0
MamRep4096	0.161812	0
LTR84b	0.15873	0
MamRep1879	0.157978	0
MER96	0.156006	0
MER121	0.154799	0
MamRep1151	0.148368	0
Charlie16	0.147493	0
MER2B	0.141243	0
LTR85b	0.135135	0
MER113A	0.125	0
MER34A	0.122699	0
MSTB2	0.119048	0
MLT1J-int	0.115607	0
Charlie2a	0.104058	0
Charlie5	0.0982318	0
LTR91	0.0938967	0
LTR37B	0.0930233	0
Tigger3c	0.0925069	0
MER63B	0.083612	0
MLT2C1	0.0698812	0
Arthur1	0.0658762	0
Charlie8	0.0568505	0
Charlie7	0.0559284	0

## Sheet: 1d - boxplot
cell	group	HERVK.int	HERVH.int	HERVK11.int	HERVS71.int
SS-sc7785278	Blood_Progenitors	-1.16153	-4.55162	-1.5047	0.562825
SS-sc7785279	YS_Mesoderm	-0.601187	-1.28298	-0.581787	-0.958472
SS-sc7785280	YS_Mesoderm	-0.796544	-1.17385	-0.542645	-0.965383
SS-sc7785281	Erythro-Myeloid_Progenitors	-0.280261	-1.81382	-0.754844	-0.647513
SS-sc7785282	Hemogenic_Endothelium	-1.57329	-2.07271	-0.178947	-0.889953
SS-sc7785283	YS_Mesoderm	-0.963786	-1.29078	-0.615937	-0.949899
SS-sc7785286	Hemogenic_Endothelium	-1.03387	-1.51429	-0.640765	-0.943554
SS-sc7785288	Erythrocytes	-0.463738	-1.9213	-0.75384	-0.909888
SS-sc7785289	YS_Mesoderm	-0.892047	-1.26581	-0.582049	-0.923957
SS-sc7785290	Blood_Progenitors	1.34509	-1.60426	-0.630732	-0.554866
SS-sc7785291	Hemogenic_Endothelium	-1.17379	-1.71958	-0.694548	-0.635377
SS-sc7785292	Hypoblast	-0.778996	-0.712609	-0.432647	-0.967813
SS-sc7785293	Primitive_Streak	-1.13738	-1.23919	-0.683074	-0.93281
SS-sc7785294	Advanced_Mesoderm	-0.958284	0.205398	-0.609727	-0.951034
SS-sc7785303	Erythro-Myeloid_Progenitors	-0.639866	-1.65676	-0.683731	-0.393553
SS-sc7785304	YS_Mesoderm	-0.852688	-1.20352	-0.45739	-0.552166
SS-sc7785305	Erythrocytes	0.392105	-1.11372	-0.620424	-0.555717
SS-sc7785307	Erythrocytes	-0.552723	-1.15346	-0.651942	-0.352665
SS-sc7785308	Myeloid_Progenitors	-1.6179	-2.35535	-0.879383	-0.88278
SS-sc7785309	YS_Endoderm	-0.225355	-1.38114	-0.745011	-0.911302
SS-sc7785310	Erythrocytes	-1.1185	-1.65494	-0.710873	-0.916401
SS-sc7785311	YS_Mesoderm	-0.831333	-1.06363	-0.555799	-0.371095
SS-sc7785312	Blood_Progenitors	0.848054	-1.28375	-0.521372	-0.883303
SS-sc7785313	YS_Mesoderm	-0.822184	-1.17145	-0.553714	2.03748
SS-sc7785314	Erythrocytes	-0.0444308	-2.26681	-0.926607	-0.637068
SS-sc7785316	Epiblast	2.60045	0.706995	-0.60298	-0.425995
SS-sc7785317	Epiblast	0.280388	-0.327553	-0.736435	-0.881149
SS-sc7785318	Advanced_Mesoderm	0.914483	-1.11966	-0.707625	1.1747
SS-sc7785327	YS_Mesoderm	-0.927512	-0.51902	-0.595492	-0.909182
SS-sc7785328	YS_Endoderm	-0.729554	-1.07841	-0.514362	-0.970113
SS-sc7785329	YS_Endoderm	2.3367	-0.632476	-0.219462	-0.889129
SS-sc7785330	YS_Mesoderm	-0.999538	-1.46579	-0.625925	-0.945101
SS-sc7785331	Hemogenic_Endothelium	0.037777	-1.51463	-0.625266	-0.688895
SS-sc7785332	YS_Endoderm	0.654208	-1.7976	-0.784302	-0.859482
SS-sc7785333	YS_Mesoderm	-0.800227	-0.649541	-0.543689	-0.963866
SS-sc7785334	Erythrocytes	-1.02224	-1.43693	-0.338395	-0.659605
SS-sc7785335	Hemogenic_Endothelium	-0.975824	-1.36187	-0.615299	-0.945285
SS-sc7785336	Erythro-Myeloid_Progenitors	-0.896275	-1.42672	-0.667259	-0.367883
SS-sc7785338	Blood_Progenitors	-0.904583	-1.55345	-0.654956	-0.854293
SS-sc7785339	YS_Mesoderm	-0.914705	-1.28555	-0.592234	-0.518007
SS-sc7785340	YS_Endoderm	-0.488736	0.81503	-0.541776	-0.141452
SS-sc7785341	Epiblast	-0.717605	-0.574119	-0.601665	-0.854329
SS-sc7785351	Blood_Progenitors	-0.117528	-1.45925	-0.622942	-0.0379135
SS-sc7785352	Hemogenic_Endothelium	0.675021	-1.25108	-0.564306	-0.42061
SS-sc7785353	YS_Mesoderm	-0.895311	-1.29434	-0.57935	0.416474
SS-sc7785354	Erythrocytes	-0.472725	-1.41569	-0.556301	-0.82767
SS-sc7785355	Blood_Progenitors	1.378	-1.5452	-0.589189	-0.486794
SS-sc7785356	Myeloid_Progenitors	-1.3671	-1.37764	-0.778138	-0.911908
SS-sc7785357	YS_Endoderm	0.405988	-0.803656	-0.615608	-0.288289
SS-sc7785358	Erythrocytes	-0.433871	-1.394	-0.595201	-0.932576
SS-sc7785359	YS_Endoderm	2.08718	-1.08789	-0.501913	-0.758036
SS-sc7785360	Myeloid_Progenitors	-1.06851	-1.52751	-0.652786	-0.934742
SS-sc7785361	Myeloid_Progenitors	-1.07469	-1.43022	-0.65752	-0.939495
SS-sc7785362	Erythrocytes	-0.0621193	-1.86633	-0.771988	-0.599199
SS-sc7785363	YS_Mesoderm	-0.965094	-1.44791	-0.624749	-0.820306
SS-sc7785364	DE(P)	0.680008	0.318635	-0.571716	6.12056
SS-sc7785365	Ectoderm	-1.15757	-0.165682	-0.690296	0.672492
SS-sc7785366	Hypoblast	-0.0242888	-0.399467	-0.57573	0.426126
SS-sc7785375	Hemogenic_Endothelium	0.110598	-1.17497	-0.574231	-0.849071
SS-sc7785376	YS_Endoderm	-1.09087	-1.5859	-0.84658	-0.862213
SS-sc7785377	Blood_Progenitors	5.85216	-1.92062	0.938732	2.28114
SS-sc7785378	Blood_Progenitors	-0.0419239	-1.45507	-0.642159	-0.896582
SS-sc7785379	Hemogenic_Endothelium	-0.904755	-1.87828	-0.776648	-0.828598
SS-sc7785380	YS_Mesoderm	-0.611412	-0.390654	-0.569471	1.69175
SS-sc7785381	YS_Mesoderm	-0.941147	-1.07078	-0.602437	2.3489
SS-sc7785384	YS_Endoderm	0.93242	-1.01324	-0.511557	-0.822894
SS-sc7785385	YS_Endoderm	-0.524599	-0.559627	-0.570954	-0.537248
SS-sc7785386	YS_Mesoderm	-0.817335	-1.17253	-0.550748	-0.410646
SS-sc7785387	Erythro-Myeloid_Progenitors	-0.956503	-1.4002	-0.620651	-0.831021
SS-sc7785388	Emergent_Mesoderm	-0.797645	0.631635	-0.579901	5.66254
SS-sc7785389	Advanced_Mesoderm	-0.696885	-0.926842	-0.564499	-0.961174
SS-sc7785390	Ectoderm	-0.34071	-0.630033	-0.593544	-0.95327
SS-sc7785398	YS_Mesoderm	-0.943976	-1.35143	-0.602185	6.12871
SS-sc7785399	YS_Mesoderm	-0.927824	-1.36269	-0.596465	-0.952171
SS-sc7785400	Blood_Progenitors	5.42643	-1.44364	-0.619086	-0.260516
SS-sc7785401	YS_Mesoderm	-1.01537	-1.4887	-0.632283	-0.943188
SS-sc7785402	Myeloid_Progenitors	-0.657408	-1.50721	-0.637815	-0.942355
SS-sc7785403	YS_Mesoderm	-0.359154	-1.29429	-0.578855	-0.260843
SS-sc7785404	YS_Mesoderm	-0.718553	-1.23432	-0.559414	-0.887421
SS-sc7785405	Erythro-Myeloid_Progenitors	0.0754398	-1.80536	-0.721815	-0.793416
SS-sc7785407	Hemogenic_Endothelium	-1.05086	-1.4964	-0.666031	-0.938702
SS-sc7785408	Blood_Progenitors	2.35627	-1.34499	-0.590397	-0.790316
SS-sc7785410	Erythrocytes	-0.798796	-1.54648	-0.671949	-0.66533
SS-sc7785411	Erythro-Myeloid_Progenitors	-0.890027	-1.29495	-0.580971	-0.955977
SS-sc7785412	DE(NP)	-0.0949956	-0.846324	-0.5924	-0.948255
SS-sc7785413	Advanced_Mesoderm	0.940119	1.41902	-0.591172	0.800512
SS-sc7785414	YS_Mesoderm	-0.766219	-0.879952	-0.530145	-0.463706
SS-sc7785422	YS_Mesoderm	-1.05107	-1.51727	-0.642862	1.33963
SS-sc7785424	Myeloid_Progenitors	-1.45762	-1.47734	-0.834332	-0.898107
SS-sc7785425	YS_Mesoderm	-0.792419	-1.17486	-0.564044	-0.834379
SS-sc7785426	Blood_Progenitors	0.158576	-1.56089	-0.658135	-0.827054
SS-sc7785427	YS_Endoderm	-0.734552	-0.906222	-0.51741	-0.972069
SS-sc7785428	YS_Endoderm	-0.21304	-0.764259	-0.537357	-0.962458
SS-sc7785429	Erythro-Myeloid_Progenitors	-2.16881	-3.14757	-1.10546	-0.827926
SS-sc7785430	YS_Mesoderm	-0.902887	-1.05217	-0.58704	-0.956675
SS-sc7785431	YS_Mesoderm	-0.89756	-1.15898	-0.585437	-0.958698
SS-sc7785432	YS_Mesoderm	-0.343709	-1.23397	-0.567474	-0.963436
SS-sc7785434	Erythro-Myeloid_Progenitors	-1.03677	-1.23512	-0.64214	-0.943732
SS-sc7785436	Advanced_Mesoderm	0.142347	1.27735	-0.58218	-0.874756
SS-sc7785437	Advanced_Mesoderm	-0.481106	-1.05602	-0.605237	-0.953589
SS-sc7785438	Emergent_Mesoderm	-0.996155	-0.862068	-0.631175	-0.91786
SS-sc7785446	Erythrocytes	-0.291973	-1.39046	-0.598544	-0.605195
SS-sc7785447	YS_Mesoderm	-0.881579	-1.29694	-0.576829	-0.955167
SS-sc7785448	Erythrocytes	-0.223943	-1.01683	-0.632848	-0.470061
SS-sc7785449	Erythrocytes	-0.883698	-1.4899	-0.631871	-0.901481
SS-sc7785450	YS_Mesoderm	-0.811948	-1.00871	-0.548368	4.69988
SS-sc7785451	Erythrocytes	-0.715445	-1.36155	-0.656173	1.28781
SS-sc7785453	Erythro-Myeloid_Progenitors	-0.809072	-1.3609	-0.596707	-0.934345
SS-sc7785454	Erythrocytes	-0.582845	-1.68696	-0.689037	0.434858
SS-sc7785455	Hemogenic_Endothelium	-0.932168	-1.03318	-0.598774	-0.953046
SS-sc7785456	YS_Mesoderm	-0.860015	-1.26484	-0.568934	-0.959661
SS-sc7785458	Hemogenic_Endothelium	0.136247	-0.887062	-0.61623	-0.585971
SS-sc7785459	Blood_Progenitors	-0.391611	-1.94961	-0.807892	-0.622087
SS-sc7785461	Emergent_Mesoderm	-1.00408	-0.924586	-0.616889	1.13839
SS-sc7785471	Hemogenic_Endothelium	-1.02226	-1.50052	-0.63341	-0.938404
SS-sc7785472	Erythro-Myeloid_Progenitors	-1.32701	-1.44123	-0.783745	-0.907988
SS-sc7785473	Erythrocytes	-0.277551	-1.4737	-0.184686	-0.702736
SS-sc7785474	Erythrocytes	-0.951765	-1.5982	-0.274328	-0.647434
SS-sc7785475	YS_Endoderm	0.35733	-0.685053	-0.565552	0.216996
SS-sc7785476	Hemogenic_Endothelium	0.0463859	-1.32876	-0.593861	-0.954097
SS-sc7785478	YS_Endoderm	-0.731258	-1.07959	-0.516178	-0.789529
SS-sc7785479	Erythro-Myeloid_Progenitors	-1.29176	-1.83191	-0.74669	-0.887653
SS-sc7785480	YS_Mesoderm	-0.64561	-1.32214	-0.58602	-0.957038
SS-sc7785481	Hemogenic_Endothelium	-0.970006	-1.17605	-0.610671	-0.940563
SS-sc7785482	Myeloid_Progenitors	-0.925862	-1.36115	-0.594526	-0.949608
SS-sc7785483	Erythrocytes	-0.980396	-1.33565	-0.646793	-0.936638
SS-sc7785484	Epiblast	-0.504567	-0.866235	-0.0851273	-0.955477
SS-sc7785485	DE(P)	-0.773001	-1.00214	-0.575459	-0.896189
SS-sc7785486	DE(P)	-0.292602	-0.513178	-0.567147	-0.957833
SS-sc7785494	YS_Mesoderm	-1.07669	-1.34345	-0.656139	-0.933913
SS-sc7785495	YS_Mesoderm	-0.900065	-1.32482	-0.583255	-0.567117
SS-sc7785496	YS_Mesoderm	-0.770222	-1.12018	-0.531106	-0.345952
SS-sc7785498	Erythro-Myeloid_Progenitors	-1.50936	-2.54949	-0.944409	-0.871318
SS-sc7785499	YS_Endoderm	-0.726595	-0.493299	-0.511742	-0.96704
SS-sc7785500	Blood_Progenitors	3.37624	-1.4644	-0.640611	0.54656
SS-sc7785501	Blood_Progenitors	4.3947	-1.39617	-0.727827	0.935957
SS-sc7785502	YS_Endoderm	-0.870827	-1.16496	-0.573498	-0.585649
SS-sc7785503	Blood_Progenitors	1.47246	-1.1479	-0.593288	-0.659906
SS-sc7785504	YS_Mesoderm	0.048646	-1.26466	-0.567484	-0.438436
SS-sc7785505	Erythro-Myeloid_Progenitors	-1.02779	-1.45708	-0.637034	-0.941102
SS-sc7785506	YS_Endoderm	-0.709379	-1.15758	-0.598337	-0.744698
SS-sc7785507	YS_Mesoderm	-0.890232	-0.875073	-0.581807	-0.957833
SS-sc7785508	YS_Endoderm	-0.668319	-0.251223	-0.554067	-0.0770907
SS-sc7785509	Ectoderm	-0.415695	-0.283744	1.53975	-0.957895
SS-sc7785510	DE(P)	-0.748291	-0.470982	-0.56861	-0.0550464
SS-sc7785511	YS_Mesoderm	-0.835303	-0.728332	-0.557964	-0.0845934
SS-sc7785512	Advanced_Mesoderm	-1.08318	-0.655682	-0.659813	-0.277901
SS-sc7785513	Hypoblast	-0.730255	-0.165108	-0.578645	-0.841747
SS-sc7785514	Epiblast	-0.990299	-0.497426	-0.635159	-0.940652
SS-sc7785515	Emergent_Mesoderm	-0.658453	0.696942	-0.516322	0.438387
SS-sc7785516	Epiblast	-0.894652	0.0536526	-0.60668	-0.951229
SS-sc7785517	Emergent_Mesoderm	0.390378	5.92951	-0.629833	5.34461
SS-sc7785520	YS_Mesoderm	-0.87604	-1.18717	-0.575365	-0.725308
SS-sc7785521	YS_Endoderm	-0.132788	-1.30823	-0.599778	-0.908401
SS-sc7785526	Erythrocytes	-0.777452	-1.29128	-0.619178	-0.942491
SS-sc7785527	YS_Mesoderm	-0.61429	-0.609916	-0.569634	-0.963994
SS-sc7785529	YS_Mesoderm	-0.892407	-1.31	-0.583459	-0.959568
SS-sc7785530	Erythro-Myeloid_Progenitors	0.243212	-1.50938	-0.858533	-0.862148
SS-sc7785531	Erythro-Myeloid_Progenitors	-1.07536	-1.57696	-0.655138	-0.290612
SS-sc7785532	Emergent_Mesoderm	-0.979299	-0.821978	-0.547778	3.57769
SS-sc7785533	Primitive_Streak	2.35546	1.63057	0.490065	-0.946059
SS-sc7785534	Ectoderm	-0.702436	-0.382302	-0.517024	-0.952441
SS-sc7785535	Emergent_Mesoderm	-0.966436	-0.555411	-0.613378	1.40637
SS-sc7785536	Emergent_Mesoderm	-0.720826	-0.861527	-0.600831	0.465601
SS-sc7785537	Emergent_Mesoderm	0.196693	-1.01554	-0.47129	-0.939561
SS-sc7785539	YS_Endoderm	-0.830191	-0.0241803	-0.493108	-0.772546
SS-sc7785540	Epiblast	-0.897025	-1.4134	-0.615509	-0.91845
SS-sc7785541	DE(NP)	5.26174	-0.32079	-0.595729	6.1264
SS-sc7785542	YS_Mesoderm	-0.87859	-1.21038	-0.574193	-0.555246
SS-sc7785543	YS_Mesoderm	-0.0234122	-1.4002	-0.606868	-0.949034
SS-sc7785545	Blood_Progenitors	-0.172967	-1.45758	-0.561551	-0.50735
SS-sc7785546	Hemogenic_Endothelium	-1.01122	-1.33049	-0.629343	-0.940601
SS-sc7785547	YS_Endoderm	-0.764535	-1.25372	-0.574451	0.807634
SS-sc7785548	YS_Mesoderm	-0.878131	-1.2614	-0.576056	-0.53169
SS-sc7785549	YS_Mesoderm	-0.820017	-1.20755	-0.552324	-0.96316
SS-sc7785550	Erythro-Myeloid_Progenitors	-1.09171	-1.33724	-0.581229	-0.931912
SS-sc7785551	Erythrocytes	-0.200037	-1.17205	-0.562443	-0.628797
SS-sc7785553	Erythro-Myeloid_Progenitors	-1.16762	-1.7023	-0.695417	-0.929631
SS-sc7785554	Erythrocytes	-1.25281	-1.95343	-0.762454	-0.234685
SS-sc7785559	Epiblast	-0.775438	-0.960181	-0.598735	-0.939038
SS-sc7785560	DE(P)	0.310337	0.595679	-0.57817	-0.954812
SS-sc7785561	Epiblast	5.40925	-1.12848	-0.715783	0.146894
SS-sc7785562	YS_Mesoderm	-0.768141	-0.962163	0.0455842	-0.958153
SS-sc7785563	Emergent_Mesoderm	-0.0217157	1.06156	-0.23647	2.35787
SS-sc7785564	YS_Endoderm	-0.818473	0.0556095	-0.551923	-0.240571
SS-sc7785565	Primitive_Streak	-0.942205	-1.34482	-0.613447	-0.949333
SS-sc7785566	YS_Endoderm	-0.784144	-0.939156	-0.490601	0.119084
SS-sc7785567	Erythro-Myeloid_Progenitors	2.1016	-2.06933	-0.49583	-0.783264
SS-sc7785568	YS_Mesoderm	-0.490198	-1.22138	-0.562503	-0.949624
SS-sc7785569	YS_Mesoderm	-0.91094	-1.34003	-0.588098	-0.950365
SS-sc7785570	Erythrocytes	-1.06257	-1.61699	-0.666527	-0.930135
SS-sc7785571	YS_Mesoderm	-0.859813	-1.05518	-0.56884	1.02928
SS-sc7785573	Blood_Progenitors	-1.05285	-1.54327	-0.647084	-0.938033
SS-sc7785574	Erythrocytes	-1.01701	-1.49428	-0.532424	-0.822024
SS-sc7785575	DE(NP)	-0.967519	5.01376	0.730641	-0.94902
SS-sc7785576	Blood_Progenitors	0.93336	-1.50321	-0.66404	-0.835335
SS-sc7785577	Blood_Progenitors	-1.10617	-1.55702	-0.667599	-0.369167
SS-sc7785578	Hemogenic_Endothelium	0.0671524	-1.5763	-0.731552	-0.922141
SS-sc7785579	Erythro-Myeloid_Progenitors	1.12951	-2.07089	-0.859035	0.11208
SS-sc7785580	YS_Mesoderm	-0.844766	-1.24307	-0.562537	2.46651
SS-sc7785581	Advanced_Mesoderm	-1.36658	-1.63045	-0.796929	-0.908711
SS-sc7785583	YS_Mesoderm	-0.652248	-1.34099	-0.590161	-0.953476
SS-sc7785584	Ectoderm	-0.886582	-0.114759	0.357102	-0.767975
SS-sc7785587	Advanced_Mesoderm	-0.86425	-1.1888	-0.571416	-0.961115
SS-sc7785588	Erythro-Myeloid_Progenitors	-1.09838	-1.66608	-0.683918	-0.932741
SS-sc7785589	Advanced_Mesoderm	-0.894067	-1.31292	-0.583684	0.985737
SS-sc7785592	Hemogenic_Endothelium	-0.941846	-1.27713	-0.601936	-0.950077
SS-sc7785593	Blood_Progenitors	-0.395078	-1.68956	-0.690596	-0.586943
SS-sc7785594	Erythrocytes	-0.976721	-1.78359	-0.749811	-0.654657
SS-sc7785595	YS_Endoderm	-0.973626	-1.42905	-0.614827	-0.946545
SS-sc7785596	YS_Mesoderm	-0.879787	-1.11	-0.577008	-0.957591
SS-sc7785597	YS_Mesoderm	-0.734816	-0.565018	-0.25605	-0.96144
SS-sc7785598	YS_Mesoderm	-0.384537	-1.06368	-0.56298	-0.959948
SS-sc7785599	YS_Endoderm	0.755779	-1.10181	-0.570964	0.0709921
SS-sc7785600	Erythro-Myeloid_Progenitors	-1.12012	-1.63971	-0.674943	-0.892806
SS-sc7785601	YS_Endoderm	-0.275551	-0.997752	-0.518766	-0.91767
SS-sc7785602	Blood_Progenitors	-0.346775	-1.36537	-0.333852	-0.576216
SS-sc7785603	Hemogenic_Endothelium	1.29743	-1.32683	-0.585247	-0.952898
SS-sc7785604	Ectoderm	-0.477194	1.27922	-0.587218	-0.951041
SS-sc7785605	Advanced_Mesoderm	-0.825325	-0.777532	-0.552625	-0.910929
SS-sc7785606	Advanced_Mesoderm	-0.262146	-1.07108	-0.605346	-0.95293
SS-sc7785607	Emergent_Mesoderm	-0.90486	-0.831214	-0.584947	1.1487
SS-sc7785608	Epiblast	-0.94975	-0.926269	-0.470226	-0.767595
SS-sc7785609	Epiblast	0.676631	-1.23769	-0.599978	-0.846846
SS-sc7785611	YS_Endoderm	0.514283	-0.386129	-0.496624	2.48955
SS-sc7785612	Epiblast	-0.970755	-0.862295	-0.611461	-0.941614
SS-sc7785613	Epiblast	-0.404526	-1.42994	-0.620322	-0.948462
SS-sc7785614	Erythrocytes	0.257807	-1.63603	-0.675805	-0.728621
SS-sc7785615	Erythro-Myeloid_Progenitors	-1.3001	-1.68641	-0.749527	-0.915803
SS-sc7785616	YS_Mesoderm	-1.01162	-1.48309	-0.630946	-0.944055
SS-sc7785617	Hemogenic_Endothelium	1.82094	-1.47276	-0.645681	-0.866658
SS-sc7785618	YS_Endoderm	-0.816778	-0.749926	-0.551221	-0.932558
SS-sc7785619	Myeloid_Progenitors	-1.20844	-1.76564	-0.550178	-0.925481
SS-sc7785620	Hemogenic_Endothelium	-0.478929	-1.25157	-0.693068	-0.924921
SS-sc7785621	YS_Mesoderm	-0.547004	-1.30144	-0.130079	-0.938815
SS-sc7785622	YS_Mesoderm	-0.926015	-1.30544	-0.596464	-0.315461
SS-sc7785623	YS_Mesoderm	-0.638396	-1.30916	-0.581853	0.145854
SS-sc7785624	YS_Mesoderm	-0.890469	-1.23591	-0.579888	-0.952859
SS-sc7785625	YS_Mesoderm	-0.828476	-1.38031	-0.627779	-0.944393
SS-sc7785626	Erythrocytes	2.16188	-2.64712	2.06797	-0.801448
SS-sc7785627	Blood_Progenitors	0.630116	-1.32871	-0.602719	-0.728336
SS-sc7785628	DE(P)	5.1801	4.49249	-0.645205	-0.940822
SS-sc7785630	DE(P)	0.804573	-0.217729	-0.575254	1.18482
SS-sc7785631	Emergent_Mesoderm	-1.02604	0.30005	-0.637007	6.13648
SS-sc7785632	Epiblast	0.193204	-0.126611	-0.773102	0.187214
SS-sc7785633	Emergent_Mesoderm	-0.0525323	-0.471744	-0.600871	-0.384591
SS-sc7785634	YS_Mesoderm	0.0674127	-1.36873	-0.606357	0.223215
SS-sc7785635	Hypoblast	-0.475494	-1.05758	-0.556869	0.8403
SS-sc7785636	Epiblast	-0.0508007	-0.962317	-0.592923	-0.952813
SS-sc7785637	YS_Mesoderm	0.150413	-1.20833	-0.555364	-0.907974
SS-sc7785638	YS_Endoderm	-0.490269	-0.774664	-0.481485	-0.962844
SS-sc7785639	YS_Mesoderm	-0.687311	-1.37739	-0.605321	0.193297
SS-sc7785640	Blood_Progenitors	1.69238	-1.57637	-0.22559	0.220096
SS-sc7785641	Blood_Progenitors	5.3663	-0.879792	-0.704298	0.722159
SS-sc7785642	Myeloid_Progenitors	-1.27782	-1.86509	-0.740899	-0.919295
SS-sc7785643	Blood_Progenitors	0.538644	-1.72355	-0.708152	0.0244437
SS-sc7785644	Hemogenic_Endothelium	-0.27155	-1.49047	-0.634606	-0.946389
SS-sc7785646	YS_Endoderm	-0.911385	-1.32234	-0.588773	-0.535446
SS-sc7785647	Myeloid_Progenitors	-1.20468	-1.74252	-0.708662	-0.733527
SS-sc7785648	YS_Mesoderm	0.21268	-1.26506	-0.545596	-0.962603
SS-sc7785649	Myeloid_Progenitors	-1.24391	-1.80166	-0.726308	-0.920996
SS-sc7785650	Erythro-Myeloid_Progenitors	-1.26782	-1.85557	-0.732441	-0.909898
SS-sc7785651	Myeloid_Progenitors	-1.20873	-1.68905	-0.710807	-0.921918
SS-sc7785652	Ectoderm	-0.00974015	-1.00172	-0.248548	-0.951175
SS-sc7785653	Advanced_Mesoderm	-0.855822	-0.987611	-0.602572	-0.597436
SS-sc7785654	Epiblast	-0.233617	-1.21711	-0.711014	-0.906986
SS-sc7785657	Epiblast	-0.979916	-1.09584	-0.630545	-0.942382
SS-sc7785662	YS_Mesoderm	-1.02373	-2.6848	-0.698208	0.0438203
SS-sc7785663	Advanced_Mesoderm	-0.828087	-1.21986	-0.555011	-0.884898
SS-sc7785665	DE(P)	-0.326014	1.60029	-0.745146	6.16208
SS-sc7785666	Emergent_Mesoderm	-1.2802	1.28714	-0.73989	4.83892
SS-sc7785667	PGC	6.19142	6.0499	1.30044	0.507973
SS-sc7785668	Nascent_Mesoderm	-0.860953	5.851	1.83505	0.880745
SS-sc7785669	Emergent_Mesoderm	-0.962478	-0.544788	-0.251876	-0.890677
SS-sc7785670	Nascent_Mesoderm	0.171756	0.180789	6.21318	1.04098
SS-sc7785671	Emergent_Mesoderm	0.272173	1.05164	-0.303239	-0.461715
SS-sc7785673	Emergent_Mesoderm	-0.909498	0.342164	-0.587836	-0.651759
SS-sc7785675	Emergent_Mesoderm	-0.923964	-0.781735	0.39801	-0.735179
SS-sc7785676	Emergent_Mesoderm	-0.975741	-0.765617	-0.614799	-0.764827
SS-sc7785681	Primitive_Streak	5.84308	4.2612	2.72693	-0.874236
SS-sc7785682	Nascent_Mesoderm	2.40159	1.42205	6.14079	2.46057
SS-sc7785683	Primitive_Streak	0.163318	0.0639199	-0.0505533	-0.930443
SS-sc7785684	Nascent_Mesoderm	-1.21043	1.84175	-0.407879	2.79856
SS-sc7785685	Axial_Mesoderm	-1.08357	0.452565	-0.645664	3.42178
SS-sc7785687	YS_Endoderm	-0.469186	-0.00786571	-0.541045	-0.964879
SS-sc7785688	Primitive_Streak	-0.278107	0.219169	0.0616428	-0.942066
SS-sc7785689	Primitive_Streak	-0.86547	-0.653213	-0.570182	-0.956684
SS-sc7785690	Nascent_Mesoderm	-0.920802	0.048574	-0.437075	-0.949189
SS-sc7785691	Nascent_Mesoderm	-0.106429	2.50216	-0.00204429	0.47322
SS-sc7785692	Advanced_Mesoderm	1.7158	-0.701967	-0.582417	-0.356131
SS-sc7785693	Nascent_Mesoderm	0.996228	1.77563	3.38221	6.10171
SS-sc7785694	DE(P)	0.880622	6.00221	-0.624642	-0.876043
SS-sc7785700	Epiblast	-0.383424	-0.74991	-0.599187	-0.948803
SS-sc7785702	Nascent_Mesoderm	-0.997559	1.23571	6.22117	-0.943694
SS-sc7785704	Primitive_Streak	5.53868	1.50353	3.4204	-0.942073
SS-sc7785706	Epiblast	5.80876	4.69216	-0.208688	-0.163227
SS-sc7785707	Emergent_Mesoderm	0.381751	0.0246017	-0.0381754	0.575914
SS-sc7785708	Advanced_Mesoderm	-0.942003	-1.33401	-0.601784	-0.949535
SS-sc7785709	YS_Endoderm	-0.932377	-0.0503157	-0.598924	-0.469463
SS-sc7785712	Advanced_Mesoderm	-0.211499	-0.439649	-0.575026	-0.653144
SS-sc7785713	Emergent_Mesoderm	-0.255152	-1.30943	-0.653602	0.578959
SS-sc7785714	Emergent_Mesoderm	-1.08112	-0.396111	-0.656762	-0.766305
SS-sc7785715	Nascent_Mesoderm	-1.15661	3.26752	0.786846	0.405542
SS-sc7785716	Emergent_Mesoderm	-0.88776	-1.22752	-0.575636	0.114648
SS-sc7785717	Advanced_Mesoderm	-0.696148	-0.593565	-0.225009	-0.168608
SS-sc7785718	Advanced_Mesoderm	-0.656547	-1.19941	0.214991	0.674777
SS-sc7785719	Nascent_Mesoderm	-0.579816	0.692966	1.00313	-0.442887
SS-sc7785720	Advanced_Mesoderm	-0.939694	-1.01594	-0.132552	-0.944501
SS-sc7785721	Emergent_Mesoderm	-0.85959	-0.771742	-0.565824	-0.952637
SS-sc7785722	Nascent_Mesoderm	-1.2982	5.09525	0.723627	5.48187
SS-sc7785723	Nascent_Mesoderm	-0.865161	-0.503604	-0.464772	-0.890371
SS-sc7785724	Epiblast	5.84022	-0.0854058	-0.221632	0.013525
SS-sc7785726	Emergent_Mesoderm	-0.809466	-0.561775	-0.467402	-0.709641
SS-sc7785730	Emergent_Mesoderm	-0.417905	-1.04692	-0.515377	-0.820625
SS-sc7785731	Emergent_Mesoderm	-1.30384	-1.16031	-0.750397	-0.913806
SS-sc7785732	Emergent_Mesoderm	0.124268	-0.725355	1.20335	0.275649
SS-sc7785733	Epiblast	0.717497	-0.110807	-0.863778	-0.0336101
SS-sc7785735	Hemogenic_Endothelium	-1.39588	-2.03555	-0.367418	-0.906047
SS-sc7785737	Primitive_Streak	5.22444	0.160266	6.25358	-0.948684
SS-sc7785738	Primitive_Streak	-0.251459	-0.875996	-0.575118	-0.955161
SS-sc7785739	Nascent_Mesoderm	-0.930145	-0.347709	0.941739	0.921367
SS-sc7785740	Primitive_Streak	-1.25798	0.318085	0.842734	-0.91797
SS-sc7785741	Erythrocytes	-0.912671	-1.63489	-0.676354	-0.85323
SS-sc7785743	YS_Endoderm	-0.844675	-0.302802	-0.561108	-0.870829
SS-sc7785745	Primitive_Streak	1.5641	1.08914	-0.348873	-0.785489
SS-sc7785747	Primitive_Streak	-0.2874	-0.113252	-0.66673	-0.931685
SS-sc7785749	Primitive_Streak	-0.463134	-1.27183	-0.0274284	-0.947196
SS-sc7785750	Primitive_Streak	5.95222	0.677505	0.559898	-0.918292
SS-sc7785751	Primitive_Streak	-0.635221	2.79083	-0.674689	-0.0597373
SS-sc7785752	Primitive_Streak	5.54797	2.38966	-0.281483	-0.882888
SS-sc7785753	Primitive_Streak	6.18258	-0.967687	-0.616975	-0.890065
SS-sc7785754	Emergent_Mesoderm	-1.18085	0.813261	-0.698852	1.14419
SS-sc7785757	Emergent_Mesoderm	-0.409994	-0.933907	-0.602746	-0.94329
SS-sc7785758	YS_Endoderm	-1.75434	-2.29106	-0.948552	6.21056
SS-sc7785760	Emergent_Mesoderm	-0.361714	2.86017	-0.590393	0.902296
SS-sc7785761	Axial_Mesoderm	2.95905	3.80323	-0.621428	-0.941976
SS-sc7785762	Nascent_Mesoderm	-0.643088	-0.494444	-0.474796	-0.951539
SS-sc7785763	Epiblast	6.086	0.69054	-0.662612	-0.938768
SS-sc7785764	Nascent_Mesoderm	2.15734	4.99697	6.09464	-0.381945
SS-sc7785766	Epiblast	-0.803622	0.993717	0.292778	-0.926206
SS-sc7785767	Axial_Mesoderm	-1.35142	5.5181	-0.771559	-0.541825
SS-sc7785768	Axial_Mesoderm	-1.10425	4.63049	-0.664406	-0.58354
SS-sc7785769	Advanced_Mesoderm	-0.654554	-1.28217	-0.624091	-0.868838
SS-sc7785770	PGC	6.09463	5.9108	0.505718	-0.936534
SS-sc7785771	Epiblast	-0.393944	-0.930814	-0.731303	-0.914473
SS-sc7785772	Hypoblast	0.151282	1.73868	-0.621752	1.68687
SS-sc7785773	Ectoderm	-0.798864	-0.370828	-0.541666	-0.960479
SS-sc7785774	Emergent_Mesoderm	-1.21973	-0.909399	-0.714523	-0.91893
SS-sc7785776	Emergent_Mesoderm	-0.179054	-0.439379	-0.72633	3.6634
SS-sc7785777	Emergent_Mesoderm	-1.48387	-0.535768	-0.824817	-0.860186
SS-sc7785778	Epiblast	-1.03588	-1.12411	-0.631746	-0.920529
SS-sc7785779	DE(P)	0.295318	0.151743	-0.557131	3.4498
SS-sc7785780	Advanced_Mesoderm	-1.19196	-0.78634	-0.71938	-0.918278
SS-sc7785781	Emergent_Mesoderm	-0.593919	-0.318874	-0.585771	-0.94733
SS-sc7785784	Epiblast	-0.827356	0.110172	-0.528634	-0.628712
SS-sc7785785	Erythrocytes	-0.200347	-1.28387	-0.638983	-0.833551
SS-sc7785786	Primitive_Streak	-0.371657	2.04717	0.876224	-0.945944
SS-sc7785788	Epiblast	2.51239	-0.0639463	-0.0700158	-0.815574
SS-sc7785789	Advanced_Mesoderm	-0.333357	-1.21126	0.716734	-0.948367
SS-sc7785794	Emergent_Mesoderm	-0.733231	-1.06662	-0.515677	-0.969277
SS-sc7785799	Primitive_Streak	1.09319	-1.62843	-0.671949	0.277454
SS-sc7785801	Primitive_Streak	4.21723	2.57245	6.24451	-0.175474
SS-sc7785803	Primitive_Streak	-0.272965	5.04026	0.20335	-0.300893
SS-sc7785804	Advanced_Mesoderm	-0.032795	-1.10453	-0.580044	6.12311
SS-sc7785805	Primitive_Streak	3.31539	0.956513	0.0226089	-0.94097
SS-sc7785806	Emergent_Mesoderm	0.458745	5.08108	0.211803	4.53073
SS-sc7785807	Epiblast	2.59484	-1.09041	-0.286586	-0.941847
SS-sc7785809	DE(P)	-1.30564	4.22231	-0.762816	2.9533
SS-sc7785810	Emergent_Mesoderm	-0.162493	-0.53095	-0.516319	-0.605024
SS-sc7785811	Emergent_Mesoderm	-0.987341	-0.536597	0.796678	-0.945783
SS-sc7785812	Axial_Mesoderm	-0.0574314	3.53516	-0.594584	-0.498238
SS-sc7785813	Advanced_Mesoderm	0.135356	-1.44375	-0.711816	6.15434
SS-sc7785814	Emergent_Mesoderm	-0.684714	-0.88819	-0.589294	5.14202
SS-sc7785815	Axial_Mesoderm	0.273799	0.73446	-0.605325	0.568156
SS-sc7785816	Primitive_Streak	4.50898	1.33059	0.788694	-0.934003
SS-sc7785817	Emergent_Mesoderm	-1.33331	1.18386	-0.76312	0.290794
SS-sc7785818	Epiblast	0.477956	1.2489	-0.78509	-0.893912
SS-sc7785819	Primitive_Streak	4.18994	3.733	1.20169	-0.746927
SS-sc7785821	Epiblast	-1.07585	0.389744	-0.636765	-0.48257
SS-sc7785824	Nascent_Mesoderm	-0.819269	-0.143273	-0.225036	-0.903383
SS-sc7785826	Epiblast	0.454548	0.386365	-0.689246	-0.910636
SS-sc7785828	Erythro-Myeloid_Progenitors	-1.67628	-1.60936	-0.909702	-0.873053
SS-sc7785829	Primitive_Streak	5.73034	3.62505	0.669581	-0.900593
SS-sc7785830	Epiblast	-0.644479	-0.359826	-0.493736	-0.94755
SS-sc7785831	Emergent_Mesoderm	-0.877314	-0.591465	-0.575008	3.85854
SS-sc7785837	Axial_Mesoderm	-0.704214	2.55916	-0.606402	-0.788211
SS-sc7785838	Nascent_Mesoderm	-0.938828	1.20775	0.759544	-0.533683
SS-sc7785839	Nascent_Mesoderm	0.678285	4.38908	1.03382	0.378926
SS-sc7785840	Emergent_Mesoderm	-0.944961	-1.12774	-0.602724	-0.948575
SS-sc7785841	Emergent_Mesoderm	-0.901353	-0.837803	-0.195251	-0.352682
SS-sc7785843	Primitive_Streak	-1.10877	5.84932	-0.113012	4.77951
SS-sc7785844	Primitive_Streak	-0.819725	2.43485	0.271923	-0.88543
SS-sc7785845	Epiblast	2.07717	0.777861	-0.738137	0.861034
SS-sc7785847	Advanced_Mesoderm	0.242379	1.10234	6.13619	3.83672
SS-sc7785851	Primitive_Streak	-1.09414	5.87787	6.18008	-0.930619
SS-sc7785852	Nascent_Mesoderm	-1.03804	1.38489	0.640372	-0.0497365
SS-sc7785853	Advanced_Mesoderm	-1.16359	-1.31999	-0.705141	0.564063
SS-sc7785855	Advanced_Mesoderm	-0.366712	-1.27558	-0.56933	-0.625128
SS-sc7785858	Epiblast	-1.0831	0.131105	-0.749212	-0.775482
SS-sc7785859	Erythrocytes	-0.427386	-1.62968	-0.765595	-0.911662
SS-sc7785860	Emergent_Mesoderm	-1.02163	-1.21755	-0.633778	-0.939955
SS-sc7785861	Primitive_Streak	-1.1335	0.793582	4.05463	2.30496
SS-sc7785862	Axial_Mesoderm	-0.885414	0.972042	-0.590175	-0.827565
SS-sc7785863	Emergent_Mesoderm	-1.07344	-0.684388	-0.654659	0.0091319
SS-sc7785864	Primitive_Streak	-0.418607	-0.643628	-0.73547	0.666983
SS-sc7785865	Emergent_Mesoderm	-0.914915	-0.417367	-0.453735	-0.183018
SS-sc7785866	Epiblast	-1.1356	1.49462	1.48831	-0.869975
SS-sc7785867	Advanced_Mesoderm	-0.20368	-0.687076	-0.570832	1.23059
SS-sc7785868	Nascent_Mesoderm	-0.952478	0.258926	-0.60531	-0.946626
SS-sc7785869	Nascent_Mesoderm	-0.110677	1.24973	2.96217	0.7522
SS-sc7785871	Primitive_Streak	-0.600277	2.1717	1.31656	-0.927639
SS-sc7785872	Axial_Mesoderm	-1.0679	-0.479227	0.471582	-0.910962
SS-sc7785874	Nascent_Mesoderm	-0.916182	0.735686	3.69582	2.85393
SS-sc7785876	Nascent_Mesoderm	-0.495196	4.8756	2.12263	2.34333
SS-sc7785878	Hypoblast	-0.874925	2.54056	-0.573744	-0.494454
SS-sc7785883	DE(P)	1.59313	5.81086	-0.686768	6.14817
SS-sc7785886	Primitive_Streak	-0.800688	2.49919	-0.415587	-0.473147
SS-sc7785889	Epiblast	1.86643	-0.902958	0.181659	-0.935852
SS-sc7785891	Advanced_Mesoderm	-0.889825	-0.722379	-0.579512	-0.952657
SS-sc7785892	Emergent_Mesoderm	-0.590226	-0.16853	-0.526584	-0.774558
SS-sc7785893	Emergent_Mesoderm	-0.93472	-0.454882	-0.517821	-0.947414
SS-sc7785894	Primitive_Streak	-0.636877	0.615729	-0.0374844	-0.943138
SS-sc7785895	DE(NP)	-0.921283	-0.856353	-0.593055	6.12645
SS-sc7785896	Emergent_Mesoderm	-0.937916	-0.0143383	-0.598694	-0.946554
SS-sc7785897	Nascent_Mesoderm	6.29621	3.90627	6.2724	3.58245
SS-sc7785898	Nascent_Mesoderm	0.486682	2.24044	4.3271	1.98206
SS-sc7785899	DE(NP)	-1.32814	1.78546	-0.954953	6.21187
SS-sc7785900	Nascent_Mesoderm	-0.138104	1.74804	6.04717	2.9004
SS-sc7785901	Nascent_Mesoderm	-0.737998	1.3121	2.37153	0.300427
SS-sc7785903	YS_Mesoderm	-0.823146	-1.2148	-0.551159	-0.956947
SS-sc7785904	Emergent_Mesoderm	-0.909781	-1.16184	-0.601813	-0.948992
SS-sc7785907	Nascent_Mesoderm	-0.264519	0.023282	1.45962	-0.298692
SS-sc7785909	Nascent_Mesoderm	-1.34097	2.97818	6.08075	-0.213201
SS-sc7785910	PGC	4.78232	2.66819	0.344187	-0.781832
SS-sc7785911	Nascent_Mesoderm	-0.0269833	3.75839	4.10314	1.13082
SS-sc7785913	Hemogenic_Endothelium	0.171935	-1.41871	-0.667102	-0.93298
SS-sc7785914	Primitive_Streak	5.93539	0.406066	0.274324	-0.53446
SS-sc7785918	Epiblast	0.0976803	-0.583153	-0.568158	-0.931591
SS-sc7785919	Primitive_Streak	6.06116	-0.322555	0.0534373	-0.688583
SS-sc7785921	Primitive_Streak	0.787149	-1.47647	0.957697	-0.941258
SS-sc7785922	Advanced_Mesoderm	-1.05648	-1.51941	-0.649744	-0.940542
SS-sc7785923	Primitive_Streak	-0.0829379	6.40312	3.26198	-0.969653
SS-sc7785925	Epiblast	1.13141	-1.3897	-0.742356	-0.916999
SS-sc7785927	Advanced_Mesoderm	-0.622537	-1.39674	-0.603432	-0.744322
SS-sc7785928	Primitive_Streak	-1.43091	2.49009	0.0250615	-0.901519
SS-sc7785930	Primitive_Streak	-1.01435	4.74199	6.21376	-0.940696
SS-sc7785932	Nascent_Mesoderm	-0.889611	0.0767322	0.379992	1.50435
SS-sc7785933	Nascent_Mesoderm	0.68549	2.16124	6.24399	-0.615184
SS-sc7785934	Epiblast	-0.730264	-1.0635	-0.515071	-0.971064
SS-sc7785939	Emergent_Mesoderm	-0.911283	-0.549319	-0.603905	2.53135
SS-sc7785940	Primitive_Streak	-0.043213	-0.503649	0.831956	-0.68027
SS-sc7785941	Primitive_Streak	3.26318	2.52676	-0.591693	-0.947694
SS-sc7785943	Primitive_Streak	4.80538	1.73644	0.380495	0.182548
SS-sc7785945	Epiblast	-0.536065	-1.24731	-0.75878	-0.913068
SS-sc7785946	Primitive_Streak	4.99197	2.91645	0.84836	-0.970088
SS-sc7785948	Myeloid_Progenitors	-2.02101	-2.91807	-1.0457	-0.844789
SS-sc7785950	Emergent_Mesoderm	-0.863864	0.21905	0.0864343	2.33103
SS-sc7785953	Emergent_Mesoderm	-1.01177	-0.669999	-0.630082	2.20449
SS-sc7785954	Advanced_Mesoderm	-0.196191	-1.17587	-0.569844	6.12146
SS-sc7785955	Epiblast	2.44943	0.761619	-0.515152	-0.438283
SS-sc7785956	Emergent_Mesoderm	-0.831884	-0.380651	-0.36182	0.479818
SS-sc7785958	Primitive_Streak	5.60448	2.78745	-0.857047	-0.887652
SS-sc7785959	Advanced_Mesoderm	-0.743061	-1.31321	-0.581972	6.12361
SS-sc7785960	Axial_Mesoderm	1.31769	3.69163	-0.827065	0.263738
SS-sc7785961	Axial_Mesoderm	-0.979204	0.980148	-0.617631	5.69127
SS-sc7785962	Nascent_Mesoderm	-0.378126	0.430742	0.574604	-0.928452
SS-sc7785963	Nascent_Mesoderm	-0.194913	4.90234	6.23321	0.755092
SS-sc7785964	Primitive_Streak	-0.476717	3.09726	-0.257811	-0.90193
SS-sc7785965	Epiblast	-1.31885	0.0897756	-0.755226	-0.0636844
SS-sc7785966	Epiblast	2.25028	-0.235704	-0.739122	-0.851219
SS-sc7785967	Emergent_Mesoderm	-0.451785	0.472956	-0.731081	1.93153
SS-sc7785968	Nascent_Mesoderm	-1.18956	1.71816	5.98132	2.48972
SS-sc7785969	Epiblast	-0.219165	-0.515421	-0.587015	-0.94781
SS-sc7785970	Emergent_Mesoderm	-0.972148	-0.413181	-0.613507	-0.944968
SS-sc7785971	Emergent_Mesoderm	-0.925127	-0.985563	1.58167	-0.902033
SS-sc7785972	Epiblast	2.07183	0.0804814	0.0727803	-0.0790002
SS-sc7785973	Advanced_Mesoderm	-1.04083	-1.28875	-0.630103	-0.911945
SS-sc7785976	Myeloid_Progenitors	-0.971377	-1.53098	-0.647669	-0.933263
SS-sc7785980	Emergent_Mesoderm	-1.00687	-0.71254	-0.624311	-0.522737
SS-sc7785981	Epiblast	5.3945	-0.881227	-0.539868	-0.888892
SS-sc7785982	Myeloid_Progenitors	-1.19985	-2.08508	-0.801018	-0.899316
SS-sc7785983	YS_Endoderm	0.508914	0.773033	-0.548635	0.66554
SS-sc7785985	Axial_Mesoderm	0.484747	0.114994	-0.589033	0.0378365
SS-sc7785990	Advanced_Mesoderm	-1.17773	-1.60062	-0.698418	-0.844306
SS-sc7785993	Primitive_Streak	0.330918	-1.23657	4.83531	0.156119
SS-sc7785994	Primitive_Streak	5.77041	5.44488	0.230102	-0.256708
SS-sc7785995	Emergent_Mesoderm	-0.987172	-1.23532	0.271363	0.0844059
SS-sc7785996	Emergent_Mesoderm	-1.36449	-1.51617	-0.775586	-0.794341
SS-sc7785997	Primitive_Streak	6.26634	0.832523	2.70688	-0.910653
SS-sc7785998	Advanced_Mesoderm	-0.510986	-1.21092	-0.556437	-0.956731
SS-sc7785999	Emergent_Mesoderm	-0.0994719	1.60624	-0.585595	5.7576
SS-sc7786001	Primitive_Streak	2.15811	-1.05638	1.69858	-0.944174
SS-sc7786002	DE(P)	-0.621893	0.0196747	-0.640674	0.0302536
SS-sc7786005	Advanced_Mesoderm	-0.536743	-0.382491	0.0374121	-0.415934
SS-sc7786006	Nascent_Mesoderm	-0.74872	0.781393	1.55395	-0.68472
SS-sc7786007	Axial_Mesoderm	-0.0296442	2.75323	-0.613635	-0.245135
SS-sc7786008	Nascent_Mesoderm	-0.678931	5.54181	4.46152	1.00098
SS-sc7786009	Emergent_Mesoderm	-0.125525	-0.634978	-0.620965	-0.9452
SS-sc7786010	Nascent_Mesoderm	-0.444023	0.636459	0.222857	-0.796559
SS-sc7786011	Advanced_Mesoderm	-0.877972	-0.351733	-0.575996	-0.957112
SS-sc7786012	Epiblast	-0.892917	-0.89197	-0.601104	-0.937346
SS-sc7786013	Primitive_Streak	6.22377	1.93466	-0.600542	-0.69924
SS-sc7786014	Primitive_Streak	-0.040314	-0.972324	-0.645484	-0.935553
SS-sc7786015	Epiblast	-1.01886	-1.00441	-0.735567	-0.913079
SS-sc7786016	Primitive_Streak	-0.573258	-0.32341	-0.20925	-0.923911
SS-sc7786018	YS_Endoderm	-0.473563	-0.0945839	-0.536524	-0.963679
SS-sc7786020	Erythrocytes	-1.06143	-1.66127	-0.831426	-0.190777
SS-sc7786021	Epiblast	-0.596239	-1.00769	-0.913508	-0.878476
SS-sc7786023	Hypoblast	-1.22514	-0.795433	-0.0881986	2.089
SS-sc7786024	Emergent_Mesoderm	-1.18858	0.453146	-0.181923	-0.925343
SS-sc7786029	Primitive_Streak	5.35042	-1.86082	1.78074	-0.877108
SS-sc7786034	Primitive_Streak	1.17412	4.78505	1.76307	-0.480222
SS-sc7786039	YS_Mesoderm	-0.970881	-1.40757	-0.613092	-0.945346
SS-sc7786040	Epiblast	2.34613	-1.94121	-0.806027	-0.89776
SS-sc7786041	Primitive_Streak	-0.527381	-1.05916	-0.47927	-0.847127
SS-sc7786063	Nascent_Mesoderm	-0.275758	1.2796	0.0631921	2.16085
SS-sc7786068	Primitive_Streak	-1.48553	3.88395	-0.825855	1.26601
SS-sc7786070	Nascent_Mesoderm	-0.472915	1.70666	-0.202104	-0.482872
SS-sc7786075	Advanced_Mesoderm	1.3657	-1.03372	-0.644048	-0.784851
SS-sc7786076	Epiblast	2.09291	0.93838	-0.796117	-0.90364
SS-sc7786077	Advanced_Mesoderm	-0.808291	-1.19234	-0.54605	-0.960768
SS-sc7786078	Primitive_Streak	4.51002	0.89056	0.551481	-0.95412
SS-sc7786081	Primitive_Streak	-0.729009	-0.750234	0.0249226	-0.96893
SS-sc7786084	Advanced_Mesoderm	-1.27755	-1.75056	-0.741465	-0.921035
SS-sc7786089	Nascent_Mesoderm	-0.957036	1.4284	-0.60851	-0.949402
SS-sc7786092	Emergent_Mesoderm	-0.994311	-1.19475	-0.623931	-0.945995
SS-sc7786094	Nascent_Mesoderm	-0.927665	-1.30623	1.41822	-0.600127
SS-sc7786095	Advanced_Mesoderm	-0.877444	-1.40216	-0.607209	-0.948507
SS-sc7786096	Emergent_Mesoderm	-0.179632	-1.31001	-0.74559	1.64346
SS-sc7786098	Emergent_Mesoderm	-0.94705	-0.899847	0.65193	-0.948721
SS-sc7786099	Advanced_Mesoderm	-0.763254	-1.12618	-0.528802	0.794884
SS-sc7786101	Nascent_Mesoderm	-0.850062	0.0558714	6.28137	-0.956851
SS-sc7786102	Primitive_Streak	-0.963242	-1.04793	-0.610123	-0.946506
SS-sc7786104	Emergent_Mesoderm	-0.606555	-1.05676	-0.370639	-0.954181
SS-sc7786105	DE(P)	0.0408663	-1.647	-0.7159	0.402255
SS-sc7786106	Advanced_Mesoderm	-0.99438	-1.33045	-0.621533	-0.0113093
SS-sc7786109	Epiblast	-0.24164	-0.00832682	-0.606406	-0.94575
SS-sc7786111	Primitive_Streak	5.67467	3.40299	3.20371	-0.611243
SS-sc7786112	Primitive_Streak	1.63173	0.0292443	-0.568462	-0.955735
SS-sc7786113	Emergent_Mesoderm	-0.881284	-0.850554	0.355786	-0.385992
SS-sc7786114	Ectoderm	-0.796559	-0.474819	-0.541723	-0.96311
SS-sc7786115	Advanced_Mesoderm	-0.434234	-0.339647	-0.568463	-0.957944
SS-sc7786116	Advanced_Mesoderm	-0.830951	-1.00509	-0.55552	4.36128
SS-sc7786118	Epiblast	0.605159	-1.16198	-0.417219	-0.871782
SS-sc7786119	Hemogenic_Endothelium	0.42239	-1.5304	-0.634998	-0.924592
SS-sc7786120	Advanced_Mesoderm	-1.07736	-1.62337	-0.711612	6.15369
SS-sc7786121	Emergent_Mesoderm	-0.905047	-0.629131	-0.583894	-0.946749
SS-sc7786122	Advanced_Mesoderm	-1.04498	-0.791911	0.19698	-0.942768
SS-sc7786123	Primitive_Streak	1.0928	6.06972	6.23498	-0.296223
SS-sc7786125	DE(NP)	0.28197	0.742265	0.241797	6.17549
SS-sc7786126	Advanced_Mesoderm	1.39638	-1.04853	-0.543226	3.36182
SS-sc7786128	Emergent_Mesoderm	-0.981754	-0.743105	0.252652	-0.0822965
SS-sc7786130	Emergent_Mesoderm	-0.968738	-0.478663	-0.611249	-0.943263
SS-sc7786133	Primitive_Streak	-1.09104	-0.609162	-0.662296	-0.888898
SS-sc7786134	Primitive_Streak	5.71171	-1.75583	-0.721897	-0.918099
SS-sc7786136	Primitive_Streak	4.12819	1.00741	6.26665	-0.955505
SS-sc7786137	Primitive_Streak	1.49885	0.201771	-0.601873	-0.952509
SS-sc7786138	Advanced_Mesoderm	-0.842313	-1.41116	-0.658192	0.295469
SS-sc7786139	Advanced_Mesoderm	-0.788967	-1.16074	-0.556316	-0.356177
SS-sc7786140	Primitive_Streak	3.35944	-1.44225	-0.327194	-0.444461
SS-sc7786142	Emergent_Mesoderm	-1.00559	-0.108513	-0.627871	2.52515
SS-sc7786143	Emergent_Mesoderm	-0.950139	-1.21999	-0.605339	-0.949252
SS-sc7786144	Emergent_Mesoderm	-0.627533	-1.27487	-0.583876	1.52757
SS-sc7786145	Primitive_Streak	-0.77656	1.50807	0.367101	-0.955161
SS-sc7786146	Primitive_Streak	4.62285	5.6617	4.46256	-0.947829
SS-sc7786147	Primitive_Streak	-0.430948	4.96487	1.74221	-0.949998
SS-sc7786149	Primitive_Streak	3.00613	-0.925295	1.24089	0.839099
SS-sc7786150	Advanced_Mesoderm	-0.896045	-1.2809	-0.582126	-0.952185
SS-sc7786152	Advanced_Mesoderm	-0.828759	-1.29446	-0.591331	0.144686
SS-sc7786153	Epiblast	-0.28259	-1.30123	-0.625411	-0.810212
SS-sc7786154	Emergent_Mesoderm	-0.880212	-0.85711	0.303483	-0.955835
SS-sc7786156	YS_Mesoderm	1.31614	-1.66462	-0.679941	-0.926527
SS-sc7786158	DE(P)	3.2176	3.11313	-0.519107	-0.331702
SS-sc7786159	Primitive_Streak	4.18734	0.204135	-0.594079	-0.101973
SS-sc7786160	Primitive_Streak	6.13832	1.23959	-0.0681462	-0.938031
SS-sc7786161	Primitive_Streak	-0.27915	2.51082	1.17117	-0.831227
SS-sc7786162	Advanced_Mesoderm	-0.971522	-1.42477	-0.615062	0.830743
SS-sc7786163	Primitive_Streak	-0.453056	-0.731813	-0.64525	-0.93936
SS-sc7786164	Epiblast	2.32644	-0.207182	-0.581304	-0.769162
SS-sc7786165	Epiblast	-0.957024	-0.895193	-0.489349	-0.913213
SS-sc7786166	Advanced_Mesoderm	-0.660673	-0.847061	-0.567472	3.27193
SS-sc7786167	Advanced_Mesoderm	-0.94269	-1.06836	-0.110796	-0.455998
SS-sc7786169	Emergent_Mesoderm	0.00905872	-0.940272	-0.730434	3.62057
SS-sc7786171	Emergent_Mesoderm	-0.863456	-0.247837	1.22397	-0.957655
SS-sc7786172	Epiblast	-0.717488	-1.21509	-0.782615	-0.91051
SS-sc7786174	Nascent_Mesoderm	-1.02302	-1.14029	0.705115	-0.941145
SS-sc7786175	Primitive_Streak	-0.817397	5.92159	6.19259	1.49446
SS-sc7786177	Emergent_Mesoderm	-0.853031	0.0416465	1.30997	-0.960207
SS-sc7786178	Epiblast	-0.868274	-0.911978	-0.602292	-0.89788
SS-sc7786179	Primitive_Streak	-1.1193	3.14305	-0.552578	-0.932832
SS-sc7786180	Nascent_Mesoderm	-0.939655	0.393358	1.52079	-0.596291
SS-sc7786181	Primitive_Streak	-0.938908	0.801786	1.14181	1.75215
SS-sc7786182	Advanced_Mesoderm	-0.928027	-0.86242	-0.596783	-0.952731
SS-sc7786183	Primitive_Streak	-0.0527865	-1.39498	-0.602863	-0.90749
SS-sc7786184	Emergent_Mesoderm	0.313439	0.627327	-0.584447	1.90569
SS-sc7786185	Emergent_Mesoderm	-0.559157	-1.31792	-0.115535	-0.167696
SS-sc7786186	Primitive_Streak	3.98245	-1.23922	-0.618233	-0.947763
SS-sc7786187	Primitive_Streak	0.403019	-1.1868	-0.647034	-0.908721
SS-sc7786188	Erythro-Myeloid_Progenitors	-1.06498	-1.55988	-0.65279	-0.938611
SS-sc7786189	Emergent_Mesoderm	-0.576357	-0.83215	-0.57304	-0.311238
SS-sc7786190	Advanced_Mesoderm	1.01226	2.78387	0.224548	-0.805282
SS-sc7786192	Primitive_Streak	-0.930485	1.66381	-0.597681	6.12717
SS-sc7786193	Advanced_Mesoderm	1.16833	-0.872343	-0.548722	-0.0119239
SS-sc7786194	Primitive_Streak	3.92153	-1.46397	-0.640913	-0.134494
SS-sc7786196	Primitive_Streak	0.317116	3.14137	-0.103521	-0.917542
SS-sc7786197	Primitive_Streak	-0.989547	-1.43186	-0.633882	-0.942734
SS-sc7786198	Primitive_Streak	-1.00554	-0.853296	-0.628118	-0.943838
SS-sc7786199	Emergent_Mesoderm	-0.0168953	-0.609782	-0.590876	-0.878472
SS-sc7786200	Nascent_Mesoderm	-0.894876	-0.562461	3.04213	-0.954166
SS-sc7786202	Emergent_Mesoderm	-0.977311	-0.557938	-0.61718	-0.948248
SS-sc7786203	Primitive_Streak	6.24849	3.02871	6.25278	-0.951663
SS-sc7786204	Primitive_Streak	0.91749	0.476024	0.0122869	-0.951329
SS-sc7786210	Epiblast	1.10729	-0.921278	-0.566616	-0.282655
SS-sc7786211	Advanced_Mesoderm	-0.946354	-1.191	-0.605572	-0.326195
SS-sc7786212	Epiblast	-0.388381	-0.289872	-0.591397	-0.953012
SS-sc7786216	Advanced_Mesoderm	-0.781091	-1.13763	-0.536544	5.32125
SS-sc7786218	Epiblast	0.776534	-0.369322	0.301977	-0.614306
SS-sc7786219	Nascent_Mesoderm	-0.894231	-0.28644	2.44277	-0.953932
SS-sc7786220	Emergent_Mesoderm	-0.0450105	0.786359	-0.597985	-0.950877
SS-sc7786221	Emergent_Mesoderm	-0.714042	-0.966193	-0.574638	0.631679
SS-sc7786222	Emergent_Mesoderm	-0.910121	-0.536264	-0.58915	0.0768583
SS-sc7786223	Primitive_Streak	-0.999756	-0.900867	-0.62394	-0.940087
SS-sc7786224	Emergent_Mesoderm	-1.01339	-0.372694	1.12115	-0.945615
SS-sc7786225	Axial_Mesoderm	-0.104774	1.9978	-0.710197	-0.727111
SS-sc7786226	PGC	1.02114	4.69294	-0.614774	-0.944916
SS-sc7786227	Primitive_Streak	-0.742534	6.38941	3.1776	4.19832
SS-sc7786228	Primitive_Streak	-0.0830516	-1.15869	0.313605	-0.949164
SS-sc7786229	Nascent_Mesoderm	-0.30841	2.36109	6.26414	-0.615949
SS-sc7786232	Emergent_Mesoderm	-0.488107	-0.556099	-0.590198	-0.922415
SS-sc7786233	Hypoblast	-0.84606	-0.535794	-0.498147	-0.958918
SS-sc7786234	Primitive_Streak	1.79832	-0.778641	-0.320753	-0.956495
SS-sc7786235	Advanced_Mesoderm	-0.341495	-0.648648	-0.5758	1.34053
SS-sc7786236	Primitive_Streak	-1.0122	2.62637	-0.63057	-0.395293
SS-sc7786237	Advanced_Mesoderm	0.348237	-0.602732	6.28306	3.52682
SS-sc7786238	Epiblast	1.34356	-0.244311	-0.588577	-0.955728
SS-sc7786239	Nascent_Mesoderm	0.379586	5.18016	6.22506	-0.947641
SS-sc7786240	Nascent_Mesoderm	1.75437	0.959129	5.30062	1.82067
SS-sc7786241	Nascent_Mesoderm	-0.893781	3.18249	2.66983	-0.897148
SS-sc7786242	Primitive_Streak	1.06101	1.78461	1.36144	-0.532324
SS-sc7786243	Nascent_Mesoderm	-0.892877	-1.09886	3.35151	1.94036
SS-sc7786244	DE(P)	-0.579368	-0.350343	-0.589069	2.19889
SS-sc7786246	Primitive_Streak	-0.603061	-0.254501	-0.515919	-0.972595
SS-sc7786248	Primitive_Streak	-0.868718	3.80536	1.06406	0.461454
SS-sc7786250	Advanced_Mesoderm	-0.868744	-0.739514	0.948724	-0.918901
SS-sc7786251	Axial_Mesoderm	-0.870105	1.25722	-0.644797	-0.860733
SS-sc7786253	Primitive_Streak	-0.288619	5.50055	0.321691	-0.911187
SS-sc7786254	Primitive_Streak	-0.693326	-1.49126	-0.642041	-0.940039
SS-sc7786255	Emergent_Mesoderm	-0.852428	0.121317	-0.578048	2.99117
SS-sc7786256	Epiblast	-0.753445	-0.864561	-0.450256	-0.950989
SS-sc7786257	Emergent_Mesoderm	-0.949157	-0.828993	-0.605156	-0.173519
SS-sc7786258	Emergent_Mesoderm	6.25042	-0.841905	-0.592794	6.1262
SS-sc7786259	Primitive_Streak	-0.68114	0.586967	1.12335	-0.896317
SS-sc7786260	Axial_Mesoderm	-0.956759	6.07969	-0.607552	-0.947367
SS-sc7786261	Emergent_Mesoderm	-0.977793	-0.107008	-0.617205	0.149028
SS-sc7786262	Advanced_Mesoderm	-0.44313	0.35222	1.93545	6.11598
SS-sc7786263	Primitive_Streak	1.34663	-1.35093	-0.628571	-0.418754
SS-sc7786264	DE(P)	0.82509	3.20075	-0.429677	6.12052
SS-sc7786265	Emergent_Mesoderm	-0.950979	-1.32036	-0.605946	0.519456
SS-sc7786266	PGC	5.45707	3.33428	-0.666178	-0.937699
SS-sc7786267	Primitive_Streak	0.872996	1.90787	-0.611972	-0.947649
SS-sc7786268	Primitive_Streak	4.09564	5.08909	2.44264	-0.952021
SS-sc7786269	DE(P)	-0.443786	2.88559	-0.67667	6.14563
SS-sc7786270	Nascent_Mesoderm	1.3257	2.01634	3.64759	-0.951163
SS-sc7786272	DE(NP)	-0.547162	0.167085	-0.588535	5.11329
SS-sc7786273	Emergent_Mesoderm	-0.940813	-0.678338	-0.568588	6.12833
SS-sc7786274	Primitive_Streak	-1.09488	0.938431	-0.664248	-0.933649
SS-sc7786275	Emergent_Mesoderm	-1.05647	-0.410154	-0.649447	-0.93982
SS-sc7786276	Primitive_Streak	-1.02228	4.29467	1.33301	-0.427195
SS-sc7786277	Primitive_Streak	0.605478	-0.129988	-0.589773	-0.952933
SS-sc7786278	Primitive_Streak	0.576375	-1.57324	-0.656137	-0.936847
SS-sc7786279	Primitive_Streak	-0.997445	-0.0289292	-0.625089	-0.945366
SS-sc7786282	Primitive_Streak	-1.61848	-1.67632	-0.881998	2.49931
SS-sc7786283	Primitive_Streak	1.1162	0.213544	-0.613269	-0.0129783
SS-sc7786284	Advanced_Mesoderm	-0.561014	-1.18499	-0.554261	1.61373
SS-sc7786285	Advanced_Mesoderm	-1.02898	-1.2031	-0.638985	-0.944615
SS-sc7786287	Ectoderm	0.178679	0.627236	-0.538882	-0.382575
SS-sc7786288	Epiblast	5.66182	0.751712	0.942839	-0.951851
SS-sc7786290	Primitive_Streak	-1.29013	1.82865	-0.44747	-0.920646
SS-sc7786291	Primitive_Streak	-0.948317	-1.31639	-0.603425	-0.946616
SS-sc7786292	Epiblast	-0.270094	-0.703879	0.466926	-0.954804
SS-sc7786293	Primitive_Streak	-0.256049	-0.268935	-0.614276	-0.495071
SS-sc7786294	Advanced_Mesoderm	0.602224	1.12294	2.04496	-0.949959
SS-sc7786296	Primitive_Streak	-1.07732	0.205755	-0.304415	-0.611433
SS-sc7786297	Emergent_Mesoderm	-1.33012	-0.706754	1.59007	-0.913482
SS-sc7786298	Nascent_Mesoderm	-1.5909	2.13437	-0.870129	0.523097
SS-sc7786299	Advanced_Mesoderm	-0.547184	-0.725154	-0.614573	-0.947668
SS-sc7786300	Emergent_Mesoderm	-0.894891	-1.21943	-0.594803	-0.952279
SS-sc7786301	Epiblast	-0.489798	0.621526	-0.737545	-0.893355
SS-sc7786303	Primitive_Streak	-0.64913	3.57834	-0.517635	-0.207611
SS-sc7786304	Epiblast	-0.792021	-0.627441	-0.60087	-0.947076
SS-sc7786305	Primitive_Streak	-0.872696	3.08447	-0.131242	-0.114646
SS-sc7786306	Emergent_Mesoderm	-0.901619	-0.818479	-0.586241	-0.559723
SS-sc7786307	Primitive_Streak	5.78786	0.655131	1.58619	-0.936622
SS-sc7786308	Advanced_Mesoderm	-0.34203	-1.07491	-0.562365	-0.855362
SS-sc7786309	Emergent_Mesoderm	-1.01371	-0.732253	-0.637615	-0.572566
SS-sc7786310	Primitive_Streak	1.08777	3.23539	1.08406	-0.321416
SS-sc7786312	Nascent_Mesoderm	-0.664291	2.50444	1.0774	-0.222297
SS-sc7786314	Advanced_Mesoderm	-0.833016	-1.12454	-0.423004	-0.600312
SS-sc7786315	Nascent_Mesoderm	-0.906554	0.973308	0.0350833	1.09894
SS-sc7786316	DE(P)	1.10939	-1.1518	-0.549845	0.905096
SS-sc7786317	Emergent_Mesoderm	-0.874938	-0.483593	-0.574364	-0.135518
SS-sc7786318	Primitive_Streak	-0.761588	-1.70306	-0.730389	-0.917361
SS-sc7786319	Blood_Progenitors	-0.619711	-1.76302	-0.712304	-0.599314
SS-sc7786320	Primitive_Streak	2.17527	3.0497	1.94344	-0.944135
SS-sc7786321	Primitive_Streak	6.33171	-0.280239	4.39453	-0.596128
SS-sc7786322	Nascent_Mesoderm	0.267448	3.13496	3.80434	0.245381
SS-sc7786323	Nascent_Mesoderm	-1.03374	-0.165587	1.12051	-0.94199
SS-sc7786324	Nascent_Mesoderm	-0.271859	0.942903	6.20837	-0.93941
SS-sc7786326	Emergent_Mesoderm	2.93919	-1.43992	0.252078	-0.715265
SS-sc7786327	Epiblast	0.153693	-0.926092	-0.535298	-0.954767
SS-sc7786328	Nascent_Mesoderm	-0.933195	1.29749	1.61633	-0.840201
SS-sc7786329	Nascent_Mesoderm	1.12855	2.72958	6.23821	-0.949379
SS-sc7786331	Advanced_Mesoderm	-0.895808	-1.00632	-0.584245	5.08554
SS-sc7786332	Advanced_Mesoderm	-0.608896	-0.720163	0.511329	-0.96374
SS-sc7786333	Nascent_Mesoderm	-0.385265	0.489366	-0.585215	-0.956092
SS-sc7786335	Primitive_Streak	-1.00892	5.42711	0.256756	-0.945552
SS-sc7786336	Epiblast	-0.395456	-1.12774	-0.587741	-0.954642
SS-sc7786337	Primitive_Streak	2.73616	5.23736	3.12294	0.2656
SS-sc7786338	Epiblast	0.803716	-0.669071	-0.683147	-0.877931
SS-sc7786340	Epiblast	-0.847647	-1.16654	-0.217888	-0.954602
SS-sc7786341	Nascent_Mesoderm	-1.00993	0.259366	6.21592	-0.942059
SS-sc7786342	Emergent_Mesoderm	-0.590665	-1.10003	-0.161744	-0.956004
SS-sc7786343	Advanced_Mesoderm	-0.417803	-0.983588	0.141733	-0.906501
SS-sc7786345	Advanced_Mesoderm	-0.88464	-0.710046	5.49462	-0.927607
SS-sc7786346	Primitive_Streak	-1.04166	1.55859	0.950386	-0.940383
SS-sc7786347	Advanced_Mesoderm	-0.413538	-0.741046	-0.592584	-0.699251
SS-sc7786348	Primitive_Streak	-0.44291	3.28302	6.2278	-0.725142
SS-sc7786351	Axial_Mesoderm	-0.976658	3.01442	-0.616713	-0.947821
SS-sc7786353	Advanced_Mesoderm	-0.772071	-1.22142	-0.576593	-0.957704
SS-sc7786355	Emergent_Mesoderm	-0.829388	-1.08218	-0.557121	-0.210606
SS-sc7786358	Primitive_Streak	-0.732545	-1.08063	-0.25142	-0.974348
SS-sc7786361	Epiblast	-0.948653	-0.928709	-0.394677	-0.615275
SS-sc7786369	Epiblast	0.20849	-0.295913	-0.599597	-0.949748
SS-sc7786370	Epiblast	-0.358231	-0.537978	-0.375782	-0.908966
SS-sc7786375	Emergent_Mesoderm	-0.901046	-0.974701	-0.523649	-0.954053
SS-sc7786380	Advanced_Mesoderm	-0.898517	-0.696556	-0.584463	-0.955152
SS-sc7786382	Emergent_Mesoderm	-0.876897	-0.862905	-0.576076	-0.958512
SS-sc7786383	Erythro-Myeloid_Progenitors	-0.711251	-1.61819	-0.726215	-0.922275
SS-sc7786386	Emergent_Mesoderm	-0.857068	-0.17232	-0.567259	2.05816
SS-sc7786387	Primitive_Streak	-0.884537	-0.40909	6.26774	-0.954945
SS-sc7786388	Emergent_Mesoderm	-0.948144	-1.2158	-0.548853	-0.950469
SS-sc7786389	Nascent_Mesoderm	-1.35492	-0.0877018	-0.463601	6.16826
SS-sc7786390	Primitive_Streak	-1.22427	0.851729	-0.718548	5.11216
SS-sc7786391	Primitive_Streak	3.58898	5.03978	5.34904	-0.290224
SS-sc7786392	Nascent_Mesoderm	-0.25252	6.01634	3.93619	4.46036
SS-sc7786393	Primitive_Streak	2.0086	4.04482	1.32416	-0.94152
SS-sc7786394	Primitive_Streak	-1.34392	-1.2707	-0.768571	-0.914088
SS-sc7786396	Advanced_Mesoderm	-0.880708	-1.11092	-0.576493	0.648791
SS-sc7786397	Epiblast	-0.840307	-0.940703	-0.626689	-0.939136
SS-sc7786398	Emergent_Mesoderm	-0.86428	0.219003	-0.570023	-0.0325798
SS-sc7786401	Emergent_Mesoderm	-0.876466	-0.515342	1.50402	-0.956735
SS-sc7786402	Axial_Mesoderm	1.82509	4.5081	-0.186375	1.24813
SS-sc7786403	Emergent_Mesoderm	1.11226	-0.807637	-0.252354	0.0222478
SS-sc7786404	Primitive_Streak	0.0860184	2.13721	-0.0785832	-0.95128
SS-sc7786405	Epiblast	-0.930454	-0.83492	-0.597006	-0.950591
SS-sc7786406	Primitive_Streak	-0.978045	0.436049	1.05475	-0.944937
SS-sc7786407	Primitive_Streak	-0.944823	3.77621	1.26278	-0.951015
SS-sc7786408	Nascent_Mesoderm	0.366132	0.651949	6.19115	0.538382
SS-sc7786409	Advanced_Mesoderm	-0.280062	0.796537	-0.597081	-0.921711
SS-sc7786410	Emergent_Mesoderm	-0.974925	-0.484231	-0.628393	-0.943076
SS-sc7786411	Epiblast	-0.941615	-0.935432	-0.532376	-0.948733
SS-sc7786413	Advanced_Mesoderm	-0.698042	-1.313	-0.619827	-0.945071
SS-sc7786414	Hemogenic_Endothelium	0.947437	-1.37526	-0.599649	-0.950579
SS-sc7786415	Advanced_Mesoderm	1.32093	-0.956905	-0.0982638	6.1278
SS-sc7786416	Advanced_Mesoderm	-0.952187	-0.443225	-0.606572	0.308354
SS-sc7786417	Emergent_Mesoderm	-1.15992	-1.41116	-0.695045	3.06421
SS-sc7786418	Advanced_Mesoderm	-0.991525	-1.39685	-0.622901	1.97868
SS-sc7786420	Advanced_Mesoderm	-0.828633	-1.27723	-0.572417	-0.958708
SS-sc7786421	Nascent_Mesoderm	-0.899109	3.79781	6.26234	0.140211
SS-sc7786423	Emergent_Mesoderm	-0.931252	-1.26602	-0.617664	-0.944952
SS-sc7786425	Advanced_Mesoderm	-1.38016	-2.01323	-0.818938	-0.853327
SS-sc7786427	Advanced_Mesoderm	-1.13427	-1.6587	-0.681952	-0.933504
SS-sc7786428	Primitive_Streak	-0.105213	-0.158323	0.022052	-0.939344
SS-sc7786430	Nascent_Mesoderm	-1.68087	-0.842176	2.69418	-0.878991
SS-sc7786431	Primitive_Streak	-1.00075	2.71832	0.606921	-0.943707
SS-sc7786432	Advanced_Mesoderm	-0.966923	-1.41913	-0.612322	0.832686
SS-sc7786434	Primitive_Streak	-0.423015	6.1907	1.22642	0.0311025
SS-sc7786439	Advanced_Mesoderm	-0.755755	-1.02622	-0.527001	-0.823729
SS-sc7786440	Epiblast	-1.04308	-0.851136	-0.186534	-0.939512
SS-sc7786445	Epiblast	-1.07518	-0.927539	-0.979685	0.0590738
SS-sc7786450	Emergent_Mesoderm	0.761111	-0.413831	-0.300116	4.22866
SS-sc7786456	Emergent_Mesoderm	-0.899379	0.585843	0.829437	1.10707
SS-sc7786466	YS_Endoderm	0.498128	-1.16035	-0.578523	-0.704449
SS-sc7786469	Emergent_Mesoderm	1.47169	2.41175	-0.647198	6.14799
SS-sc7786470	Advanced_Mesoderm	-0.896026	-1.07449	-0.583338	0.13152
SS-sc7786473	Emergent_Mesoderm	3.66204	3.56013	-0.670198	6.14365
SS-sc7786474	Emergent_Mesoderm	-0.450254	-0.935466	0.428165	1.94587
SS-sc7786476	Epiblast	1.25772	-1.50862	-0.428485	-0.745393
SS-sc7786477	DE(P)	3.94826	-0.434514	-0.701927	-0.338687
SS-sc7786479	Epiblast	2.80804	0.887564	-0.612781	-0.57404
SS-sc7786480	Emergent_Mesoderm	-0.433841	-0.23474	-0.600425	0.308951
SS-sc7786482	Hemogenic_Endothelium	-0.921865	-1.0854	-0.59256	-0.949228
SS-sc7786485	Ectoderm	0.313331	0.74408	-0.572894	-0.956565
SS-sc7786487	Epiblast	5.15731	0.257278	-0.689806	-0.898301
SS-sc7786488	Primitive_Streak	-1.20867	0.0550894	-0.748488	-0.806792
SS-sc7786490	YS_Mesoderm	-0.867668	-1.22949	-0.117986	4.59807
SS-sc7786492	Hemogenic_Endothelium	-0.886972	-1.12437	-0.579679	-0.956188
SS-sc7786493	Ectoderm	1.59441	0.739169	-0.569961	-0.960506
SS-sc7786494	Emergent_Mesoderm	-0.681449	-0.343908	-0.453066	3.71114
SS-sc7786495	YS_Endoderm	-0.117794	-0.0717041	-0.659578	-0.229564
SS-sc7786496	Epiblast	-0.698834	-0.177417	-0.759415	-0.912952
SS-sc7786497	Myeloid_Progenitors	-1.3483	-1.80825	-0.770589	-0.888809
SS-sc7786498	Ectoderm	-0.992015	-0.942643	-0.634347	-0.943625
SS-sc7786499	Epiblast	-0.391846	0.532127	-0.716566	-0.642264
SS-sc7786500	Advanced_Mesoderm	-0.184903	-1.44408	-0.624094	-0.945881
SS-sc7786501	DE(NP)	0.421189	0.0630644	-0.169031	-0.96183
SS-sc7786502	DE(NP)	4.0559	3.03937	-0.628388	6.13381
SS-sc7786503	Emergent_Mesoderm	2.21313	3.43075	0.0574789	6.12373
SS-sc7786504	Hemogenic_Endothelium	0.265006	-1.32577	-0.606039	-0.825601
SS-sc7786505	Hypoblast	-0.369525	-0.586112	-0.557072	-0.961322
SS-sc7786506	YS_Mesoderm	-0.961768	-1.41119	-0.610671	6.13019
SS-sc7786507	Primitive_Streak	1.1521	1.26591	0.816804	-0.950495
SS-sc7786508	Ectoderm	-0.163569	-0.841728	-0.572758	-0.954675
SS-sc7786511	Epiblast	-0.402853	-0.419559	-0.587972	-0.652204
SS-sc7786512	Emergent_Mesoderm	-1.09902	-0.312122	-0.667447	-0.936925
SS-sc7786513	YS_Mesoderm	-0.859041	-1.26324	-0.568711	-0.0511171
SS-sc7786514	DE(P)	-0.536659	0.741524	-0.611257	-0.950212
SS-sc7786515	YS_Mesoderm	0.13233	-1.14878	-0.56727	-0.960213
SS-sc7786517	Epiblast	0.329173	-1.18291	-0.593371	-0.954921
SS-sc7786518	Hemogenic_Endothelium	-0.951412	-1.33373	-0.607018	-0.952001
SS-sc7786519	YS_Mesoderm	-0.944832	-1.38627	-0.604214	-0.923445
SS-sc7786520	YS_Mesoderm	-0.971867	-1.42465	-0.615741	-0.950798
SS-sc7786522	Ectoderm	-0.915738	-0.661205	0.797435	-0.78526
SS-sc7786523	Ectoderm	-0.762612	-0.365131	-0.280479	-0.968893
SS-sc7786524	Epiblast	-0.309786	-0.798174	-0.62601	-0.904554
SS-sc7786525	Hemogenic_Endothelium	-1.04729	-1.53318	-0.646643	-0.943149
SS-sc7786526	Advanced_Mesoderm	3.14484	4.429	0.19773	1.46231
SS-sc7786527	Emergent_Mesoderm	-0.967054	-0.82384	-0.613607	-0.249372
SS-sc7786532	Advanced_Mesoderm	-0.926738	-1.36021	-0.596825	-0.95429
SS-sc7786533	Epiblast	-0.637478	-0.833995	-0.56355	-0.955478
SS-sc7786534	Emergent_Mesoderm	-0.93641	-0.578021	-0.600632	-0.624551
SS-sc7786535	Ectoderm	0.605037	0.0327921	-0.0321271	-0.929591
SS-sc7786536	Advanced_Mesoderm	-0.881503	-0.828191	-0.578494	-0.932928
SS-sc7786537	Advanced_Mesoderm	-1.00428	-1.27792	-0.629276	-0.94817
SS-sc7786538	Emergent_Mesoderm	-0.463736	0.754042	0.255336	2.15774
SS-sc7786540	DE(P)	-0.476527	-1.20394	-0.613531	-0.762203
SS-sc7786541	Advanced_Mesoderm	0.718004	-1.10515	-0.618078	6.05817
SS-sc7786542	Epiblast	-0.528048	-0.992228	-0.614717	-0.942318
SS-sc7786543	Hypoblast	3.02313	-0.398488	-0.575511	-0.957506
SS-sc7786544	Epiblast	-0.29224	-0.798021	-0.594278	-0.939228
SS-sc7786545	YS_Endoderm	-0.883675	-1.06583	-0.57729	-0.193445
SS-sc7786547	YS_Mesoderm	-0.881465	-1.24629	-0.578314	4.29462
SS-sc7786549	YS_Mesoderm	-1.01953	-0.893794	-0.635076	-0.778358
SS-sc7786550	Hypoblast	-0.692846	-0.298281	-0.583486	-0.956698
SS-sc7786553	Advanced_Mesoderm	-0.366303	-1.06498	-0.586609	0.0296194
SS-sc7786554	Emergent_Mesoderm	0.712526	1.19248	-0.581333	5.65249
SS-sc7786555	Emergent_Mesoderm	-0.698952	-1.13445	-0.655721	-0.940501
SS-sc7786556	Emergent_Mesoderm	-0.720619	-1.0254	-0.58232	-0.499588
SS-sc7786558	Emergent_Mesoderm	0.154814	-0.481411	-0.635432	-0.531457
SS-sc7786560	Epiblast	-0.733635	-1.03678	-0.517776	-0.175731
SS-sc7786561	Advanced_Mesoderm	-0.59733	-1.08137	-0.562893	-0.963389
SS-sc7786566	YS_Endoderm	-0.346545	-1.16159	-0.572206	-0.675033
SS-sc7786567	DE(P)	2.25089	4.16238	-0.249472	0.00854272
SS-sc7786568	YS_Endoderm	0.130915	-0.949693	-0.551418	-0.775237
SS-sc7786569	Epiblast	0.201876	-0.507556	-0.586529	-0.429364
SS-sc7786570	DE(P)	-0.170073	-1.31294	-0.591103	0.093103
SS-sc7786573	YS_Endoderm	-0.728238	-0.605557	-0.548287	-0.864556
SS-sc7786574	Emergent_Mesoderm	-0.903115	-0.886291	-0.586975	1.99919
SS-sc7786575	YS_Mesoderm	-0.886617	-1.30254	-0.580335	-0.958225
SS-sc7786576	Epiblast	0.988572	-0.648261	-0.611134	-0.917334
SS-sc7786579	Epiblast	-0.898514	-1.21137	-0.707517	-0.818603
SS-sc7786580	Hypoblast	0.762114	-0.159216	-0.560512	-0.959206
SS-sc7786581	Advanced_Mesoderm	-0.939475	-1.20999	-0.600584	1.31289
SS-sc7786582	Advanced_Mesoderm	0.166831	-0.347867	-0.666603	2.78997
SS-sc7786585	Emergent_Mesoderm	-0.90658	-0.0988282	-0.587949	-0.525896
SS-sc7786586	DE(NP)	2.62275	1.14432	-0.629671	-0.943625
SS-sc7786587	Hemogenic_Endothelium	-0.859288	-0.97204	-0.569212	-0.961183
SS-sc7786588	Primitive_Streak	-0.269396	-0.791098	-0.700828	-0.927976
SS-sc7786589	Hypoblast	0.830912	0.780397	-0.596528	1.40313
SS-sc7786590	Advanced_Mesoderm	0.788386	-0.78235	-0.425067	0.462435
SS-sc7786591	Hypoblast	0.351261	0.418647	-0.501954	0.208394
SS-sc7786594	Ectoderm	-0.249415	-0.871221	-0.569628	-0.882755
SS-sc7786595	Emergent_Mesoderm	-1.00771	-0.8327	-0.640361	1.08352
SS-sc7786596	Advanced_Mesoderm	-1.10281	-0.791602	0.277855	-0.619797
SS-sc7786597	Advanced_Mesoderm	-0.794813	-1.00203	-0.541092	-0.645823
SS-sc7786600	Epiblast	0.274934	-1.75435	-0.667462	-0.869027
SS-sc7786601	DE(NP)	-0.493001	-0.422584	-0.605124	2.43217
SS-sc7786604	YS_Endoderm	-0.601532	-0.477293	-0.563532	0.435607
SS-sc7786605	Advanced_Mesoderm	0.241772	-0.164312	-0.590065	1.02587
SS-sc7786606	Epiblast	2.25343	-0.514544	-0.634433	-0.808243
SS-sc7786609	Epiblast	0.36938	-0.446201	-0.595602	-0.696736
SS-sc7786610	Advanced_Mesoderm	-0.679043	-0.996255	-0.567374	-0.704942
SS-sc7786611	Ectoderm	-0.935268	-0.230371	-0.611089	-0.948999
SS-sc7786612	DE(P)	2.29812	-0.0810382	-0.691188	-0.150674
SS-sc7786613	Advanced_Mesoderm	-1.02231	-1.37466	-0.636203	-0.819375
SS-sc7786615	Hypoblast	-0.027342	1.39295	-0.552128	-0.787194
SS-sc7786616	Epiblast	-0.92518	-0.840103	-0.594176	-0.94951
SS-sc7786617	Advanced_Mesoderm	-0.415858	-1.27493	-0.602434	-0.254962
SS-sc7786618	Epiblast	0.0238805	-0.246162	-0.724074	-0.61395
SS-sc7786619	YS_Endoderm	-0.166039	5.98276	-0.639511	-0.945725
SS-sc7786620	Hypoblast	-0.804534	-0.222953	-0.546177	-0.176335
SS-sc7786621	Advanced_Mesoderm	-0.404732	-0.55512	-0.567278	-0.960641
SS-sc7786623	Hypoblast	1.75576	1.07287	-0.562901	-0.961458
SS-sc7786624	Advanced_Mesoderm	-0.230053	0.118326	-0.575614	0.64756
SS-sc7786625	Advanced_Mesoderm	1.49554	-1.13625	-0.562389	0.321338
SS-sc7786627	Emergent_Mesoderm	-0.308437	0.623683	-0.603091	-0.816759
SS-sc7786628	Epiblast	3.6442	-1.6881	-0.694249	-0.931272
SS-sc7786630	Advanced_Mesoderm	4.84671	0.468181	-0.362027	4.53766
SS-sc7786631	Emergent_Mesoderm	0.678646	-0.380347	-0.438234	1.0079
SS-sc7786632	Hypoblast	-0.603473	-0.87112	-0.569101	-0.773074
SS-sc7786634	DE(P)	4.47785	0.203029	-0.283617	-0.628858
SS-sc7786635	Emergent_Mesoderm	0.329922	-1.02612	-0.598825	6.12714
SS-sc7786636	Advanced_Mesoderm	3.38651	0.182194	-0.635292	1.75137
SS-sc7786637	Advanced_Mesoderm	-0.051736	-0.808922	-0.57507	-0.634313
SS-sc7786640	Emergent_Mesoderm	1.00432	-0.0822648	-0.613472	1.40007
SS-sc7786641	YS_Mesoderm	-0.181342	-1.33568	-0.589283	2.18483
SS-sc7786642	Emergent_Mesoderm	-0.570775	-0.186908	-0.567674	6.12016
SS-sc7786643	YS_Mesoderm	-0.835408	-1.216	-0.559042	-0.659923
SS-sc7786645	Emergent_Mesoderm	-0.30416	0.266567	-0.193736	3.05136
SS-sc7786648	YS_Endoderm	-0.7275	0.155699	-0.585562	1.78726
SS-sc7786649	DE(P)	-0.00722127	-0.410184	-0.573844	-0.912337
SS-sc7786651	Advanced_Mesoderm	2.46056	4.95727	-0.52933	3.68276
SS-sc7786655	DE(P)	6.02349	-0.33567	-0.683475	0.934928
SS-sc7786656	Hypoblast	-0.452621	-0.543659	-0.571552	-0.645607
SS-sc7786657	Advanced_Mesoderm	-0.244944	0.408473	-0.36194	-0.529776
SS-sc7786658	Advanced_Mesoderm	-0.934858	-1.48092	-0.634588	-0.804149
SS-sc7786659	Epiblast	-0.904172	-0.33013	-0.634312	-0.918366
SS-sc7786661	Ectoderm	-0.547596	0.926338	-0.610889	-0.586704
SS-sc7786663	Emergent_Mesoderm	-0.837732	4.51628	-0.650169	4.14655
SS-sc7786664	YS_Endoderm	-0.826459	0.982079	-0.594393	0.364411
SS-sc7786665	Emergent_Mesoderm	0.799601	2.86051	-0.454201	6.11709
SS-sc7786669	YS_Endoderm	-0.839742	0.44876	-0.496637	-0.921876
SS-sc7786670	Ectoderm	-0.829897	1.24832	0.104024	-0.0683443
SS-sc7786671	Hypoblast	2.87804	1.868	-0.560037	-0.961703
SS-sc7786672	YS_Mesoderm	-0.843424	-1.02012	-0.562654	-0.712004
SS-sc7786673	Hypoblast	0.0963605	0.356539	-0.506682	-0.932812
SS-sc7786674	YS_Endoderm	-0.464838	0.189185	-0.551232	-0.962328
SS-sc7786675	Primitive_Streak	-0.0207088	0.292905	-0.722853	-0.882371
SS-sc7786677	DE(NP)	0.0600666	0.177901	-0.61322	6.13028
SS-sc7786681	Epiblast	1.7912	-0.352065	0.0392883	-0.397601
SS-sc7786683	Emergent_Mesoderm	0.727832	0.364443	-0.453901	6.12193
SS-sc7786684	Epiblast	0.20016	-0.590289	-0.624034	-0.907666
SS-sc7786685	Hypoblast	-0.929184	0.133521	-0.59816	-0.824878
SS-sc7786686	YS_Mesoderm	0.774872	-1.25583	-0.628943	-0.370593
SS-sc7786687	DE(NP)	0.423854	1.38271	-0.563765	-0.590039
SS-sc7786688	DE(P)	1.62822	2.0293	-0.609259	-0.347575
SS-sc7786690	Epiblast	0.136124	-1.20699	-0.614631	-0.947214
SS-sc7786692	Epiblast	0.870596	0.0169854	-0.688833	-0.814771
SS-sc7786693	Emergent_Mesoderm	-0.611162	-0.781357	0.412759	2.50968
SS-sc7786694	DE(NP)	-0.85091	-0.347591	-0.575897	2.67699
SS-sc7786695	Advanced_Mesoderm	-0.751685	-1.10223	-0.570008	-0.961423
SS-sc7786698	Epiblast	3.63176	-1.36847	-0.735806	-0.918645
SS-sc7786699	Epiblast	2.26357	-0.58107	-0.346631	-0.952812
SS-sc7786700	YS_Endoderm	-0.429253	-0.818282	-0.567524	0.0985585
SS-sc7786702	Emergent_Mesoderm	-0.332727	-0.398008	-0.393065	-0.829792
SS-sc7786706	Advanced_Mesoderm	-0.938238	-1.20642	-0.601932	-0.95413
SS-sc7786707	Epiblast	-0.0791544	-0.919959	-0.522053	-0.649014
SS-sc7786708	Epiblast	-0.34964	-1.02312	-0.601219	-0.950455
SS-sc7786709	Epiblast	0.341157	-0.371363	-0.614516	-0.946305
SS-sc7786710	Advanced_Mesoderm	1.37205	2.53161	-0.604128	0.0540882
SS-sc7786712	YS_Mesoderm	-0.874095	-1.14237	-0.586319	1.23012
SS-sc7786713	DE(P)	0.205879	0.718029	-0.56966	-0.958704
SS-sc7786714	DE(P)	1.14069	1.55645	-0.659616	0.36061
SS-sc7786715	Hypoblast	0.578184	1.59665	-0.555994	-0.900827
SS-sc7786716	Advanced_Mesoderm	-0.818106	-1.10582	-0.551635	-0.963586
SS-sc7786717	Emergent_Mesoderm	-0.926209	2.69518	0.161893	4.32683
SS-sc7786718	Epiblast	-0.547438	-0.647149	-0.582642	-0.894215
SS-sc7786720	Advanced_Mesoderm	0.72441	0.584286	-0.570473	1.967
SS-sc7786721	YS_Endoderm	-0.616444	-0.649062	-0.414279	-0.35873
SS-sc7786722	DE(NP)	6.17887	0.0244016	-0.626016	6.13318
SS-sc7786723	Advanced_Mesoderm	-1.1366	-1.69999	-0.665817	-0.352608
SS-sc7786726	Advanced_Mesoderm	0.864451	6.26818	-0.555762	-0.153327
SS-sc7786727	Hypoblast	1.22838	0.911956	-0.405355	-0.956948
SS-sc7786728	YS_Endoderm	-0.624207	-0.0315908	-0.459989	-0.847225
SS-sc7786729	Hemogenic_Endothelium	-0.669398	-1.36934	-0.59911	-0.800907
SS-sc7786730	Advanced_Mesoderm	-0.884345	-1.22038	-0.579177	-0.957882
SS-sc7786732	DE(NP)	0.378555	1.66209	3.08907	-0.880075
SS-sc7786734	Epiblast	-0.989498	-0.662881	-0.239732	-0.911979
SS-sc7786735	Emergent_Mesoderm	-0.858317	-0.461056	-0.615504	0.763778
SS-sc7786736	Epiblast	-0.758563	-0.812351	-0.709719	-0.929083
SS-sc7786737	Epiblast	0.616193	-0.713395	-0.0183333	-0.93834
SS-sc7786738	Emergent_Mesoderm	-0.921841	-0.640485	-0.594693	1.16589
SS-sc7786740	Epiblast	1.40868	-0.311026	-0.7773	-0.909504
SS-sc7786741	Advanced_Mesoderm	0.948003	-0.522077	-0.397286	-0.63209
SS-sc7786742	YS_Mesoderm	-0.559796	-1.19914	-0.581049	-0.957248
SS-sc7786743	Ectoderm	-0.858932	-0.87266	-0.568986	-0.961013
SS-sc7786744	Ectoderm	0.549482	-0.0904888	-0.578618	-0.955789
SS-sc7786746	Blood_Progenitors	-0.0815226	-1.5697	-0.65592	-0.93852
SS-sc7786747	Advanced_Mesoderm	-0.24526	0.584825	-0.574585	0.701281
SS-sc7786749	Epiblast	-0.750184	-0.384938	-0.740532	-0.920063
SS-sc7786750	Emergent_Mesoderm	-0.931881	-0.301485	-0.597944	3.88568
SS-sc7786751	Ectoderm	-0.829697	-0.71193	-0.556519	-0.962748
SS-sc7786755	DE(P)	-0.449939	0.949908	-0.566423	-0.959108
SS-sc7786760	DE(P)	0.609305	-0.298989	-0.594201	-0.954144
SS-sc7786762	Advanced_Mesoderm	-0.881726	-1.29507	-0.578706	-0.959674
SS-sc7786763	Ectoderm	-0.979379	2.75654	-0.618117	-0.948264
SS-sc7786764	Advanced_Mesoderm	-0.809551	-0.829625	-0.550199	-0.963285
SS-sc7786765	Advanced_Mesoderm	-0.811982	-1.04491	-0.549251	-0.534634
SS-sc7786768	Advanced_Mesoderm	-1.139	-1.00869	-0.684138	-0.933654
SS-sc7786771	Advanced_Mesoderm	-0.785875	-1.10419	-0.538588	-0.967246
SS-sc7786773	Hypoblast	0.946728	0.0413072	-0.599709	4.69188
SS-sc7786774	Hypoblast	0.563144	0.00877349	-0.567799	-0.829521
SS-sc7786776	Hypoblast	0.634296	2.4326	-0.593197	-0.954494
SS-sc7786777	Emergent_Mesoderm	-0.897579	0.878406	-0.635063	0.42126
SS-sc7786779	Advanced_Mesoderm	0.533962	0.0767364	0.074759	0.89033
SS-sc7786781	Emergent_Mesoderm	-0.803577	-0.857328	-0.592348	2.41675
SS-sc7786783	Myeloid_Progenitors	-1.19181	-1.62129	-0.704995	-0.926355
SS-sc7786784	Epiblast	3.29059	-1.32965	-0.309586	-0.854909
SS-sc7786785	Advanced_Mesoderm	-0.860124	-1.26487	-0.569097	-0.275647
SS-sc7786788	Emergent_Mesoderm	-0.659319	-0.5262	-0.569224	5.7681
SS-sc7786789	Hemogenic_Endothelium	-0.186744	-1.17262	-0.437052	-0.957423
SS-sc7786790	DE(NP)	1.30954	0.302589	-0.581486	-0.960316
SS-sc7786793	Emergent_Mesoderm	-0.334293	-1.26007	-0.600417	1.67798
SS-sc7786794	Advanced_Mesoderm	-0.855152	-0.588391	-0.567354	-0.64447
SS-sc7786796	DE(P)	2.10335	-0.64476	0.436285	0.361862
SS-sc7786799	Ectoderm	-0.293027	-0.170071	-0.534131	-0.955113
SS-sc7786800	Hypoblast	3.96684	0.219288	-0.595622	4.78605
SS-sc7786801	Hypoblast	-0.533085	-0.341052	-0.573782	0.404757
SS-sc7786803	DE(NP)	0.316168	1.3329	-0.568091	-0.809584
SS-sc7786806	Advanced_Mesoderm	0.704248	6.05318	-0.616545	1.41541
SS-sc7786807	Advanced_Mesoderm	-0.83025	-1.09741	-0.556719	3.14042
SS-sc7786808	Epiblast	0.890158	-0.431481	-0.591728	-0.955055
SS-sc7786811	Hemogenic_Endothelium	-0.96066	-1.31259	-0.610352	-0.94992
SS-sc7786812	Advanced_Mesoderm	-0.627373	-1.24716	-0.567917	-0.960268
SS-sc7786816	YS_Endoderm	1.68607	-1.30792	-0.618555	-0.947303
SS-sc7786818	Epiblast	-0.561803	-0.168793	-0.719579	-0.923008
SS-sc7786819	YS_Endoderm	-0.0477329	-0.621044	-0.545745	-0.967164
SS-sc7786820	Advanced_Mesoderm	-0.814166	-1.09077	-0.572307	-0.925454
SS-sc7786821	Advanced_Mesoderm	-0.980553	0.436623	-0.618111	-0.946937
SS-sc7786823	Advanced_Mesoderm	0.165288	-0.730826	-0.636642	-0.0148669
SS-sc7786824	YS_Mesoderm	-0.979848	-1.43712	-0.618155	-0.720747
SS-sc7788020	Primitive_Streak	3.46399	5.67904	5.55497	-0.728009
SS-sc7788021	Emergent_Mesoderm	-0.896272	-0.885161	-0.58119	0.70107
SS-sc7788026	Epiblast	-1.35981	0.272948	-0.721114	-0.910845
SS-sc7788027	Advanced_Mesoderm	-0.60935	-1.6325	-0.39639	6.14536
SS-sc7788028	Advanced_Mesoderm	-0.334183	-1.04424	-0.556173	3.11464
SS-sc7788030	Epiblast	-0.362241	-1.20044	-0.619802	-0.940656
SS-sc7788031	Epiblast	0.275144	-0.361823	-0.768917	-0.256159
SS-sc7788042	Ectoderm	1.59564	1.49873	-0.261507	-0.959376
SS-sc7788043	Primitive_Streak	-0.988468	0.447277	0.982911	1.01295
SS-sc7788044	Emergent_Mesoderm	-1.11099	-1.25152	0.277522	2.83655
SS-sc7788048	Emergent_Mesoderm	-0.88165	0.248595	0.729698	2.14056
SS-sc7788049	Advanced_Mesoderm	-0.55919	-0.781735	-0.589108	-0.436281
SS-sc7788050	Primitive_Streak	-0.727423	0.208335	-0.513049	-0.632105
SS-sc7788052	Advanced_Mesoderm	-0.841685	-1.05982	0.496099	0.785485
SS-sc7788053	Epiblast	-0.320163	-0.858345	-0.606875	-0.940349
SS-sc7788054	Epiblast	-1.15917	-0.977891	-0.471992	-0.920476
SS-sc7788055	Emergent_Mesoderm	-0.342691	-1.37017	-0.118607	-0.921341
SS-sc7788067	Emergent_Mesoderm	2.34877	-1.86314	-0.798318	-0.905639
SS-sc7788068	Emergent_Mesoderm	-0.568109	-0.923439	-0.139988	-0.011341
SS-sc7788069	Emergent_Mesoderm	-0.990002	0.13332	-0.621351	-0.944437
SS-sc7788070	Primitive_Streak	3.17308	4.55116	1.75691	-0.682387
SS-sc7788071	Nascent_Mesoderm	-0.626494	-0.53996	0.452986	0.886014
SS-sc7788072	Primitive_Streak	6.16616	0.270433	2.52839	-0.941126
SS-sc7788074	Emergent_Mesoderm	-0.907445	-1.317	-0.58733	-0.952317
SS-sc7788075	Nascent_Mesoderm	-0.328255	-0.941415	-0.579373	-0.833719
SS-sc7788076	Axial_Mesoderm	-1.01878	2.1075	-0.633306	-0.941927
SS-sc7788077	Advanced_Mesoderm	-0.676179	-1.24704	-0.572209	0.465086
SS-sc7788079	Nascent_Mesoderm	-0.615907	-0.962012	1.20409	-0.17469
SS-sc7788090	Nascent_Mesoderm	-1.1635	5.73836	6.14016	6.15309
SS-sc7788091	Axial_Mesoderm	-0.699076	5.6043	-0.744346	-0.915985
SS-sc7788092	Advanced_Mesoderm	0.138175	-0.945847	-0.70973	0.887871
SS-sc7788093	Primitive_Streak	6.01202	1.99837	6.15553	2.55592
SS-sc7788094	Primitive_Streak	-0.876065	-0.544688	0.32126	-0.146408
SS-sc7788095	Primitive_Streak	-0.932556	6.1076	-0.303769	0.135126
SS-sc7788096	Emergent_Mesoderm	-0.370737	-0.563078	-0.383872	5.85016
SS-sc7788097	Advanced_Mesoderm	-0.676638	1.46407	-0.283272	-0.939341
SS-sc7788098	Emergent_Mesoderm	-0.0809452	-0.175521	-0.58947	0.0680795
SS-sc7788099	Primitive_Streak	2.72046	5.27039	0.243749	-0.235832
SS-sc7788101	Primitive_Streak	2.43717	2.87713	0.140596	-0.678849
SS-sc7788102	Primitive_Streak	0.574522	5.51435	2.12331	-0.76851
SS-sc7788103	Epiblast	2.44902	0.679694	-0.263302	-0.949489
SS-sc7788116	Primitive_Streak	0.320392	3.40926	0.779036	-0.762077
SS-sc7788117	Advanced_Mesoderm	-0.942295	-1.36722	-0.60174	-0.631347
SS-sc7788118	Blood_Progenitors	0.645866	-1.32215	-0.608977	-0.819808
SS-sc7788120	Emergent_Mesoderm	-0.985958	-0.15452	-0.659331	1.40974
SS-sc7788121	Primitive_Streak	-1.42957	-0.903307	-0.799639	-0.780178
SS-sc7788122	Primitive_Streak	6.15956	6.00411	4.22026	-0.00407846
SS-sc7788123	Nascent_Mesoderm	-0.970574	0.887664	0.139062	0.175399
SS-sc7788124	Emergent_Mesoderm	-0.735122	-0.0665846	0.192332	-0.968509
SS-sc7788125	Primitive_Streak	-1.4667	2.74077	2.45912	-0.882832
SS-sc7788126	Advanced_Mesoderm	-0.945347	-1.21784	-0.601431	0.640722
SS-sc7788127	Emergent_Mesoderm	-1.03159	-1.40972	-0.218322	-0.147259
SS-sc7788138	Primitive_Streak	-0.788443	-1.08052	-0.637263	-0.940605
SS-sc7788139	Nascent_Mesoderm	-1.2179	5.58902	3.86716	5.61629
SS-sc7788140	Primitive_Streak	0.37774	6.06903	-0.174533	-0.945929
SS-sc7788141	Axial_Mesoderm	1.01068	4.3287	-0.561788	-0.683878
SS-sc7788142	Nascent_Mesoderm	-0.718008	0.296825	1.92976	0.589686
SS-sc7788143	Primitive_Streak	-0.880959	1.59016	-0.577488	-0.341263
SS-sc7788144	Emergent_Mesoderm	-0.810504	-1.1624	-0.234513	1.3765
SS-sc7788146	Nascent_Mesoderm	-1.1226	3.09206	1.02383	1.42125
SS-sc7788147	Primitive_Streak	5.99795	5.77186	6.14975	0.966963
SS-sc7788149	Advanced_Mesoderm	-0.850433	-1.17983	-0.56488	-0.960312
SS-sc7788150	Emergent_Mesoderm	-0.303125	-0.162011	-0.584711	-0.912306
SS-sc7788151	Nascent_Mesoderm	-0.874752	-0.986629	-0.224043	0.226135
SS-sc7788162	Primitive_Streak	0.199367	0.561221	-0.696334	-0.915429
SS-sc7788163	Primitive_Streak	-0.290419	3.59209	0.355115	-0.949212
SS-sc7788164	Advanced_Mesoderm	-0.875055	0.440537	-0.0172444	0.241631
SS-sc7788166	Primitive_Streak	-0.552838	3.27878	0.766696	-0.942234
SS-sc7788168	Nascent_Mesoderm	-0.787026	0.137993	1.1743	-0.954458
SS-sc7788169	Advanced_Mesoderm	1.08087	-0.296724	-0.60197	6.12887
SS-sc7788171	Primitive_Streak	0.544032	3.39925	1.05136	-0.811807
SS-sc7788172	Epiblast	-0.731602	-0.127108	-0.516424	-0.972926
SS-sc7788173	Epiblast	-1.27813	0.470963	-0.740987	-0.919162
SS-sc7788174	Advanced_Mesoderm	-1.02919	-1.27339	-0.636831	3.90577
SS-sc7788175	Advanced_Mesoderm	-0.869827	-1.0213	-0.570322	-0.643103
SS-sc7788186	Epiblast	-0.714788	-0.531958	-0.53316	-0.9666
SS-sc7788187	Advanced_Mesoderm	-0.919918	-1.34945	-0.594845	-0.957073
SS-sc7788188	Emergent_Mesoderm	-1.11757	-1.399	3.85548	-0.934585
SS-sc7788189	Primitive_Streak	1.90731	-0.650525	0.811497	0.103974
SS-sc7788190	Epiblast	-0.797798	-0.763028	-0.62919	-0.941326
SS-sc7788191	Primitive_Streak	1.13129	-1.06795	-0.566023	-0.951271
SS-sc7788192	Primitive_Streak	-0.147755	5.61453	-0.0110404	-0.909997
SS-sc7788194	Advanced_Mesoderm	-0.904959	-1.33009	-0.586837	-0.190277
SS-sc7788197	Primitive_Streak	0.259414	-1.33185	-0.586363	-0.951991
SS-sc7788198	Nascent_Mesoderm	-0.873446	2.30516	0.336378	0.168822
SS-sc7788199	Primitive_Streak	-0.825864	-0.549894	0.82212	-0.941941
SS-sc7788210	Axial_Mesoderm	-0.487354	-0.392758	-0.582989	-0.0141488
SS-sc7788213	Emergent_Mesoderm	-0.869528	-1.11651	-0.571419	-0.955245
SS-sc7788214	Primitive_Streak	-0.852823	1.41357	-0.387162	0.631692
SS-sc7788215	Hemogenic_Endothelium	-0.734575	-1.58658	-0.658227	0.779526
SS-sc7788216	Nascent_Mesoderm	-1.53778	3.69565	5.99943	0.601131
SS-sc7788218	Epiblast	-0.811989	-1.19747	-0.631377	-0.941519
SS-sc7788220	Nascent_Mesoderm	-1.31207	-0.405453	6.0923	1.60674
SS-sc7788221	Emergent_Mesoderm	-1.20423	-0.266246	-0.254414	0.553691
SS-sc7788223	Primitive_Streak	0.0930445	2.06636	1.06127	-0.570869
SS-sc7788234	Primitive_Streak	-0.628539	-0.490802	-0.616976	-0.918838
SS-sc7788235	Primitive_Streak	-1.00209	2.23389	-0.626724	-0.944234
SS-sc7788236	Emergent_Mesoderm	-0.648515	1.84121	-0.273139	-0.823662
SS-sc7788237	Primitive_Streak	-1.11651	-1.41866	-0.608947	-0.932475
SS-sc7788238	Nascent_Mesoderm	-0.804961	0.361658	6.27104	1.10898
SS-sc7788239	Emergent_Mesoderm	0.630952	-0.350456	-0.58527	2.3277
SS-sc7788240	Primitive_Streak	0.226691	3.12855	-0.517135	0.203105
SS-sc7788241	Primitive_Streak	0.77508	0.141165	-0.30663	-0.926526
SS-sc7788242	Primitive_Streak	0.493684	0.372359	-0.602063	0.765183
SS-sc7788244	Emergent_Mesoderm	-0.910594	-0.328061	-0.58857	-0.829754
SS-sc7788246	Primitive_Streak	-0.65796	0.434817	-0.637909	-0.0709741
SS-sc7788247	Emergent_Mesoderm	-1.1221	-1.64152	-0.676676	0.824449
SS-sc7788258	Emergent_Mesoderm	-0.125521	-1.1226	-0.58982	-0.709494
SS-sc7788259	Primitive_Streak	1.39907	-0.150841	3.63051	-0.918945
SS-sc7788260	Emergent_Mesoderm	-0.82832	-0.550814	-0.201724	-0.966657
SS-sc7788261	Nascent_Mesoderm	-0.965878	-0.18475	5.92262	-0.927361
SS-sc7788262	Advanced_Mesoderm	-0.939661	-1.38109	-0.6001	0.322887
SS-sc7788265	Hemogenic_Endothelium	1.43976	-1.28877	-0.647181	-0.937186
SS-sc7788266	Emergent_Mesoderm	1.38761	-1.68352	-0.759118	-0.883532
SS-sc7788267	Nascent_Mesoderm	-0.921285	0.384086	2.47337	-0.951127
SS-sc7788269	Blood_Progenitors	-0.955176	-1.30357	-0.605935	-0.801788
SS-sc7788270	Primitive_Streak	5.70827	0.917941	6.32895	-0.971287
SS-sc7788282	Nascent_Mesoderm	-0.731047	-0.0150961	5.15499	1.12915
SS-sc7788283	Nascent_Mesoderm	-1.44485	5.38245	3.6136	-0.871882
SS-sc7788284	PGC	2.26362	6.23954	-0.563356	-0.960006
SS-sc7788285	Nascent_Mesoderm	-1.05152	-0.875853	1.1888	0.949695
SS-sc7788286	Advanced_Mesoderm	-0.636294	0.677608	-0.564819	-0.645571
SS-sc7788288	Ectoderm	-0.113828	1.40697	-0.557443	-0.960763
SS-sc7788289	Nascent_Mesoderm	-0.963385	-0.0645259	6.23449	0.473573
SS-sc7788290	Advanced_Mesoderm	-0.853003	-1.25674	-0.564307	1.20252
SS-sc7788291	Primitive_Streak	-0.811312	0.22115	-0.579845	-0.950729
SS-sc7788292	Advanced_Mesoderm	-1.04025	-0.262317	0.644647	-0.887246
SS-sc7788293	Nascent_Mesoderm	-0.924528	-0.500655	-0.518796	-0.814533
SS-sc7788294	Primitive_Streak	3.58022	0.781851	0.593609	-0.92888
SS-sc7788295	Nascent_Mesoderm	-0.584426	0.602169	1.88368	6.12029
SS-sc7788306	Nascent_Mesoderm	-0.946809	3.70715	1.75852	-0.951881
SS-sc7788307	Primitive_Streak	6.29244	4.90233	6.27085	-0.95392
SS-sc7788308	Hemogenic_Endothelium	-0.968147	-1.42168	-0.612125	-0.945992
SS-sc7788309	Emergent_Mesoderm	-0.865571	-0.77651	-0.570077	-0.3076
SS-sc7788311	Nascent_Mesoderm	-1.28617	-0.517819	-0.74408	4.16065
SS-sc7788313	Primitive_Streak	1.73016	2.68824	0.414533	-0.542126
SS-sc7788314	Primitive_Streak	6.16049	1.35679	3.99521	-0.614618
SS-sc7788315	Nascent_Mesoderm	-0.998646	4.98151	6.22078	-0.943741
SS-sc7788318	Advanced_Mesoderm	-0.838285	-1.12383	0.538355	1.93136
SS-sc7788319	Primitive_Streak	-0.677437	-0.337722	-0.608175	-0.940735
SS-sc7788330	Emergent_Mesoderm	-0.938314	-0.578939	-0.600253	0.169587
SS-sc7788331	Nascent_Mesoderm	-0.299202	3.52515	0.527593	-0.930046
SS-sc7788332	Emergent_Mesoderm	-1.48258	-0.183466	-0.183162	-0.866503
SS-sc7788333	Advanced_Mesoderm	-0.252157	-0.384506	-0.315347	6.1174
SS-sc7788334	Emergent_Mesoderm	0.118438	-1.44443	-0.623891	-0.94418
SS-sc7788336	PGC	0.289911	3.22723	-0.575598	-0.956194
SS-sc7788337	Erythrocytes	1.70374	-1.96237	-0.777287	-0.19427
SS-sc7788338	Emergent_Mesoderm	0.197156	-0.438587	0.182517	1.61286
SS-sc7788339	Epiblast	-0.872837	-0.598365	-0.572744	-0.954838
SS-sc7788340	Erythrocytes	-0.976002	-1.41493	-0.615197	-0.944845
SS-sc7788341	Nascent_Mesoderm	-0.956058	-0.959632	1.71968	1.23485
SS-sc7788342	Advanced_Mesoderm	-0.469301	-0.891213	-0.563474	-0.168054
SS-sc7788343	Emergent_Mesoderm	-0.204676	-1.0172	-0.60699	-0.913539
SS-sc7788354	Axial_Mesoderm	-0.637687	2.24074	0.252778	0.362098
SS-sc7788355	Nascent_Mesoderm	-1.15921	1.01706	1.76235	-0.926522
SS-sc7788357	Primitive_Streak	-0.784983	1.03144	1.14894	-0.964275
SS-sc7788358	Primitive_Streak	5.90281	5.63514	4.16332	1.05397
SS-sc7788359	Primitive_Streak	-1.38333	-2.00295	-0.784135	-0.908629
SS-sc7788360	Emergent_Mesoderm	-0.937706	-0.697743	-0.617098	-0.948285
SS-sc7788362	Nascent_Mesoderm	-1.11249	1.08486	-0.588568	-0.937003
SS-sc7788363	Primitive_Streak	0.440747	4.30518	-0.44852	-0.921316
SS-sc7788364	Primitive_Streak	-1.10512	1.7857	0.340738	0.302609
SS-sc7788366	Primitive_Streak	5.33392	-1.71845	1.24337	-0.929652
SS-sc7788367	Erythro-Myeloid_Progenitors	-2.45855	-1.74948	-1.22391	-0.79801
SS-sc7788379	Primitive_Streak	-1.25602	5.65708	-0.732878	-0.923826
SS-sc7788380	DE(P)	-0.796309	-0.520751	-0.43478	-0.653579
SS-sc7788381	Ectoderm	0.770305	-0.703339	-0.52327	-0.967797
SS-sc7788383	Emergent_Mesoderm	-0.970867	-0.228966	-0.191486	1.1185
SS-sc7788384	Epiblast	-1.27046	1.34324	-0.304677	-0.24636
SS-sc7788385	Primitive_Streak	-0.922868	2.42416	-0.592037	-0.946915
SS-sc7788387	Erythro-Myeloid_Progenitors	-3.1108	-4.50002	-1.19178	-0.738785
SS-sc7788388	Epiblast	0.314408	-0.82963	-0.53648	-0.902574
SS-sc7788390	Primitive_Streak	-1.32961	3.88053	0.354591	0.0960379
SS-sc7788391	Nascent_Mesoderm	-0.108289	4.59322	0.632394	0.901084

## Sheet: 1d - UMAP
cell	HERVK.int.norm	HERVH.int.norm	HERVK11.int.norm	HERVS71.int.norm	UMAP_1	UMAP_2
SS-sc7785278	-1.16153	-4.55162	-1.5047	0.562825	5.31033	-2.80633
SS-sc7785279	-0.601187	-1.28298	-0.581787	-0.958472	6.84848	-2.88261
SS-sc7785280	-0.796544	-1.17385	-0.542645	-0.965383	5.51459	-3.62001
SS-sc7785281	-0.280261	-1.81382	-0.754844	-0.647513	6.05416	2.45591
SS-sc7785282	-1.57329	-2.07271	-0.178947	-0.889953	4.32764	1.21887
SS-sc7785283	-0.963786	-1.29078	-0.615937	-0.949899	6.2696	-4.47459
SS-sc7785286	-1.03387	-1.51429	-0.640765	-0.943554	4.05462	1.10039
SS-sc7785288	-0.463738	-1.9213	-0.75384	-0.909888	7.73596	4.93454
SS-sc7785289	-0.892047	-1.26581	-0.582049	-0.923957	6.56055	-3.21909
SS-sc7785290	1.34509	-1.60426	-0.630732	-0.554866	5.90863	3.98538
SS-sc7785291	-1.17379	-1.71958	-0.694548	-0.635377	5.67087	2.57154
SS-sc7785292	-0.778996	-0.712609	-0.432647	-0.967813	-0.427246	7.33194
SS-sc7785293	-1.13738	-1.23919	-0.683074	-0.93281	-5.28818	1.97434
SS-sc7785294	-0.958284	0.205398	-0.609727	-0.951034	2.4455	-4.25997
SS-sc7785303	-0.639866	-1.65676	-0.683731	-0.393553	6.05768	2.84325
SS-sc7785304	-0.852688	-1.20352	-0.45739	-0.552166	6.04177	-3.26187
SS-sc7785305	0.392105	-1.11372	-0.620424	-0.555717	7.50474	4.83271
SS-sc7785307	-0.552723	-1.15346	-0.651942	-0.352665	7.60853	5.34385
SS-sc7785308	-1.6179	-2.35535	-0.879383	-0.88278	7.15707	0.777044
SS-sc7785309	-0.225355	-1.38114	-0.745011	-0.911302	-1.19018	9.10003
SS-sc7785310	-1.1185	-1.65494	-0.710873	-0.916401	7.05396	4.88937
SS-sc7785311	-0.831333	-1.06363	-0.555799	-0.371095	5.48534	-3.67254
SS-sc7785312	0.848054	-1.28375	-0.521372	-0.883303	5.85456	4.16594
SS-sc7785313	-0.822184	-1.17145	-0.553714	2.03748	6.82828	-2.87216
SS-sc7785314	-0.0444308	-2.26681	-0.926607	-0.637068	7.44854	5.12282
SS-sc7785316	2.60045	0.706995	-0.60298	-0.425995	-5.60903	0.598852
SS-sc7785317	0.280388	-0.327553	-0.736435	-0.881149	-5.16709	-3.12777
SS-sc7785318	0.914483	-1.11966	-0.707625	1.1747	-0.00993973	-3.89731
SS-sc7785327	-0.927512	-0.51902	-0.595492	-0.909182	6.55309	-4.90806
SS-sc7785328	-0.729554	-1.07841	-0.514362	-0.970113	-1.43611	9.96181
SS-sc7785329	2.3367	-0.632476	-0.219462	-0.889129	-1.30437	9.43373
SS-sc7785330	-0.999538	-1.46579	-0.625925	-0.945101	6.68952	-4.86898
SS-sc7785331	0.037777	-1.51463	-0.625266	-0.688895	4.25529	1.14896
SS-sc7785332	0.654208	-1.7976	-0.784302	-0.859482	-1.3762	9.64332
SS-sc7785333	-0.800227	-0.649541	-0.543689	-0.963866	6.83565	-4.86049
SS-sc7785334	-1.02224	-1.43693	-0.338395	-0.659605	7.34692	5.00547
SS-sc7785335	-0.975824	-1.36187	-0.615299	-0.945285	5.76923	2.75517
SS-sc7785336	-0.896275	-1.42672	-0.667259	-0.367883	6.02764	2.92001
SS-sc7785338	-0.904583	-1.55345	-0.654956	-0.854293	6.50258	4.01568
SS-sc7785339	-0.914705	-1.28555	-0.592234	-0.518007	6.64605	-2.99669
SS-sc7785340	-0.488736	0.81503	-0.541776	-0.141452	-1.40448	8.20637
SS-sc7785341	-0.717605	-0.574119	-0.601665	-0.854329	-5.35957	1.05311
SS-sc7785351	-0.117528	-1.45925	-0.622942	-0.0379135	5.7978	4.24775
SS-sc7785352	0.675021	-1.25108	-0.564306	-0.42061	4.30407	1.29666
SS-sc7785353	-0.895311	-1.29434	-0.57935	0.416474	6.4801	-4.57865
SS-sc7785354	-0.472725	-1.41569	-0.556301	-0.82767	7.15044	4.72715
SS-sc7785355	1.378	-1.5452	-0.589189	-0.486794	5.83284	4.3208
SS-sc7785356	-1.3671	-1.37764	-0.778138	-0.911908	7.24339	0.971437
SS-sc7785357	0.405988	-0.803656	-0.615608	-0.288289	-1.46425	9.95172
SS-sc7785358	-0.433871	-1.394	-0.595201	-0.932576	7.49966	4.97841
SS-sc7785359	2.08718	-1.08789	-0.501913	-0.758036	-1.4763	9.69352
SS-sc7785360	-1.06851	-1.52751	-0.652786	-0.934742	7.11367	0.906733
SS-sc7785361	-1.07469	-1.43022	-0.65752	-0.939495	7.04333	0.937812
SS-sc7785362	-0.0621193	-1.86633	-0.771988	-0.599199	7.69058	4.77017
SS-sc7785363	-0.965094	-1.44791	-0.624749	-0.820306	6.7752	-4.89994
SS-sc7785364	0.680008	0.318635	-0.571716	6.12056	-0.405118	5.42313
SS-sc7785365	-1.15757	-0.165682	-0.690296	0.672492	-5.8403	-1.39328
SS-sc7785366	-0.0242888	-0.399467	-0.57573	0.426126	-1.07287	7.14738
SS-sc7785375	0.110598	-1.17497	-0.574231	-0.849071	5.59494	2.50869
SS-sc7785376	-1.09087	-1.5859	-0.84658	-0.862213	-1.16819	8.61477
SS-sc7785377	5.85216	-1.92062	0.938732	2.28114	5.66651	4.45044
SS-sc7785378	-0.0419239	-1.45507	-0.642159	-0.896582	5.97068	3.94084
SS-sc7785379	-0.904755	-1.87828	-0.776648	-0.828598	4.65778	1.40063
SS-sc7785380	-0.611412	-0.390654	-0.569471	1.69175	6.69926	-2.95339
SS-sc7785381	-0.941147	-1.07078	-0.602437	2.3489	6.70839	-2.82771
SS-sc7785384	0.93242	-1.01324	-0.511557	-0.822894	-1.5131	9.95997
SS-sc7785385	-0.524599	-0.559627	-0.570954	-0.537248	-1.28389	9.16119
SS-sc7785386	-0.817335	-1.17253	-0.550748	-0.410646	6.63999	-2.92305
SS-sc7785387	-0.956503	-1.4002	-0.620651	-0.831021	5.96436	2.61938
SS-sc7785388	-0.797645	0.631635	-0.579901	5.66254	-0.142026	-4.75077
SS-sc7785389	-0.696885	-0.926842	-0.564499	-0.961174	3.73182	-3.77326
SS-sc7785390	-0.34071	-0.630033	-0.593544	-0.95327	-6.32968	-1.10069
SS-sc7785398	-0.943976	-1.35143	-0.602185	6.12871	6.65408	-3.07803
SS-sc7785399	-0.927824	-1.36269	-0.596465	-0.952171	6.73882	-4.64629
SS-sc7785400	5.42643	-1.44364	-0.619086	-0.260516	6.02933	4.26133
SS-sc7785401	-1.01537	-1.4887	-0.632283	-0.943188	6.81148	-4.63822
SS-sc7785402	-0.657408	-1.50721	-0.637815	-0.942355	7.18555	0.824082
SS-sc7785403	-0.359154	-1.29429	-0.578855	-0.260843	6.3364	-3.00442
SS-sc7785404	-0.718553	-1.23432	-0.559414	-0.887421	6.58242	-2.84594
SS-sc7785405	0.0754398	-1.80536	-0.721815	-0.793416	5.98562	2.84656
SS-sc7785407	-1.05086	-1.4964	-0.666031	-0.938702	5.86328	2.80231
SS-sc7785408	2.35627	-1.34499	-0.590397	-0.790316	5.74688	4.32059
SS-sc7785410	-0.798796	-1.54648	-0.671949	-0.66533	7.41655	4.70482
SS-sc7785411	-0.890027	-1.29495	-0.580971	-0.955977	6.08661	2.33006
SS-sc7785412	-0.0949956	-0.846324	-0.5924	-0.948255	-0.466103	5.08428
SS-sc7785413	0.940119	1.41902	-0.591172	0.800512	2.10973	-4.37627
SS-sc7785414	-0.766219	-0.879952	-0.530145	-0.463706	5.63901	-3.70023
SS-sc7785422	-1.05107	-1.51727	-0.642862	1.33963	6.69154	-2.75892
SS-sc7785424	-1.45762	-1.47734	-0.834332	-0.898107	7.13544	0.857691
SS-sc7785425	-0.792419	-1.17486	-0.564044	-0.834379	6.56525	-3.14795
SS-sc7785426	0.158576	-1.56089	-0.658135	-0.827054	6.01756	3.31715
SS-sc7785427	-0.734552	-0.906222	-0.51741	-0.972069	-1.40591	9.82348
SS-sc7785428	-0.21304	-0.764259	-0.537357	-0.962458	-1.27607	9.30177
SS-sc7785429	-2.16881	-3.14757	-1.10546	-0.827926	5.16799	-2.69997
SS-sc7785430	-0.902887	-1.05217	-0.58704	-0.956675	6.81698	-4.74949
SS-sc7785431	-0.89756	-1.15898	-0.585437	-0.958698	6.65865	-4.33349
SS-sc7785432	-0.343709	-1.23397	-0.567474	-0.963436	6.18602	-3.6347
SS-sc7785434	-1.03677	-1.23512	-0.64214	-0.943732	5.9031	2.73931
SS-sc7785436	0.142347	1.27735	-0.58218	-0.874756	2.1732	-4.40621
SS-sc7785437	-0.481106	-1.05602	-0.605237	-0.953589	2.52246	-3.975
SS-sc7785438	-0.996155	-0.862068	-0.631175	-0.91786	-0.108292	1.48923
SS-sc7785446	-0.291973	-1.39046	-0.598544	-0.605195	7.37618	5.26121
SS-sc7785447	-0.881579	-1.29694	-0.576829	-0.955167	6.44765	-4.60596
SS-sc7785448	-0.223943	-1.01683	-0.632848	-0.470061	7.3464	5.04319
SS-sc7785449	-0.883698	-1.4899	-0.631871	-0.901481	7.53247	4.83257
SS-sc7785450	-0.811948	-1.00871	-0.548368	4.69988	6.19575	-3.27329
SS-sc7785451	-0.715445	-1.36155	-0.656173	1.28781	7.52858	4.89593
SS-sc7785453	-0.809072	-1.3609	-0.596707	-0.934345	6.09575	2.47241
SS-sc7785454	-0.582845	-1.68696	-0.689037	0.434858	7.43083	4.93067
SS-sc7785455	-0.932168	-1.03318	-0.598774	-0.953046	4.17884	1.13446
SS-sc7785456	-0.860015	-1.26484	-0.568934	-0.959661	6.37142	-4.64938
SS-sc7785458	0.136247	-0.887062	-0.61623	-0.585971	4.48046	1.4452
SS-sc7785459	-0.391611	-1.94961	-0.807892	-0.622087	6.13605	3.4912
SS-sc7785461	-1.00408	-0.924586	-0.616889	1.13839	-0.311225	-3.5881
SS-sc7785471	-1.02226	-1.50052	-0.63341	-0.938404	4.14806	1.14801
SS-sc7785472	-1.32701	-1.44123	-0.783745	-0.907988	6.04293	2.75195
SS-sc7785473	-0.277551	-1.4737	-0.184686	-0.702736	7.33287	5.07094
SS-sc7785474	-0.951765	-1.5982	-0.274328	-0.647434	7.42001	5.0746
SS-sc7785475	0.35733	-0.685053	-0.565552	0.216996	-1.13418	9.06819
SS-sc7785476	0.0463859	-1.32876	-0.593861	-0.954097	4.15963	1.15441
SS-sc7785478	-0.731258	-1.07959	-0.516178	-0.789529	-1.49312	9.91777
SS-sc7785479	-1.29176	-1.83191	-0.74669	-0.887653	5.986	2.42277
SS-sc7785480	-0.64561	-1.32214	-0.58602	-0.957038	5.62822	-3.60375
SS-sc7785481	-0.970006	-1.17605	-0.610671	-0.940563	5.80188	2.57871
SS-sc7785482	-0.925862	-1.36115	-0.594526	-0.949608	7.19314	0.933538
SS-sc7785483	-0.980396	-1.33565	-0.646793	-0.936638	7.57629	5.15431
SS-sc7785484	-0.504567	-0.866235	-0.0851273	-0.955477	-5.17365	1.87454
SS-sc7785485	-0.773001	-1.00214	-0.575459	-0.896189	-0.47714	5.54638
SS-sc7785486	-0.292602	-0.513178	-0.567147	-0.957833	-0.773415	6.19835
SS-sc7785494	-1.07669	-1.34345	-0.656139	-0.933913	6.62187	-4.72701
SS-sc7785495	-0.900065	-1.32482	-0.583255	-0.567117	6.61588	-4.72709
SS-sc7785496	-0.770222	-1.12018	-0.531106	-0.345952	6.30297	-2.85441
SS-sc7785498	-1.50936	-2.54949	-0.944409	-0.871318	6.99265	0.818951
SS-sc7785499	-0.726595	-0.493299	-0.511742	-0.96704	-1.51969	10.0601
SS-sc7785500	3.37624	-1.4644	-0.640611	0.54656	5.72114	4.3224
SS-sc7785501	4.3947	-1.39617	-0.727827	0.935957	5.72696	4.38024
SS-sc7785502	-0.870827	-1.16496	-0.573498	-0.585649	-1.51909	8.46853
SS-sc7785503	1.47246	-1.1479	-0.593288	-0.659906	5.7006	4.48073
SS-sc7785504	0.048646	-1.26466	-0.567484	-0.438436	6.36613	-4.5439
SS-sc7785505	-1.02779	-1.45708	-0.637034	-0.941102	6.01458	2.4871
SS-sc7785506	-0.709379	-1.15758	-0.598337	-0.744698	-1.42539	9.96121
SS-sc7785507	-0.890232	-0.875073	-0.581807	-0.957833	6.68479	-4.72894
SS-sc7785508	-0.668319	-0.251223	-0.554067	-0.0770907	-1.43729	8.45115
SS-sc7785509	-0.415695	-0.283744	1.53975	-0.957895	-6.26258	-0.969113
SS-sc7785510	-0.748291	-0.470982	-0.56861	-0.0550464	-1.52571	8.32895
SS-sc7785511	-0.835303	-0.728332	-0.557964	-0.0845934	6.20469	-3.23804
SS-sc7785512	-1.08318	-0.655682	-0.659813	-0.277901	1.60931	-3.93962
SS-sc7785513	-0.730255	-0.165108	-0.578645	-0.841747	-1.15418	7.20261
SS-sc7785514	-0.990299	-0.497426	-0.635159	-0.940652	-4.9954	2.41381
SS-sc7785515	-0.658453	0.696942	-0.516322	0.438387	-0.267301	-2.99936
SS-sc7785516	-0.894652	0.0536526	-0.60668	-0.951229	-4.99093	2.52357
SS-sc7785517	0.390378	5.92951	-0.629833	5.34461	-0.671695	-3.92159
SS-sc7785520	-0.87604	-1.18717	-0.575365	-0.725308	6.63876	-4.50106
SS-sc7785521	-0.132788	-1.30823	-0.599778	-0.908401	-1.3932	9.66505
SS-sc7785526	-0.777452	-1.29128	-0.619178	-0.942491	7.50128	5.08005
SS-sc7785527	-0.61429	-0.609916	-0.569634	-0.963994	6.53113	-4.68
SS-sc7785529	-0.892407	-1.31	-0.583459	-0.959568	6.75362	-4.81848
SS-sc7785530	0.243212	-1.50938	-0.858533	-0.862148	6.08688	2.54137
SS-sc7785531	-1.07536	-1.57696	-0.655138	-0.290612	6.83066	1.27391
SS-sc7785532	-0.979299	-0.821978	-0.547778	3.57769	0.367655	-2.1617
SS-sc7785533	2.35546	1.63057	0.490065	-0.946059	-5.83557	-0.61746
SS-sc7785534	-0.702436	-0.382302	-0.517024	-0.952441	-6.33615	-1.1103
SS-sc7785535	-0.966436	-0.555411	-0.613378	1.40637	-0.25988	-2.92694
SS-sc7785536	-0.720826	-0.861527	-0.600831	0.465601	-0.519933	-4.85654
SS-sc7785537	0.196693	-1.01554	-0.47129	-0.939561	0.434009	-4.39548
SS-sc7785539	-0.830191	-0.0241803	-0.493108	-0.772546	-1.51046	8.03582
SS-sc7785540	-0.897025	-1.4134	-0.615509	-0.91845	-3.65765	1.40776
SS-sc7785541	5.26174	-0.32079	-0.595729	6.1264	-0.41717	5.2191
SS-sc7785542	-0.87859	-1.21038	-0.574193	-0.555246	6.88074	-2.80318
SS-sc7785543	-0.0234122	-1.4002	-0.606868	-0.949034	5.99699	-4.28869
SS-sc7785545	-0.172967	-1.45758	-0.561551	-0.50735	6.15094	4.08387
SS-sc7785546	-1.01122	-1.33049	-0.629343	-0.940601	4.30576	1.2917
SS-sc7785547	-0.764535	-1.25372	-0.574451	0.807634	-1.21595	9.03781
SS-sc7785548	-0.878131	-1.2614	-0.576056	-0.53169	6.30648	-2.8062
SS-sc7785549	-0.820017	-1.20755	-0.552324	-0.96316	6.61522	-4.44897
SS-sc7785550	-1.09171	-1.33724	-0.581229	-0.931912	6.1358	2.52673
SS-sc7785551	-0.200037	-1.17205	-0.562443	-0.628797	7.61072	5.20727
SS-sc7785553	-1.16762	-1.7023	-0.695417	-0.929631	6.35827	2.24223
SS-sc7785554	-1.25281	-1.95343	-0.762454	-0.234685	7.6761	4.88839
SS-sc7785559	-0.775438	-0.960181	-0.598735	-0.939038	-5.02176	0.914246
SS-sc7785560	0.310337	0.595679	-0.57817	-0.954812	-1.16514	6.2341
SS-sc7785561	5.40925	-1.12848	-0.715783	0.146894	-5.50762	-2.28335
SS-sc7785562	-0.768141	-0.962163	0.0455842	-0.958153	6.24117	-4.31381
SS-sc7785563	-0.0217157	1.06156	-0.23647	2.35787	0.46932	-4.2693
SS-sc7785564	-0.818473	0.0556095	-0.551923	-0.240571	-1.51983	8.37641
SS-sc7785565	-0.942205	-1.34482	-0.613447	-0.949333	-3.06703	1.75699
SS-sc7785566	-0.784144	-0.939156	-0.490601	0.119084	-1.32915	8.71613
SS-sc7785567	2.1016	-2.06933	-0.49583	-0.783264	5.93113	2.6942
SS-sc7785568	-0.490198	-1.22138	-0.562503	-0.949624	6.14106	-2.92409
SS-sc7785569	-0.91094	-1.34003	-0.588098	-0.950365	6.01367	-4.38684
SS-sc7785570	-1.06257	-1.61699	-0.666527	-0.930135	7.30978	4.9561
SS-sc7785571	-0.859813	-1.05518	-0.56884	1.02928	6.53394	-3.04614
SS-sc7785573	-1.05285	-1.54327	-0.647084	-0.938033	6.09549	3.73337
SS-sc7785574	-1.01701	-1.49428	-0.532424	-0.822024	7.61017	5.00828
SS-sc7785575	-0.967519	5.01376	0.730641	-0.94902	-1.19702	7.76327
SS-sc7785576	0.93336	-1.50321	-0.66404	-0.835335	6.34827	4.14451
SS-sc7785577	-1.10617	-1.55702	-0.667599	-0.369167	6.70265	4.27736
SS-sc7785578	0.0671524	-1.5763	-0.731552	-0.922141	4.26011	1.09626
SS-sc7785579	1.12951	-2.07089	-0.859035	0.11208	5.98732	2.71096
SS-sc7785580	-0.844766	-1.24307	-0.562537	2.46651	6.41115	-3.24217
SS-sc7785581	-1.36658	-1.63045	-0.796929	-0.908711	3.24367	-3.85552
SS-sc7785583	-0.652248	-1.34099	-0.590161	-0.953476	6.20121	-4.43326
SS-sc7785584	-0.886582	-0.114759	0.357102	-0.767975	-6.66664	-0.878122
SS-sc7785587	-0.86425	-1.1888	-0.571416	-0.961115	3.59369	-2.80144
SS-sc7785588	-1.09838	-1.66608	-0.683918	-0.932741	6.17936	2.4293
SS-sc7785589	-0.894067	-1.31292	-0.583684	0.985737	3.68678	-2.64761
SS-sc7785592	-0.941846	-1.27713	-0.601936	-0.950077	4.21665	1.21808
SS-sc7785593	-0.395078	-1.68956	-0.690596	-0.586943	6.48068	4.19187
SS-sc7785594	-0.976721	-1.78359	-0.749811	-0.654657	7.34145	5.06837
SS-sc7785595	-0.973626	-1.42905	-0.614827	-0.946545	-1.24468	9.17126
SS-sc7785596	-0.879787	-1.11	-0.577008	-0.957591	5.88054	-3.99801
SS-sc7785597	-0.734816	-0.565018	-0.25605	-0.96144	6.28482	-2.72013
SS-sc7785598	-0.384537	-1.06368	-0.56298	-0.959948	6.45565	-3.18232
SS-sc7785599	0.755779	-1.10181	-0.570964	0.0709921	-1.35776	9.34356
SS-sc7785600	-1.12012	-1.63971	-0.674943	-0.892806	6.12833	2.50893
SS-sc7785601	-0.275551	-0.997752	-0.518766	-0.91767	-1.42985	9.87009
SS-sc7785602	-0.346775	-1.36537	-0.333852	-0.576216	6.10049	3.98341
SS-sc7785603	1.29743	-1.32683	-0.585247	-0.952898	4.10079	1.12721
SS-sc7785604	-0.477194	1.27922	-0.587218	-0.951041	-6.19546	-1.03158
SS-sc7785605	-0.825325	-0.777532	-0.552625	-0.910929	3.9386	-3.61933
SS-sc7785606	-0.262146	-1.07108	-0.605346	-0.95293	3.83162	-3.57508
SS-sc7785607	-0.90486	-0.831214	-0.584947	1.1487	-0.234423	-4.68569
SS-sc7785608	-0.94975	-0.926269	-0.470226	-0.767595	-5.14395	1.04005
SS-sc7785609	0.676631	-1.23769	-0.599978	-0.846846	-5.35028	1.16759
SS-sc7785611	0.514283	-0.386129	-0.496624	2.48955	-1.35291	8.34534
SS-sc7785612	-0.970755	-0.862295	-0.611461	-0.941614	-5.05722	1.04354
SS-sc7785613	-0.404526	-1.42994	-0.620322	-0.948462	-5.23729	2.14308
SS-sc7785614	0.257807	-1.63603	-0.675805	-0.728621	7.6343	4.76882
SS-sc7785615	-1.3001	-1.68641	-0.749527	-0.915803	6.85783	1.19703
SS-sc7785616	-1.01162	-1.48309	-0.630946	-0.944055	6.79357	-4.72964
SS-sc7785617	1.82094	-1.47276	-0.645681	-0.866658	4.58402	1.50342
SS-sc7785618	-0.816778	-0.749926	-0.551221	-0.932558	-1.19185	8.30338
SS-sc7785619	-1.20844	-1.76564	-0.550178	-0.925481	7.07532	0.841572
SS-sc7785620	-0.478929	-1.25157	-0.693068	-0.924921	4.84809	1.69016
SS-sc7785621	-0.547004	-1.30144	-0.130079	-0.938815	5.98764	-3.34556
SS-sc7785622	-0.926015	-1.30544	-0.596464	-0.315461	6.79347	-2.94137
SS-sc7785623	-0.638396	-1.30916	-0.581853	0.145854	6.3185	-4.5148
SS-sc7785624	-0.890469	-1.23591	-0.579888	-0.952859	6.69937	-3.04782
SS-sc7785625	-0.828476	-1.38031	-0.627779	-0.944393	6.69005	-4.77521
SS-sc7785626	2.16188	-2.64712	2.06797	-0.801448	7.12371	5.08176
SS-sc7785627	0.630116	-1.32871	-0.602719	-0.728336	5.79311	4.24238
SS-sc7785628	5.1801	4.49249	-0.645205	-0.940822	0.00825268	5.88257
SS-sc7785630	0.804573	-0.217729	-0.575254	1.18482	-0.619242	5.69054
SS-sc7785631	-1.02604	0.30005	-0.637007	6.13648	-0.252022	-4.19332
SS-sc7785632	0.193204	-0.126611	-0.773102	0.187214	-5.13793	-2.85743
SS-sc7785633	-0.0525323	-0.471744	-0.600871	-0.384591	0.945047	-3.68891
SS-sc7785634	0.0674127	-1.36873	-0.606357	0.223215	6.33398	-3.86662
SS-sc7785635	-0.475494	-1.05758	-0.556869	0.8403	-1.31815	7.04723
SS-sc7785636	-0.0508007	-0.962317	-0.592923	-0.952813	-5.13964	1.37178
SS-sc7785637	0.150413	-1.20833	-0.555364	-0.907974	6.3147	-3.43236
SS-sc7785638	-0.490269	-0.774664	-0.481485	-0.962844	-1.49815	9.86083
SS-sc7785639	-0.687311	-1.37739	-0.605321	0.193297	6.70039	-3.03856
SS-sc7785640	1.69238	-1.57637	-0.22559	0.220096	5.82803	4.35181
SS-sc7785641	5.3663	-0.879792	-0.704298	0.722159	5.71616	4.20391
SS-sc7785642	-1.27782	-1.86509	-0.740899	-0.919295	7.02587	0.71899
SS-sc7785643	0.538644	-1.72355	-0.708152	0.0244437	7.12581	4.70379
SS-sc7785644	-0.27155	-1.49047	-0.634606	-0.946389	4.37282	1.23846
SS-sc7785646	-0.911385	-1.32234	-0.588773	-0.535446	-1.47405	9.21957
SS-sc7785647	-1.20468	-1.74252	-0.708662	-0.733527	7.11918	0.74815
SS-sc7785648	0.21268	-1.26506	-0.545596	-0.962603	5.71468	-3.60029
SS-sc7785649	-1.24391	-1.80166	-0.726308	-0.920996	7.12562	0.778019
SS-sc7785650	-1.26782	-1.85557	-0.732441	-0.909898	6.84535	1.06096
SS-sc7785651	-1.20873	-1.68905	-0.710807	-0.921918	7.03306	0.888739
SS-sc7785652	-0.00974015	-1.00172	-0.248548	-0.951175	-6.16543	-0.935992
SS-sc7785653	-0.855822	-0.987611	-0.602572	-0.597436	2.69216	-4.04773
SS-sc7785654	-0.233617	-1.21711	-0.711014	-0.906986	-5.2787	-2.08912
SS-sc7785657	-0.979916	-1.09584	-0.630545	-0.942382	-5.00479	2.39313
SS-sc7785662	-1.02373	-2.6848	-0.698208	0.0438203	6.29025	-3.02829
SS-sc7785663	-0.828087	-1.21986	-0.555011	-0.884898	3.92947	-2.99418
SS-sc7785665	-0.326014	1.60029	-0.745146	6.16208	-0.162277	5.80238
SS-sc7785666	-1.2802	1.28714	-0.73989	4.83892	-0.746212	5.27036
SS-sc7785667	6.19142	6.0499	1.30044	0.507973	-4.53334	-1.06635
SS-sc7785668	-0.860953	5.851	1.83505	0.880745	-2.49617	-0.838372
SS-sc7785669	-0.962478	-0.544788	-0.251876	-0.890677	-0.9081	-1.96596
SS-sc7785670	0.171756	0.180789	6.21318	1.04098	-1.67156	-1.16307
SS-sc7785671	0.272173	1.05164	-0.303239	-0.461715	-1.7163	-3.66727
SS-sc7785673	-0.909498	0.342164	-0.587836	-0.651759	-0.196478	-4.3368
SS-sc7785675	-0.923964	-0.781735	0.39801	-0.735179	-0.987154	-3.38995
SS-sc7785676	-0.975741	-0.765617	-0.614799	-0.764827	-0.914614	-2.69035
SS-sc7785681	5.84308	4.2612	2.72693	-0.874236	-4.69616	-1.52898
SS-sc7785682	2.40159	1.42205	6.14079	2.46057	-2.39768	-2.58009
SS-sc7785683	0.163318	0.0639199	-0.0505533	-0.930443	-3.16878	0.301671
SS-sc7785684	-1.21043	1.84175	-0.407879	2.79856	-2.59753	-2.79445
SS-sc7785685	-1.08357	0.452565	-0.645664	3.42178	0.0780113	3.59767
SS-sc7785687	-0.469186	-0.00786571	-0.541045	-0.964879	-1.43966	7.66945
SS-sc7785688	-0.278107	0.219169	0.0616428	-0.942066	-3.99323	-0.0743474
SS-sc7785689	-0.86547	-0.653213	-0.570182	-0.956684	-2.43549	1.30527
SS-sc7785690	-0.920802	0.048574	-0.437075	-0.949189	-1.51905	-2.68533
SS-sc7785691	-0.106429	2.50216	-0.00204429	0.47322	-2.88116	-1.26772
SS-sc7785692	1.7158	-0.701967	-0.582417	-0.356131	2.02582	-1.50464
SS-sc7785693	0.996228	1.77563	3.38221	6.10171	-2.33286	-2.60566
SS-sc7785694	0.880622	6.00221	-0.624642	-0.876043	-0.757502	5.5607
SS-sc7785700	-0.383424	-0.74991	-0.599187	-0.948803	-5.09049	0.976749
SS-sc7785702	-0.997559	1.23571	6.22117	-0.943694	-0.915892	0.551688
SS-sc7785704	5.53868	1.50353	3.4204	-0.942073	-3.55381	0.13768
SS-sc7785706	5.80876	4.69216	-0.208688	-0.163227	-5.10554	-2.01299
SS-sc7785707	0.381751	0.0246017	-0.0381754	0.575914	-0.892655	-4.40405
SS-sc7785708	-0.942003	-1.33401	-0.601784	-0.949535	3.4858	-2.94386
SS-sc7785709	-0.932377	-0.0503157	-0.598924	-0.469463	-1.07268	8.00697
SS-sc7785712	-0.211499	-0.439649	-0.575026	-0.653144	1.37619	-4.06345
SS-sc7785713	-0.255152	-1.30943	-0.653602	0.578959	-1.53649	-3.13944
SS-sc7785714	-1.08112	-0.396111	-0.656762	-0.766305	-1.67419	-3.54518
SS-sc7785715	-1.15661	3.26752	0.786846	0.405542	-2.3707	-3.05179
SS-sc7785716	-0.88776	-1.22752	-0.575636	0.114648	-1.0646	-2.9819
SS-sc7785717	-0.696148	-0.593565	-0.225009	-0.168608	1.32122	-3.72463
SS-sc7785718	-0.656547	-1.19941	0.214991	0.674777	2.12944	-3.25661
SS-sc7785719	-0.579816	0.692966	1.00313	-0.442887	0.356727	-3.21066
SS-sc7785720	-0.939694	-1.01594	-0.132552	-0.944501	2.61547	-4.15731
SS-sc7785721	-0.85959	-0.771742	-0.565824	-0.952637	-1.32766	-2.69895
SS-sc7785722	-1.2982	5.09525	0.723627	5.48187	-3.03077	-2.59806
SS-sc7785723	-0.865161	-0.503604	-0.464772	-0.890371	-1.2234	-2.38615
SS-sc7785724	5.84022	-0.0854058	-0.221632	0.013525	-5.41619	-1.82574
SS-sc7785726	-0.809466	-0.561775	-0.467402	-0.709641	-0.575524	-2.86898
SS-sc7785730	-0.417905	-1.04692	-0.515377	-0.820625	-0.705605	-2.84667
SS-sc7785731	-1.30384	-1.16031	-0.750397	-0.913806	-1.42174	-3.62321
SS-sc7785732	0.124268	-0.725355	1.20335	0.275649	-0.468951	-3.80507
SS-sc7785733	0.717497	-0.110807	-0.863778	-0.0336101	-4.84442	-2.729
SS-sc7785735	-1.39588	-2.03555	-0.367418	-0.906047	4.32988	1.09165
SS-sc7785737	5.22444	0.160266	6.25358	-0.948684	-1.34243	0.069357
SS-sc7785738	-0.251459	-0.875996	-0.575118	-0.955161	-2.30112	1.55215
SS-sc7785739	-0.930145	-0.347709	0.941739	0.921367	-0.692112	-0.10407
SS-sc7785740	-1.25798	0.318085	0.842734	-0.91797	-4.12923	-1.86345
SS-sc7785741	-0.912671	-1.63489	-0.676354	-0.85323	7.51492	5.21181
SS-sc7785743	-0.844675	-0.302802	-0.561108	-0.870829	-1.41857	8.24042
SS-sc7785745	1.5641	1.08914	-0.348873	-0.785489	-4.32368	0.224111
SS-sc7785747	-0.2874	-0.113252	-0.66673	-0.931685	-3.30425	1.15998
SS-sc7785749	-0.463134	-1.27183	-0.0274284	-0.947196	-2.3659	1.34709
SS-sc7785750	5.95222	0.677505	0.559898	-0.918292	-1.58849	0.973545
SS-sc7785751	-0.635221	2.79083	-0.674689	-0.0597373	-3.40306	-0.603547
SS-sc7785752	5.54797	2.38966	-0.281483	-0.882888	-4.65449	-2.48779
SS-sc7785753	6.18258	-0.967687	-0.616975	-0.890065	-1.73822	1.38231
SS-sc7785754	-1.18085	0.813261	-0.698852	1.14419	0.615279	-1.90427
SS-sc7785757	-0.409994	-0.933907	-0.602746	-0.94329	-1.06333	-3.38302
SS-sc7785758	-1.75434	-2.29106	-0.948552	6.21056	-1.08986	8.79309
SS-sc7785760	-0.361714	2.86017	-0.590393	0.902296	0.892061	-4.577
SS-sc7785761	2.95905	3.80323	-0.621428	-0.941976	0.14405	3.75885
SS-sc7785762	-0.643088	-0.494444	-0.474796	-0.951539	-1.88618	-2.25116
SS-sc7785763	6.086	0.69054	-0.662612	-0.938768	-4.82158	-3.02096
SS-sc7785764	2.15734	4.99697	6.09464	-0.381945	-1.73149	-2.66394
SS-sc7785766	-0.803622	0.993717	0.292778	-0.926206	-4.91189	1.23912
SS-sc7785767	-1.35142	5.5181	-0.771559	-0.541825	0.274545	3.64676
SS-sc7785768	-1.10425	4.63049	-0.664406	-0.58354	0.191583	3.6249
SS-sc7785769	-0.654554	-1.28217	-0.624091	-0.868838	2.86282	-3.84986
SS-sc7785770	6.09463	5.9108	0.505718	-0.936534	-4.58002	-1.09231
SS-sc7785771	-0.393944	-0.930814	-0.731303	-0.914473	-5.51746	-2.67609
SS-sc7785772	0.151282	1.73868	-0.621752	1.68687	-0.858237	7.5066
SS-sc7785773	-0.798864	-0.370828	-0.541666	-0.960479	-6.92483	-1.13159
SS-sc7785774	-1.21973	-0.909399	-0.714523	-0.91893	-1.7283	-3.62325
SS-sc7785776	-0.179054	-0.439379	-0.72633	3.6634	-1.24746	-4.06338
SS-sc7785777	-1.48387	-0.535768	-0.824817	-0.860186	0.0711818	-0.537088
SS-sc7785778	-1.03588	-1.12411	-0.631746	-0.920529	-5.53206	1.63489
SS-sc7785779	0.295318	0.151743	-0.557131	3.4498	-0.681878	5.67363
SS-sc7785780	-1.19196	-0.78634	-0.71938	-0.918278	3.78377	-3.24932
SS-sc7785781	-0.593919	-0.318874	-0.585771	-0.94733	-1.40543	-3.04279
SS-sc7785784	-0.827356	0.110172	-0.528634	-0.628712	-5.0457	1.54074
SS-sc7785785	-0.200347	-1.28387	-0.638983	-0.833551	7.42769	4.84163
SS-sc7785786	-0.371657	2.04717	0.876224	-0.945944	-3.3614	-0.666932
SS-sc7785788	2.51239	-0.0639463	-0.0700158	-0.815574	-5.94952	-1.09499
SS-sc7785789	-0.333357	-1.21126	0.716734	-0.948367	1.1574	-3.71815
SS-sc7785794	-0.733231	-1.06662	-0.515677	-0.969277	0.326642	-2.56524
SS-sc7785799	1.09319	-1.62843	-0.671949	0.277454	-2.09618	1.92638
SS-sc7785801	4.21723	2.57245	6.24451	-0.175474	-1.42626	0.459293
SS-sc7785803	-0.272965	5.04026	0.20335	-0.300893	-3.16419	-0.841676
SS-sc7785804	-0.032795	-1.10453	-0.580044	6.12311	1.60186	-3.07476
SS-sc7785805	3.31539	0.956513	0.0226089	-0.94097	-4.24841	0.0322738
SS-sc7785806	0.458745	5.08108	0.211803	4.53073	-0.90701	-4.03662
SS-sc7785807	2.59484	-1.09041	-0.286586	-0.941847	-5.73847	0.422638
SS-sc7785809	-1.30564	4.22231	-0.762816	2.9533	-0.026549	5.587
SS-sc7785810	-0.162493	-0.53095	-0.516319	-0.605024	-0.675233	-4.6918
SS-sc7785811	-0.987341	-0.536597	0.796678	-0.945783	-1.33265	-2.73318
SS-sc7785812	-0.0574314	3.53516	-0.594584	-0.498238	0.161909	3.94698
SS-sc7785813	0.135356	-1.44375	-0.711816	6.15434	2.07316	-3.33557
SS-sc7785814	-0.684714	-0.88819	-0.589294	5.14202	-0.537369	-4.65436
SS-sc7785815	0.273799	0.73446	-0.605325	0.568156	0.202496	3.87765
SS-sc7785816	4.50898	1.33059	0.788694	-0.934003	-5.46717	-0.581138
SS-sc7785817	-1.33331	1.18386	-0.76312	0.290794	-1.54551	-3.45142
SS-sc7785818	0.477956	1.2489	-0.78509	-0.893912	-5.05598	-2.89465
SS-sc7785819	4.18994	3.733	1.20169	-0.746927	-4.0443	-0.310958
SS-sc7785821	-1.07585	0.389744	-0.636765	-0.48257	-4.67097	-2.47869
SS-sc7785824	-0.819269	-0.143273	-0.225036	-0.903383	-1.79405	-1.90072
SS-sc7785826	0.454548	0.386365	-0.689246	-0.910636	-5.5055	-2.41802
SS-sc7785828	-1.67628	-1.60936	-0.909702	-0.873053	6.18705	2.32691
SS-sc7785829	5.73034	3.62505	0.669581	-0.900593	-3.99957	-1.97905
SS-sc7785830	-0.644479	-0.359826	-0.493736	-0.94755	-5.57451	1.24297
SS-sc7785831	-0.877314	-0.591465	-0.575008	3.85854	0.0589051	-4.8629
SS-sc7785837	-0.704214	2.55916	-0.606402	-0.788211	0.217428	3.84387
SS-sc7785838	-0.938828	1.20775	0.759544	-0.533683	-2.22348	-1.87526
SS-sc7785839	0.678285	4.38908	1.03382	0.378926	-3.31031	-1.86984
SS-sc7785840	-0.944961	-1.12774	-0.602724	-0.948575	-0.854577	-2.30307
SS-sc7785841	-0.901353	-0.837803	-0.195251	-0.352682	-1.15852	-3.08106
SS-sc7785843	-1.10877	5.84932	-0.113012	4.77951	-1.64698	0.602738
SS-sc7785844	-0.819725	2.43485	0.271923	-0.88543	-4.62263	0.563781
SS-sc7785845	2.07717	0.777861	-0.738137	0.861034	-5.4027	-2.41725
SS-sc7785847	0.242379	1.10234	6.13619	3.83672	-1.44734	-1.00921
SS-sc7785851	-1.09414	5.87787	6.18008	-0.930619	-1.57297	0.0288218
SS-sc7785852	-1.03804	1.38489	0.640372	-0.0497365	-0.62005	-0.264703
SS-sc7785853	-1.16359	-1.31999	-0.705141	0.564063	2.58717	-3.64639
SS-sc7785855	-0.366712	-1.27558	-0.56933	-0.625128	4.26169	-3.65934
SS-sc7785858	-1.0831	0.131105	-0.749212	-0.775482	-5.21621	-2.99831
SS-sc7785859	-0.427386	-1.62968	-0.765595	-0.911662	7.66648	4.83485
SS-sc7785860	-1.02163	-1.21755	-0.633778	-0.939955	0.280199	0.156936
SS-sc7785861	-1.1335	0.793582	4.05463	2.30496	-1.8463	1.42216
SS-sc7785862	-0.885414	0.972042	-0.590175	-0.827565	0.0776092	3.92304
SS-sc7785863	-1.07344	-0.684388	-0.654659	0.0091319	-0.901371	-2.52622
SS-sc7785864	-0.418607	-0.643628	-0.73547	0.666983	-2.4673	1.72105
SS-sc7785865	-0.914915	-0.417367	-0.453735	-0.183018	0.367075	-2.89329
SS-sc7785866	-1.1356	1.49462	1.48831	-0.869975	-5.33989	-2.84913
SS-sc7785867	-0.20368	-0.687076	-0.570832	1.23059	1.35284	-3.77604
SS-sc7785868	-0.952478	0.258926	-0.60531	-0.946626	-0.809088	-0.60021
SS-sc7785869	-0.110677	1.24973	2.96217	0.7522	-1.49334	-2.04472
SS-sc7785871	-0.600277	2.1717	1.31656	-0.927639	-3.04302	0.0251969
SS-sc7785872	-1.0679	-0.479227	0.471582	-0.910962	0.19277	3.44414
SS-sc7785874	-0.916182	0.735686	3.69582	2.85393	-2.28215	-1.7552
SS-sc7785876	-0.495196	4.8756	2.12263	2.34333	-3.1582	-2.44079
SS-sc7785878	-0.874925	2.54056	-0.573744	-0.494454	-0.762509	7.26249
SS-sc7785883	1.59313	5.81086	-0.686768	6.14817	-0.0593494	5.67119
SS-sc7785886	-0.800688	2.49919	-0.415587	-0.473147	-3.29797	-0.657142
SS-sc7785889	1.86643	-0.902958	0.181659	-0.935852	-3.58637	1.13849
SS-sc7785891	-0.889825	-0.722379	-0.579512	-0.952657	4.80173	-3.4525
SS-sc7785892	-0.590226	-0.16853	-0.526584	-0.774558	-1.02888	-2.41238
SS-sc7785893	-0.93472	-0.454882	-0.517821	-0.947414	0.332177	-0.809418
SS-sc7785894	-0.636877	0.615729	-0.0374844	-0.943138	-3.95253	-0.188456
SS-sc7785895	-0.921283	-0.856353	-0.593055	6.12645	-0.587675	5.42996
SS-sc7785896	-0.937916	-0.0143383	-0.598694	-0.946554	-0.0845763	-1.47979
SS-sc7785897	6.29621	3.90627	6.2724	3.58245	-1.12613	0.0285239
SS-sc7785898	0.486682	2.24044	4.3271	1.98206	-1.61201	-1.72118
SS-sc7785899	-1.32814	1.78546	-0.954953	6.21187	0.0666394	4.30493
SS-sc7785900	-0.138104	1.74804	6.04717	2.9004	-2.32896	-1.60445
SS-sc7785901	-0.737998	1.3121	2.37153	0.300427	-3.26142	-1.09086
SS-sc7785903	-0.823146	-1.2148	-0.551159	-0.956947	5.62037	-3.26682
SS-sc7785904	-0.909781	-1.16184	-0.601813	-0.948992	-0.816403	-2.07064
SS-sc7785907	-0.264519	0.023282	1.45962	-0.298692	-0.14371	-3.34662
SS-sc7785909	-1.34097	2.97818	6.08075	-0.213201	-1.44167	0.28844
SS-sc7785910	4.78232	2.66819	0.344187	-0.781832	-4.73337	-0.651517
SS-sc7785911	-0.0269833	3.75839	4.10314	1.13082	-2.99756	-1.24548
SS-sc7785913	0.171935	-1.41871	-0.667102	-0.93298	2.81349	0.23801
SS-sc7785914	5.93539	0.406066	0.274324	-0.53446	-4.4795	0.294691
SS-sc7785918	0.0976803	-0.583153	-0.568158	-0.931591	-5.15399	2.09841
SS-sc7785919	6.06116	-0.322555	0.0534373	-0.688583	-4.25106	0.0659402
SS-sc7785921	0.787149	-1.47647	0.957697	-0.941258	-1.90643	1.08788
SS-sc7785922	-1.05648	-1.51941	-0.649744	-0.940542	3.3393	-3.87241
SS-sc7785923	-0.0829379	6.40312	3.26198	-0.969653	-3.69697	-0.278377
SS-sc7785925	1.13141	-1.3897	-0.742356	-0.916999	-5.04167	-2.90706
SS-sc7785927	-0.622537	-1.39674	-0.603432	-0.744322	2.7024	-2.08509
SS-sc7785928	-1.43091	2.49009	0.0250615	-0.901519	-3.76203	-2.22918
SS-sc7785930	-1.01435	4.74199	6.21376	-0.940696	-2.23604	1.34366
SS-sc7785932	-0.889611	0.0767322	0.379992	1.50435	-2.52263	-1.57576
SS-sc7785933	0.68549	2.16124	6.24399	-0.615184	-1.09697	0.248231
SS-sc7785934	-0.730264	-1.0635	-0.515071	-0.971064	-5.10284	1.28874
SS-sc7785939	-0.911283	-0.549319	-0.603905	2.53135	-0.979129	-4.25603
SS-sc7785940	-0.043213	-0.503649	0.831956	-0.68027	-3.20295	0.606003
SS-sc7785941	3.26318	2.52676	-0.591693	-0.947694	-5.6962	-0.82432
SS-sc7785943	4.80538	1.73644	0.380495	0.182548	-2.49243	1.70884
SS-sc7785945	-0.536065	-1.24731	-0.75878	-0.913068	-4.80321	-3.11748
SS-sc7785946	4.99197	2.91645	0.84836	-0.970088	-5.11655	-0.818195
SS-sc7785948	-2.02101	-2.91807	-1.0457	-0.844789	7.09835	0.756978
SS-sc7785950	-0.863864	0.21905	0.0864343	2.33103	0.586657	-4.74463
SS-sc7785953	-1.01177	-0.669999	-0.630082	2.20449	0.409828	-2.25286
SS-sc7785954	-0.196191	-1.17587	-0.569844	6.12146	1.5422	-3.34235
SS-sc7785955	2.44943	0.761619	-0.515152	-0.438283	-5.22362	1.95603
SS-sc7785956	-0.831884	-0.380651	-0.36182	0.479818	-0.701536	-4.45132
SS-sc7785958	5.60448	2.78745	-0.857047	-0.887652	-4.52445	-2.6731
SS-sc7785959	-0.743061	-1.31321	-0.581972	6.12361	2.31069	-2.88649
SS-sc7785960	1.31769	3.69163	-0.827065	0.263738	0.181679	3.79271
SS-sc7785961	-0.979204	0.980148	-0.617631	5.69127	-0.0383143	4.10105
SS-sc7785962	-0.378126	0.430742	0.574604	-0.928452	-2.25812	-3.18869
SS-sc7785963	-0.194913	4.90234	6.23321	0.755092	-1.98225	-1.17756
SS-sc7785964	-0.476717	3.09726	-0.257811	-0.90193	-3.97181	-1.60408
SS-sc7785965	-1.31885	0.0897756	-0.755226	-0.0636844	-4.81217	-3.11162
SS-sc7785966	2.25028	-0.235704	-0.739122	-0.851219	-5.53736	-2.76999
SS-sc7785967	-0.451785	0.472956	-0.731081	1.93153	-1.58623	-3.30476
SS-sc7785968	-1.18956	1.71816	5.98132	2.48972	-0.849355	0.395261
SS-sc7785969	-0.219165	-0.515421	-0.587015	-0.94781	-5.05979	1.29733
SS-sc7785970	-0.972148	-0.413181	-0.613507	-0.944968	-1.14736	-3.35855
SS-sc7785971	-0.925127	-0.985563	1.58167	-0.902033	0.44411	-1.45025
SS-sc7785972	2.07183	0.0804814	0.0727803	-0.0790002	-5.41811	-2.63766
SS-sc7785973	-1.04083	-1.28875	-0.630103	-0.911945	3.52496	-2.8682
SS-sc7785976	-0.971377	-1.53098	-0.647669	-0.933263	7.00988	0.897981
SS-sc7785980	-1.00687	-0.71254	-0.624311	-0.522737	-0.114203	-0.291078
SS-sc7785981	5.3945	-0.881227	-0.539868	-0.888892	-5.40041	-2.07278
SS-sc7785982	-1.19985	-2.08508	-0.801018	-0.899316	6.5934	0.988409
SS-sc7785983	0.508914	0.773033	-0.548635	0.66554	-1.57412	7.76222
SS-sc7785985	0.484747	0.114994	-0.589033	0.0378365	0.108455	3.8674
SS-sc7785990	-1.17773	-1.60062	-0.698418	-0.844306	3.45231	-4.0382
SS-sc7785993	0.330918	-1.23657	4.83531	0.156119	-5.40513	-0.489092
SS-sc7785994	5.77041	5.44488	0.230102	-0.256708	-4.4378	-2.19602
SS-sc7785995	-0.987172	-1.23532	0.271363	0.0844059	-1.19778	-2.71982
SS-sc7785996	-1.36449	-1.51617	-0.775586	-0.794341	-0.436765	-3.31032
SS-sc7785997	6.26634	0.832523	2.70688	-0.910653	-5.30157	-0.590407
SS-sc7785998	-0.510986	-1.21092	-0.556437	-0.956731	3.75534	-2.98004
SS-sc7785999	-0.0994719	1.60624	-0.585595	5.7576	0.496517	-4.22562
SS-sc7786001	2.15811	-1.05638	1.69858	-0.944174	-2.80128	1.93314
SS-sc7786002	-0.621893	0.0196747	-0.640674	0.0302536	-0.906984	5.39991
SS-sc7786005	-0.536743	-0.382491	0.0374121	-0.415934	1.72285	-2.90907
SS-sc7786006	-0.74872	0.781393	1.55395	-0.68472	-2.32614	-1.7623
SS-sc7786007	-0.0296442	2.75323	-0.613635	-0.245135	0.0186823	3.76387
SS-sc7786008	-0.678931	5.54181	4.46152	1.00098	-3.22019	-2.29684
SS-sc7786009	-0.125525	-0.634978	-0.620965	-0.9452	-1.01992	-3.60429
SS-sc7786010	-0.444023	0.636459	0.222857	-0.796559	0.0948146	3.85993
SS-sc7786011	-0.877972	-0.351733	-0.575996	-0.957112	0.714017	-0.352867
SS-sc7786012	-0.892917	-0.89197	-0.601104	-0.937346	-4.82276	2.30414
SS-sc7786013	6.22377	1.93466	-0.600542	-0.69924	-4.35047	0.388587
SS-sc7786014	-0.040314	-0.972324	-0.645484	-0.935553	-2.33447	1.8071
SS-sc7786015	-1.01886	-1.00441	-0.735567	-0.913079	-5.15987	-1.97402
SS-sc7786016	-0.573258	-0.32341	-0.20925	-0.923911	-3.31361	0.93701
SS-sc7786018	-0.473563	-0.0945839	-0.536524	-0.963679	-1.40628	7.8965
SS-sc7786020	-1.06143	-1.66127	-0.831426	-0.190777	7.53665	5.26442
SS-sc7786021	-0.596239	-1.00769	-0.913508	-0.878476	-4.52523	-2.42116
SS-sc7786023	-1.22514	-0.795433	-0.0881986	2.089	-0.958778	7.68935
SS-sc7786024	-1.18858	0.453146	-0.181923	-0.925343	-1.90274	-3.34068
SS-sc7786029	5.35042	-1.86082	1.78074	-0.877108	-2.28481	0.623639
SS-sc7786034	1.17412	4.78505	1.76307	-0.480222	-3.08013	-0.243656
SS-sc7786039	-0.970881	-1.40757	-0.613092	-0.945346	5.3942	-3.56797
SS-sc7786040	2.34613	-1.94121	-0.806027	-0.89776	-4.84841	-3.00616
SS-sc7786041	-0.527381	-1.05916	-0.47927	-0.847127	-3.00581	1.38573
SS-sc7786063	-0.275758	1.2796	0.0631921	2.16085	-2.136	-3.4109
SS-sc7786068	-1.48553	3.88395	-0.825855	1.26601	-3.49562	-2.19953
SS-sc7786070	-0.472915	1.70666	-0.202104	-0.482872	-2.85527	-1.36042
SS-sc7786075	1.3657	-1.03372	-0.644048	-0.784851	-0.255437	-3.77507
SS-sc7786076	2.09291	0.93838	-0.796117	-0.90364	-5.25186	-2.55212
SS-sc7786077	-0.808291	-1.19234	-0.54605	-0.960768	3.27908	-2.29278
SS-sc7786078	4.51002	0.89056	0.551481	-0.95412	-4.80457	1.91317
SS-sc7786081	-0.729009	-0.750234	0.0249226	-0.96893	-4.49539	2.25613
SS-sc7786084	-1.27755	-1.75056	-0.741465	-0.921035	2.88514	-3.87527
SS-sc7786089	-0.957036	1.4284	-0.60851	-0.949402	-0.944518	0.423415
SS-sc7786092	-0.994311	-1.19475	-0.623931	-0.945995	-0.222737	-1.54736
SS-sc7786094	-0.927665	-1.30623	1.41822	-0.600127	-0.576938	0.256172
SS-sc7786095	-0.877444	-1.40216	-0.607209	-0.948507	2.08914	-1.19963
SS-sc7786096	-0.179632	-1.31001	-0.74559	1.64346	0.569967	-0.381669
SS-sc7786098	-0.94705	-0.899847	0.65193	-0.948721	-0.391487	-1.67148
SS-sc7786099	-0.763254	-1.12618	-0.528802	0.794884	3.55507	-2.56826
SS-sc7786101	-0.850062	0.0558714	6.28137	-0.956851	-0.66275	0.0261621
SS-sc7786102	-0.963242	-1.04793	-0.610123	-0.946506	-3.11018	1.91203
SS-sc7786104	-0.606555	-1.05676	-0.370639	-0.954181	-1.13108	-2.62523
SS-sc7786105	0.0408663	-1.647	-0.7159	0.402255	-0.0604984	5.72748
SS-sc7786106	-0.99438	-1.33045	-0.621533	-0.0113093	3.85688	-3.30527
SS-sc7786109	-0.24164	-0.00832682	-0.606406	-0.94575	-4.73302	0.837679
SS-sc7786111	5.67467	3.40299	3.20371	-0.611243	-4.49369	-1.60088
SS-sc7786112	1.63173	0.0292443	-0.568462	-0.955735	-4.79475	0.587693
SS-sc7786113	-0.881284	-0.850554	0.355786	-0.385992	0.510801	-4.21957
SS-sc7786114	-0.796559	-0.474819	-0.541723	-0.96311	-6.85279	-1.00449
SS-sc7786115	-0.434234	-0.339647	-0.568463	-0.957944	2.31644	-4.02767
SS-sc7786116	-0.830951	-1.00509	-0.55552	4.36128	1.97404	-2.9916
SS-sc7786118	0.605159	-1.16198	-0.417219	-0.871782	-4.76658	1.08297
SS-sc7786119	0.42239	-1.5304	-0.634998	-0.924592	3.10171	0.370102
SS-sc7786120	-1.07736	-1.62337	-0.711612	6.15369	3.17657	-3.3988
SS-sc7786121	-0.905047	-0.629131	-0.583894	-0.946749	-1.29549	-2.80981
SS-sc7786122	-1.04498	-0.791911	0.19698	-0.942768	-0.0718208	-3.42352
SS-sc7786123	1.0928	6.06972	6.23498	-0.296223	-1.93704	0.900428
SS-sc7786125	0.28197	0.742265	0.241797	6.17549	-0.233165	5.10405
SS-sc7786126	1.39638	-1.04853	-0.543226	3.36182	3.22138	-2.46019
SS-sc7786128	-0.981754	-0.743105	0.252652	-0.0822965	-0.53908	-1.6436
SS-sc7786130	-0.968738	-0.478663	-0.611249	-0.943263	-0.505036	-0.531855
SS-sc7786133	-1.09104	-0.609162	-0.662296	-0.888898	-2.4368	1.98589
SS-sc7786134	5.71171	-1.75583	-0.721897	-0.918099	-2.57514	1.9115
SS-sc7786136	4.12819	1.00741	6.26665	-0.955505	-1.49555	0.876463
SS-sc7786137	1.49885	0.201771	-0.601873	-0.952509	-4.30042	0.72112
SS-sc7786138	-0.842313	-1.41116	-0.658192	0.295469	2.30896	-2.70289
SS-sc7786139	-0.788967	-1.16074	-0.556316	-0.356177	3.0417	-2.03362
SS-sc7786140	3.35944	-1.44225	-0.327194	-0.444461	-1.8452	1.19161
SS-sc7786142	-1.00559	-0.108513	-0.627871	2.52515	0.650607	-1.27772
SS-sc7786143	-0.950139	-1.21999	-0.605339	-0.949252	0.38627	-0.122959
SS-sc7786144	-0.627533	-1.27487	-0.583876	1.52757	0.167753	-0.991947
SS-sc7786145	-0.77656	1.50807	0.367101	-0.955161	-1.71549	0.503557
SS-sc7786146	4.62285	5.6617	4.46256	-0.947829	-4.22564	-0.455754
SS-sc7786147	-0.430948	4.96487	1.74221	-0.949998	-3.20412	-0.855743
SS-sc7786149	3.00613	-0.925295	1.24089	0.839099	-2.49992	1.6539
SS-sc7786150	-0.896045	-1.2809	-0.582126	-0.952185	2.36558	-1.45752
SS-sc7786152	-0.828759	-1.29446	-0.591331	0.144686	3.52939	-3.09708
SS-sc7786153	-0.28259	-1.30123	-0.625411	-0.810212	-4.50922	2.32504
SS-sc7786154	-0.880212	-0.85711	0.303483	-0.955835	0.422943	-0.0139084
SS-sc7786156	1.31614	-1.66462	-0.679941	-0.926527	6.08574	-3.4581
SS-sc7786158	3.2176	3.11313	-0.519107	-0.331702	-1.17478	6.1904
SS-sc7786159	4.18734	0.204135	-0.594079	-0.101973	-1.76335	1.58382
SS-sc7786160	6.13832	1.23959	-0.0681462	-0.938031	-5.46484	-0.561721
SS-sc7786161	-0.27915	2.51082	1.17117	-0.831227	-3.37081	-1.08652
SS-sc7786162	-0.971522	-1.42477	-0.615062	0.830743	3.64034	-2.90108
SS-sc7786163	-0.453056	-0.731813	-0.64525	-0.93936	-2.04499	1.89584
SS-sc7786164	2.32644	-0.207182	-0.581304	-0.769162	-5.20813	2.21768
SS-sc7786165	-0.957024	-0.895193	-0.489349	-0.913213	-5.00115	0.724619
SS-sc7786166	-0.660673	-0.847061	-0.567472	3.27193	2.03985	-3.24754
SS-sc7786167	-0.94269	-1.06836	-0.110796	-0.455998	2.37038	-3.07648
SS-sc7786169	0.00905872	-0.940272	-0.730434	3.62057	-1.33318	-4.02682
SS-sc7786171	-0.863456	-0.247837	1.22397	-0.957655	0.085015	-0.513653
SS-sc7786172	-0.717488	-1.21509	-0.782615	-0.91051	-5.24592	-2.14289
SS-sc7786174	-1.02302	-1.14029	0.705115	-0.941145	-1.23474	-2.08612
SS-sc7786175	-0.817397	5.92159	6.19259	1.49446	-2.04005	-0.00695934
SS-sc7786177	-0.853031	0.0416465	1.30997	-0.960207	0.366369	0.0357966
SS-sc7786178	-0.868274	-0.911978	-0.602292	-0.89788	-4.27997	1.35932
SS-sc7786179	-1.1193	3.14305	-0.552578	-0.932832	-2.61757	1.17522
SS-sc7786180	-0.939655	0.393358	1.52079	-0.596291	-1.23115	-1.10409
SS-sc7786181	-0.938908	0.801786	1.14181	1.75215	-1.20931	0.551888
SS-sc7786182	-0.928027	-0.86242	-0.596783	-0.952731	1.87135	-1.14124
SS-sc7786183	-0.0527865	-1.39498	-0.602863	-0.90749	-2.11559	1.76678
SS-sc7786184	0.313439	0.627327	-0.584447	1.90569	0.34051	-0.198745
SS-sc7786185	-0.559157	-1.31792	-0.115535	-0.167696	0.0511162	-0.394731
SS-sc7786186	3.98245	-1.23922	-0.618233	-0.947763	-2.31417	1.65717
SS-sc7786187	0.403019	-1.1868	-0.647034	-0.908721	-2.31395	1.74194
SS-sc7786188	-1.06498	-1.55988	-0.65279	-0.938611	2.77799	0.274324
SS-sc7786189	-0.576357	-0.83215	-0.57304	-0.311238	-1.05219	-3.29511
SS-sc7786190	1.01226	2.78387	0.224548	-0.805282	1.85247	-1.57048
SS-sc7786192	-0.930485	1.66381	-0.597681	6.12717	-1.01552	1.23374
SS-sc7786193	1.16833	-0.872343	-0.548722	-0.0119239	2.19544	-1.34874
SS-sc7786194	3.92153	-1.46397	-0.640913	-0.134494	-2.20692	1.83861
SS-sc7786196	0.317116	3.14137	-0.103521	-0.917542	-2.70796	0.739486
SS-sc7786197	-0.989547	-1.43186	-0.633882	-0.942734	-2.64395	1.74658
SS-sc7786198	-1.00554	-0.853296	-0.628118	-0.943838	-2.40147	1.80644
SS-sc7786199	-0.0168953	-0.609782	-0.590876	-0.878472	-0.852835	-2.77326
SS-sc7786200	-0.894876	-0.562461	3.04213	-0.954166	-0.172748	0.0350475
SS-sc7786202	-0.977311	-0.557938	-0.61718	-0.948248	-0.312809	-1.46137
SS-sc7786203	6.24849	3.02871	6.25278	-0.951663	-1.21881	0.675065
SS-sc7786204	0.91749	0.476024	0.0122869	-0.951329	-4.6322	1.89733
SS-sc7786210	1.10729	-0.921278	-0.566616	-0.282655	-5.44352	0.861582
SS-sc7786211	-0.946354	-1.191	-0.605572	-0.326195	4.12968	-4.0922
SS-sc7786212	-0.388381	-0.289872	-0.591397	-0.953012	-5.19274	0.862624
SS-sc7786216	-0.781091	-1.13763	-0.536544	5.32125	3.41208	-2.50313
SS-sc7786218	0.776534	-0.369322	0.301977	-0.614306	-4.68715	0.814361
SS-sc7786219	-0.894231	-0.28644	2.44277	-0.953932	-0.0805939	-0.0175792
SS-sc7786220	-0.0450105	0.786359	-0.597985	-0.950877	0.50866	-1.71669
SS-sc7786221	-0.714042	-0.966193	-0.574638	0.631679	0.690023	-0.541512
SS-sc7786222	-0.910121	-0.536264	-0.58915	0.0768583	-1.10964	-3.01873
SS-sc7786223	-0.999756	-0.900867	-0.62394	-0.940087	-2.85636	1.61443
SS-sc7786224	-1.01339	-0.372694	1.12115	-0.945615	-1.78847	-3.7132
SS-sc7786225	-0.104774	1.9978	-0.710197	-0.727111	0.0612152	3.13662
SS-sc7786226	1.02114	4.69294	-0.614774	-0.944916	-1.19975	1.28561
SS-sc7786227	-0.742534	6.38941	3.1776	4.19832	-2.64223	0.176248
SS-sc7786228	-0.0830516	-1.15869	0.313605	-0.949164	-3.00116	1.26292
SS-sc7786229	-0.30841	2.36109	6.26414	-0.615949	-1.2666	0.151184
SS-sc7786232	-0.488107	-0.556099	-0.590198	-0.922415	-0.613091	-2.80772
SS-sc7786233	-0.84606	-0.535794	-0.498147	-0.958918	-0.309605	7.15177
SS-sc7786234	1.79832	-0.778641	-0.320753	-0.956495	-4.47659	0.463342
SS-sc7786235	-0.341495	-0.648648	-0.5758	1.34053	2.53554	-4.29267
SS-sc7786236	-1.0122	2.62637	-0.63057	-0.395293	-2.90154	1.59162
SS-sc7786237	0.348237	-0.602732	6.28306	3.52682	1.44627	-0.599624
SS-sc7786238	1.34356	-0.244311	-0.588577	-0.955728	-4.73308	2.43969
SS-sc7786239	0.379586	5.18016	6.22506	-0.947641	-1.05456	-0.307702
SS-sc7786240	1.75437	0.959129	5.30062	1.82067	-1.74001	-1.63713
SS-sc7786241	-0.893781	3.18249	2.66983	-0.897148	-2.49376	-1.23353
SS-sc7786242	1.06101	1.78461	1.36144	-0.532324	-2.31549	0.923773
SS-sc7786243	-0.892877	-1.09886	3.35151	1.94036	-0.496231	0.379975
SS-sc7786244	-0.579368	-0.350343	-0.589069	2.19889	-0.410534	5.90535
SS-sc7786246	-0.603061	-0.254501	-0.515919	-0.972595	-2.85981	1.71514
SS-sc7786248	-0.868718	3.80536	1.06406	0.461454	-2.56909	-0.604968
SS-sc7786250	-0.868744	-0.739514	0.948724	-0.918901	0.621846	-3.41042
SS-sc7786251	-0.870105	1.25722	-0.644797	-0.860733	0.106259	3.44101
SS-sc7786253	-0.288619	5.50055	0.321691	-0.911187	-3.9024	-1.76088
SS-sc7786254	-0.693326	-1.49126	-0.642041	-0.940039	-2.05552	1.75322
SS-sc7786255	-0.852428	0.121317	-0.578048	2.99117	0.675368	-0.48909
SS-sc7786256	-0.753445	-0.864561	-0.450256	-0.950989	-5.02817	2.35839
SS-sc7786257	-0.949157	-0.828993	-0.605156	-0.173519	0.134843	-0.154204
SS-sc7786258	6.25042	-0.841905	-0.592794	6.1262	0.887291	-0.373313
SS-sc7786259	-0.68114	0.586967	1.12335	-0.896317	-1.36233	0.622834
SS-sc7786260	-0.956759	6.07969	-0.607552	-0.947367	-0.128387	2.58402
SS-sc7786261	-0.977793	-0.107008	-0.617205	0.149028	0.256742	-0.47811
SS-sc7786262	-0.44313	0.35222	1.93545	6.11598	1.69237	-2.7783
SS-sc7786263	1.34663	-1.35093	-0.628571	-0.418754	-3.42055	0.840385
SS-sc7786264	0.82509	3.20075	-0.429677	6.12052	-0.456602	5.63749
SS-sc7786265	-0.950979	-1.32036	-0.605946	0.519456	-0.650938	-4.38159
SS-sc7786266	5.45707	3.33428	-0.666178	-0.937699	-1.62236	1.44099
SS-sc7786267	0.872996	1.90787	-0.611972	-0.947649	-1.76191	0.882958
SS-sc7786268	4.09564	5.08909	2.44264	-0.952021	-1.86235	0.238762
SS-sc7786269	-0.443786	2.88559	-0.67667	6.14563	-0.129286	5.67105
SS-sc7786270	1.3257	2.01634	3.64759	-0.951163	-1.12263	0.423295
SS-sc7786272	-0.547162	0.167085	-0.588535	5.11329	-0.628667	5.32849
SS-sc7786273	-0.940813	-0.678338	-0.568588	6.12833	1.67522	-1.00717
SS-sc7786274	-1.09488	0.938431	-0.664248	-0.933649	-3.05083	1.71559
SS-sc7786275	-1.05647	-0.410154	-0.649447	-0.93982	0.032075	-1.23827
SS-sc7786276	-1.02228	4.29467	1.33301	-0.427195	-1.96704	0.525843
SS-sc7786277	0.605478	-0.129988	-0.589773	-0.952933	-2.07903	1.07138
SS-sc7786278	0.576375	-1.57324	-0.656137	-0.936847	1.22514	-0.107204
SS-sc7786279	-0.997445	-0.0289292	-0.625089	-0.945366	-1.98967	1.79832
SS-sc7786282	-1.61848	-1.67632	-0.881998	2.49931	-2.23311	2.03817
SS-sc7786283	1.1162	0.213544	-0.613269	-0.0129783	-2.2938	1.3532
SS-sc7786284	-0.561014	-1.18499	-0.554261	1.61373	1.92119	-0.951569
SS-sc7786285	-1.02898	-1.2031	-0.638985	-0.944615	2.46052	-3.45865
SS-sc7786287	0.178679	0.627236	-0.538882	-0.382575	-6.43529	-0.968063
SS-sc7786288	5.66182	0.751712	0.942839	-0.951851	-4.95372	1.93656
SS-sc7786290	-1.29013	1.82865	-0.44747	-0.920646	-4.51021	-1.93818
SS-sc7786291	-0.948317	-1.31639	-0.603425	-0.946616	-2.07714	1.49314
SS-sc7786292	-0.270094	-0.703879	0.466926	-0.954804	-5.07183	0.962019
SS-sc7786293	-0.256049	-0.268935	-0.614276	-0.495071	-2.55789	1.74853
SS-sc7786294	0.602224	1.12294	2.04496	-0.949959	1.35268	-0.825628
SS-sc7786296	-1.07732	0.205755	-0.304415	-0.611433	-4.07568	-2.46644
SS-sc7786297	-1.33012	-0.706754	1.59007	-0.913482	-0.731447	-0.783853
SS-sc7786298	-1.5909	2.13437	-0.870129	0.523097	0.0635228	-1.30417
SS-sc7786299	-0.547184	-0.725154	-0.614573	-0.947668	1.24021	-3.8912
SS-sc7786300	-0.894891	-1.21943	-0.594803	-0.952279	-1.25626	-3.13038
SS-sc7786301	-0.489798	0.621526	-0.737545	-0.893355	-4.63895	-1.78942
SS-sc7786303	-0.64913	3.57834	-0.517635	-0.207611	-3.03236	-0.7586
SS-sc7786304	-0.792021	-0.627441	-0.60087	-0.947076	-5.42211	1.75316
SS-sc7786305	-0.872696	3.08447	-0.131242	-0.114646	-2.99889	-1.18622
SS-sc7786306	-0.901619	-0.818479	-0.586241	-0.559723	0.451498	-0.962059
SS-sc7786307	5.78786	0.655131	1.58619	-0.936622	-2.58274	1.26578
SS-sc7786308	-0.34203	-1.07491	-0.562365	-0.855362	3.55045	-3.77419
SS-sc7786309	-1.01371	-0.732253	-0.637615	-0.572566	0.343797	-0.830121
SS-sc7786310	1.08777	3.23539	1.08406	-0.321416	-3.56629	-0.635239
SS-sc7786312	-0.664291	2.50444	1.0774	-0.222297	-2.60131	-1.10249
SS-sc7786314	-0.833016	-1.12454	-0.423004	-0.600312	1.56226	-3.57849
SS-sc7786315	-0.906554	0.973308	0.0350833	1.09894	-2.83516	-1.04838
SS-sc7786316	1.10939	-1.1518	-0.549845	0.905096	-0.400199	7.11288
SS-sc7786317	-0.874938	-0.483593	-0.574364	-0.135518	-0.4182	0.278095
SS-sc7786318	-0.761588	-1.70306	-0.730389	-0.917361	-4.7317	0.694357
SS-sc7786319	-0.619711	-1.76302	-0.712304	-0.599314	6.31808	3.66117
SS-sc7786320	2.17527	3.0497	1.94344	-0.944135	-4.37332	-0.35421
SS-sc7786321	6.33171	-0.280239	4.39453	-0.596128	-2.2097	0.781173
SS-sc7786322	0.267448	3.13496	3.80434	0.245381	-2.72321	-2.53219
SS-sc7786323	-1.03374	-0.165587	1.12051	-0.94199	-0.699809	-1.42017
SS-sc7786324	-0.271859	0.942903	6.20837	-0.93941	-1.41572	-0.388492
SS-sc7786326	2.93919	-1.43992	0.252078	-0.715265	0.712089	-0.796316
SS-sc7786327	0.153693	-0.926092	-0.535298	-0.954767	-5.28881	2.08065
SS-sc7786328	-0.933195	1.29749	1.61633	-0.840201	-0.129632	0.070101
SS-sc7786329	1.12855	2.72958	6.23821	-0.949379	-0.788226	0.088902
SS-sc7786331	-0.895808	-1.00632	-0.584245	5.08554	1.83371	-1.55489
SS-sc7786332	-0.608896	-0.720163	0.511329	-0.96374	1.84626	-2.3761
SS-sc7786333	-0.385265	0.489366	-0.585215	-0.956092	-2.74657	-1.32088
SS-sc7786335	-1.00892	5.42711	0.256756	-0.945552	-2.93988	-0.32265
SS-sc7786336	-0.395456	-1.12774	-0.587741	-0.954642	-5.00609	1.08515
SS-sc7786337	2.73616	5.23736	3.12294	0.2656	-3.53766	-1.09862
SS-sc7786338	0.803716	-0.669071	-0.683147	-0.877931	-4.94318	-2.56707
SS-sc7786340	-0.847647	-1.16654	-0.217888	-0.954602	-4.9457	0.865773
SS-sc7786341	-1.00993	0.259366	6.21592	-0.942059	-0.570911	0.503997
SS-sc7786342	-0.590665	-1.10003	-0.161744	-0.956004	-0.562419	-1.8091
SS-sc7786343	-0.417803	-0.983588	0.141733	-0.906501	-0.342246	-3.73415
SS-sc7786345	-0.88464	-0.710046	5.49462	-0.927607	1.74446	-2.66751
SS-sc7786346	-1.04166	1.55859	0.950386	-0.940383	-1.57464	0.280234
SS-sc7786347	-0.413538	-0.741046	-0.592584	-0.699251	2.13504	-1.84163
SS-sc7786348	-0.44291	3.28302	6.2278	-0.725142	-1.67327	-0.403254
SS-sc7786351	-0.976658	3.01442	-0.616713	-0.947821	-0.0299831	2.89244
SS-sc7786353	-0.772071	-1.22142	-0.576593	-0.957704	1.39145	-4.00533
SS-sc7786355	-0.829388	-1.08218	-0.557121	-0.210606	-0.431008	-4.73164
SS-sc7786358	-0.732545	-1.08063	-0.25142	-0.974348	-4.56482	2.03874
SS-sc7786361	-0.948653	-0.928709	-0.394677	-0.615275	-5.16838	2.25102
SS-sc7786369	0.20849	-0.295913	-0.599597	-0.949748	-3.7701	1.54915
SS-sc7786370	-0.358231	-0.537978	-0.375782	-0.908966	-4.29751	2.19707
SS-sc7786375	-0.901046	-0.974701	-0.523649	-0.954053	-0.912537	-2.54977
SS-sc7786380	-0.898517	-0.696556	-0.584463	-0.955152	2.36831	-1.63938
SS-sc7786382	-0.876897	-0.862905	-0.576076	-0.958512	0.503008	-0.022977
SS-sc7786383	-0.711251	-1.61819	-0.726215	-0.922275	5.71486	2.31175
SS-sc7786386	-0.857068	-0.17232	-0.567259	2.05816	-0.725456	-3.03549
SS-sc7786387	-0.884537	-0.40909	6.26774	-0.954945	-1.13895	0.439608
SS-sc7786388	-0.948144	-1.2158	-0.548853	-0.950469	-1.1847	-3.10687
SS-sc7786389	-1.35492	-0.0877018	-0.463601	6.16826	-2.09815	-3.528
SS-sc7786390	-1.22427	0.851729	-0.718548	5.11216	-1.89961	1.35949
SS-sc7786391	3.58898	5.03978	5.34904	-0.290224	-3.9212	-0.530123
SS-sc7786392	-0.25252	6.01634	3.93619	4.46036	-2.99467	-2.71981
SS-sc7786393	2.0086	4.04482	1.32416	-0.94152	-4.59857	-0.425177
SS-sc7786394	-1.34392	-1.2707	-0.768571	-0.914088	-4.78688	-2.11984
SS-sc7786396	-0.880708	-1.11092	-0.576493	0.648791	2.62097	-2.94408
SS-sc7786397	-0.840307	-0.940703	-0.626689	-0.939136	-4.9425	0.606762
SS-sc7786398	-0.86428	0.219003	-0.570023	-0.0325798	0.426639	-0.747313
SS-sc7786401	-0.876466	-0.515342	1.50402	-0.956735	-0.332825	-0.0402575
SS-sc7786402	1.82509	4.5081	-0.186375	1.24813	0.200575	3.50616
SS-sc7786403	1.11226	-0.807637	-0.252354	0.0222478	-0.246394	-4.7214
SS-sc7786404	0.0860184	2.13721	-0.0785832	-0.95128	-1.99635	0.706059
SS-sc7786405	-0.930454	-0.83492	-0.597006	-0.950591	-4.87233	1.26285
SS-sc7786406	-0.978045	0.436049	1.05475	-0.944937	-2.43538	1.51681
SS-sc7786407	-0.944823	3.77621	1.26278	-0.951015	-1.51405	0.400067
SS-sc7786408	0.366132	0.651949	6.19115	0.538382	-1.80783	-0.75064
SS-sc7786409	-0.280062	0.796537	-0.597081	-0.921711	2.25251	-4.08424
SS-sc7786410	-0.974925	-0.484231	-0.628393	-0.943076	0.343226	-0.129537
SS-sc7786411	-0.941615	-0.935432	-0.532376	-0.948733	-4.89918	2.27284
SS-sc7786413	-0.698042	-1.313	-0.619827	-0.945071	1.40169	-3.14527
SS-sc7786414	0.947437	-1.37526	-0.599649	-0.950579	4.35657	1.27281
SS-sc7786415	1.32093	-0.956905	-0.0982638	6.1278	1.41704	-3.25669
SS-sc7786416	-0.952187	-0.443225	-0.606572	0.308354	2.06922	-3.93811
SS-sc7786417	-1.15992	-1.41116	-0.695045	3.06421	-0.872343	-3.9477
SS-sc7786418	-0.991525	-1.39685	-0.622901	1.97868	3.53363	-3.19209
SS-sc7786420	-0.828633	-1.27723	-0.572417	-0.958708	3.47313	-2.47442
SS-sc7786421	-0.899109	3.79781	6.26234	0.140211	-1.66598	-0.603959
SS-sc7786423	-0.931252	-1.26602	-0.617664	-0.944952	-0.626746	-1.74614
SS-sc7786425	-1.38016	-2.01323	-0.818938	-0.853327	2.15018	-3.97282
SS-sc7786427	-1.13427	-1.6587	-0.681952	-0.933504	2.5455	-3.09804
SS-sc7786428	-0.105213	-0.158323	0.022052	-0.939344	-3.49928	0.792591
SS-sc7786430	-1.68087	-0.842176	2.69418	-0.878991	-1.52205	-0.703902
SS-sc7786431	-1.00075	2.71832	0.606921	-0.943707	-2.19504	-0.25089
SS-sc7786432	-0.966923	-1.41913	-0.612322	0.832686	2.5345	-2.8309
SS-sc7786434	-0.423015	6.1907	1.22642	0.0311025	-2.21785	-0.326521
SS-sc7786439	-0.755755	-1.02622	-0.527001	-0.823729	3.39093	-3.04224
SS-sc7786440	-1.04308	-0.851136	-0.186534	-0.939512	-4.59343	2.24772
SS-sc7786445	-1.07518	-0.927539	-0.979685	0.0590738	4.08441	-2.93703
SS-sc7786450	0.761111	-0.413831	-0.300116	4.22866	-0.106496	-4.66927
SS-sc7786456	-0.899379	0.585843	0.829437	1.10707	-0.707965	-2.90784
SS-sc7786466	0.498128	-1.16035	-0.578523	-0.704449	-1.30095	8.35884
SS-sc7786469	1.47169	2.41175	-0.647198	6.14799	-0.861142	-4.033
SS-sc7786470	-0.896026	-1.07449	-0.583338	0.13152	3.10642	-4.12166
SS-sc7786473	3.66204	3.56013	-0.670198	6.14365	-0.65896	-3.97797
SS-sc7786474	-0.450254	-0.935466	0.428165	1.94587	-0.352829	-4.58917
SS-sc7786476	1.25772	-1.50862	-0.428485	-0.745393	-5.26769	-3.02147
SS-sc7786477	3.94826	-0.434514	-0.701927	-0.338687	-0.92194	5.93437
SS-sc7786479	2.80804	0.887564	-0.612781	-0.57404	-5.54424	0.829079
SS-sc7786480	-0.433841	-0.23474	-0.600425	0.308951	0.264386	-2.95845
SS-sc7786482	-0.921865	-1.0854	-0.59256	-0.949228	4.34383	1.13528
SS-sc7786485	0.313331	0.74408	-0.572894	-0.956565	-6.00162	-1.03982
SS-sc7786487	5.15731	0.257278	-0.689806	-0.898301	-5.01108	-3.03465
SS-sc7786488	-1.20867	0.0550894	-0.748488	-0.806792	-5.02044	-0.249279
SS-sc7786490	-0.867668	-1.22949	-0.117986	4.59807	6.22712	-3.12169
SS-sc7786492	-0.886972	-1.12437	-0.579679	-0.956188	6.08761	-4.36636
SS-sc7786493	1.59441	0.739169	-0.569961	-0.960506	-6.61026	-0.833144
SS-sc7786494	-0.681449	-0.343908	-0.453066	3.71114	0.193852	-4.49944
SS-sc7786495	-0.117794	-0.0717041	-0.659578	-0.229564	-1.16306	8.23247
SS-sc7786496	-0.698834	-0.177417	-0.759415	-0.912952	-5.51012	-2.50882
SS-sc7786497	-1.3483	-1.80825	-0.770589	-0.888809	6.97041	1.05699
SS-sc7786498	-0.992015	-0.942643	-0.634347	-0.943625	-6.62744	-1.0202
SS-sc7786499	-0.391846	0.532127	-0.716566	-0.642264	-5.07923	-3.11631
SS-sc7786500	-0.184903	-1.44408	-0.624094	-0.945881	3.90041	-3.32071
SS-sc7786501	0.421189	0.0630644	-0.169031	-0.96183	-1.26851	6.56955
SS-sc7786502	4.0559	3.03937	-0.628388	6.13381	-0.0629051	5.51128
SS-sc7786503	2.21313	3.43075	0.0574789	6.12373	-0.0713705	-3.12389
SS-sc7786504	0.265006	-1.32577	-0.606039	-0.825601	5.69495	-4.30343
SS-sc7786505	-0.369525	-0.586112	-0.557072	-0.961322	-1.37935	7.27686
SS-sc7786506	-0.961768	-1.41119	-0.610671	6.13019	6.29623	-3.66512
SS-sc7786507	1.1521	1.26591	0.816804	-0.950495	-5.56403	-0.373783
SS-sc7786508	-0.163569	-0.841728	-0.572758	-0.954675	-6.08704	-0.971862
SS-sc7786511	-0.402853	-0.419559	-0.587972	-0.652204	-5.55165	1.13493
SS-sc7786512	-1.09902	-0.312122	-0.667447	-0.936925	0.570795	-1.60799
SS-sc7786513	-0.859041	-1.26324	-0.568711	-0.0511171	4.84827	-3.68087
SS-sc7786514	-0.536659	0.741524	-0.611257	-0.950212	-0.858114	6.02888
SS-sc7786515	0.13233	-1.14878	-0.56727	-0.960213	6.24929	-3.63112
SS-sc7786517	0.329173	-1.18291	-0.593371	-0.954921	-5.1757	1.46488
SS-sc7786518	-0.951412	-1.33373	-0.607018	-0.952001	5.8975	-4.1203
SS-sc7786519	-0.944832	-1.38627	-0.604214	-0.923445	6.15209	-3.24997
SS-sc7786520	-0.971867	-1.42465	-0.615741	-0.950798	6.31021	-3.32822
SS-sc7786522	-0.915738	-0.661205	0.797435	-0.78526	-6.66913	-0.804623
SS-sc7786523	-0.762612	-0.365131	-0.280479	-0.968893	-6.76254	-0.89002
SS-sc7786524	-0.309786	-0.798174	-0.62601	-0.904554	-5.33564	1.46509
SS-sc7786525	-1.04729	-1.53318	-0.646643	-0.943149	6.14021	-4.38457
SS-sc7786526	3.14484	4.429	0.19773	1.46231	1.42324	-4.62489
SS-sc7786527	-0.967054	-0.82384	-0.613607	-0.249372	0.395712	-3.98713
SS-sc7786532	-0.926738	-1.36021	-0.596825	-0.95429	4.13836	-3.62005
SS-sc7786533	-0.637478	-0.833995	-0.56355	-0.955478	-5.49935	1.18311
SS-sc7786534	-0.93641	-0.578021	-0.600632	-0.624551	0.247374	-2.08578
SS-sc7786535	0.605037	0.0327921	-0.0321271	-0.929591	-6.08097	-1.07725
SS-sc7786536	-0.881503	-0.828191	-0.578494	-0.932928	3.96062	-2.6495
SS-sc7786537	-1.00428	-1.27792	-0.629276	-0.94817	4.16782	-2.94711
SS-sc7786538	-0.463736	0.754042	0.255336	2.15774	-0.581015	-4.62793
SS-sc7786540	-0.476527	-1.20394	-0.613531	-0.762203	-0.62579	5.87111
SS-sc7786541	0.718004	-1.10515	-0.618078	6.05817	1.85143	-4.08384
SS-sc7786542	-0.528048	-0.992228	-0.614717	-0.942318	-5.70965	1.11632
SS-sc7786543	3.02313	-0.398488	-0.575511	-0.957506	-1.11545	6.08036
SS-sc7786544	-0.29224	-0.798021	-0.594278	-0.939228	-5.57035	1.31782
SS-sc7786545	-0.883675	-1.06583	-0.57729	-0.193445	-1.28244	8.55197
SS-sc7786547	-0.881465	-1.24629	-0.578314	4.29462	6.05149	-2.94103
SS-sc7786549	-1.01953	-0.893794	-0.635076	-0.778358	4.88048	-3.58262
SS-sc7786550	-0.692846	-0.298281	-0.583486	-0.956698	-1.39717	6.72972
SS-sc7786553	-0.366303	-1.06498	-0.586609	0.0296194	1.61018	-4.03424
SS-sc7786554	0.712526	1.19248	-0.581333	5.65249	0.548279	-3.69839
SS-sc7786555	-0.698952	-1.13445	-0.655721	-0.940501	0.566531	-2.02305
SS-sc7786556	-0.720619	-1.0254	-0.58232	-0.499588	0.387857	-4.12254
SS-sc7786558	0.154814	-0.481411	-0.635432	-0.531457	0.464702	-3.92193
SS-sc7786560	-0.733635	-1.03678	-0.517776	-0.175731	-5.53659	1.11497
SS-sc7786561	-0.59733	-1.08137	-0.562893	-0.963389	2.92716	-4.03277
SS-sc7786566	-0.346545	-1.16159	-0.572206	-0.675033	-1.40924	8.81115
SS-sc7786567	2.25089	4.16238	-0.249472	0.00854272	-0.723201	6.17638
SS-sc7786568	0.130915	-0.949693	-0.551418	-0.775237	-1.29075	8.61226
SS-sc7786569	0.201876	-0.507556	-0.586529	-0.429364	-5.54402	0.960561
SS-sc7786570	-0.170073	-1.31294	-0.591103	0.093103	-0.572429	5.57272
SS-sc7786573	-0.728238	-0.605557	-0.548287	-0.864556	-1.48163	7.59744
SS-sc7786574	-0.903115	-0.886291	-0.586975	1.99919	0.371579	-3.27932
SS-sc7786575	-0.886617	-1.30254	-0.580335	-0.958225	6.3345	-4.15443
SS-sc7786576	0.988572	-0.648261	-0.611134	-0.917334	-5.63297	0.667173
SS-sc7786579	-0.898514	-1.21137	-0.707517	-0.818603	-5.22219	-3.02329
SS-sc7786580	0.762114	-0.159216	-0.560512	-0.959206	-1.26203	6.70236
SS-sc7786581	-0.939475	-1.20999	-0.600584	1.31289	3.94574	-3.73822
SS-sc7786582	0.166831	-0.347867	-0.666603	2.78997	1.8315	-4.14117
SS-sc7786585	-0.90658	-0.0988282	-0.587949	-0.525896	0.445383	-0.101967
SS-sc7786586	2.62275	1.14432	-0.629671	-0.943625	-0.480131	1.47678
SS-sc7786587	-0.859288	-0.97204	-0.569212	-0.961183	4.10694	0.837922
SS-sc7786588	-0.269396	-0.791098	-0.700828	-0.927976	-3.8809	1.25956
SS-sc7786589	0.830912	0.780397	-0.596528	1.40313	-0.949082	7.11872
SS-sc7786590	0.788386	-0.78235	-0.425067	0.462435	0.713534	-4.43121
SS-sc7786591	0.351261	0.418647	-0.501954	0.208394	-0.981288	6.85675
SS-sc7786594	-0.249415	-0.871221	-0.569628	-0.882755	-6.76009	-1.04492
SS-sc7786595	-1.00771	-0.8327	-0.640361	1.08352	0.394592	-4.6709
SS-sc7786596	-1.10281	-0.791602	0.277855	-0.619797	3.24505	-3.97702
SS-sc7786597	-0.794813	-1.00203	-0.541092	-0.645823	3.89729	-3.29533
SS-sc7786600	0.274934	-1.75435	-0.667462	-0.869027	-4.65353	-2.42546
SS-sc7786601	-0.493001	-0.422584	-0.605124	2.43217	-0.055296	4.40119
SS-sc7786604	-0.601532	-0.477293	-0.563532	0.435607	-1.10227	7.58867
SS-sc7786605	0.241772	-0.164312	-0.590065	1.02587	0.890013	-4.39648
SS-sc7786606	2.25343	-0.514544	-0.634433	-0.808243	-3.50363	1.84893
SS-sc7786609	0.36938	-0.446201	-0.595602	-0.696736	-4.622	1.29609
SS-sc7786610	-0.679043	-0.996255	-0.567374	-0.704942	3.53399	-3.92359
SS-sc7786611	-0.935268	-0.230371	-0.611089	-0.948999	-6.56217	-0.651268
SS-sc7786612	2.29812	-0.0810382	-0.691188	-0.150674	-0.467323	6.28721
SS-sc7786613	-1.02231	-1.37466	-0.636203	-0.819375	2.35242	-3.14758
SS-sc7786615	-0.027342	1.39295	-0.552128	-0.787194	-1.39419	6.99905
SS-sc7786616	-0.92518	-0.840103	-0.594176	-0.94951	-5.60331	1.18602
SS-sc7786617	-0.415858	-1.27493	-0.602434	-0.254962	3.88135	-3.49416
SS-sc7786618	0.0238805	-0.246162	-0.724074	-0.61395	-5.38271	-2.0276
SS-sc7786619	-0.166039	5.98276	-0.639511	-0.945725	-1.2066	7.73168
SS-sc7786620	-0.804534	-0.222953	-0.546177	-0.176335	-1.3737	7.37147
SS-sc7786621	-0.404732	-0.55512	-0.567278	-0.960641	2.36384	-4.38093
SS-sc7786623	1.75576	1.07287	-0.562901	-0.961458	-1.32274	6.69079
SS-sc7786624	-0.230053	0.118326	-0.575614	0.64756	0.703907	-4.30841
SS-sc7786625	1.49554	-1.13625	-0.562389	0.321338	4.0743	-3.72805
SS-sc7786627	-0.308437	0.623683	-0.603091	-0.816759	0.645613	-1.51878
SS-sc7786628	3.6442	-1.6881	-0.694249	-0.931272	-5.443	-2.65254
SS-sc7786630	4.84671	0.468181	-0.362027	4.53766	1.04731	-4.65245
SS-sc7786631	0.678646	-0.380347	-0.438234	1.0079	0.61303	-4.27277
SS-sc7786632	-0.603473	-0.87112	-0.569101	-0.773074	-1.33008	7.12105
SS-sc7786634	4.47785	0.203029	-0.283617	-0.628858	-0.534878	6.08093
SS-sc7786635	0.329922	-1.02612	-0.598825	6.12714	-0.326748	-4.53069
SS-sc7786636	3.38651	0.182194	-0.635292	1.75137	1.86584	-3.63506
SS-sc7786637	-0.051736	-0.808922	-0.57507	-0.634313	0.707822	-4.74774
SS-sc7786640	1.00432	-0.0822648	-0.613472	1.40007	-0.269172	-3.75779
SS-sc7786641	-0.181342	-1.33568	-0.589283	2.18483	6.11686	-2.89877
SS-sc7786642	-0.570775	-0.186908	-0.567674	6.12016	-0.482596	-4.66304
SS-sc7786643	-0.835408	-1.216	-0.559042	-0.659923	5.91132	-2.9678
SS-sc7786645	-0.30416	0.266567	-0.193736	3.05136	-0.425895	-3.01945
SS-sc7786648	-0.7275	0.155699	-0.585562	1.78726	-1.31688	7.58943
SS-sc7786649	-0.00722127	-0.410184	-0.573844	-0.912337	-1.07496	6.1449
SS-sc7786651	2.46056	4.95727	-0.52933	3.68276	1.022	-4.64904
SS-sc7786655	6.02349	-0.33567	-0.683475	0.934928	-0.864473	5.94415
SS-sc7786656	-0.452621	-0.543659	-0.571552	-0.645607	-0.695288	7.37193
SS-sc7786657	-0.244944	0.408473	-0.36194	-0.529776	2.34471	-4.35482
SS-sc7786658	-0.934858	-1.48092	-0.634588	-0.804149	3.7173	-2.68744
SS-sc7786659	-0.904172	-0.33013	-0.634312	-0.918366	-4.95914	2.3224
SS-sc7786661	-0.547596	0.926338	-0.610889	-0.586704	-6.02694	-0.629606
SS-sc7786663	-0.837732	4.51628	-0.650169	4.14655	0.635173	-1.8719
SS-sc7786664	-0.826459	0.982079	-0.594393	0.364411	-1.35176	8.76662
SS-sc7786665	0.799601	2.86051	-0.454201	6.11709	0.226161	-4.70689
SS-sc7786669	-0.839742	0.44876	-0.496637	-0.921876	-1.43663	8.13019
SS-sc7786670	-0.829897	1.24832	0.104024	-0.0683443	-6.74694	-1.03432
SS-sc7786671	2.87804	1.868	-0.560037	-0.961703	-1.18476	6.46733
SS-sc7786672	-0.843424	-1.02012	-0.562654	-0.712004	6.3054	-3.12862
SS-sc7786673	0.0963605	0.356539	-0.506682	-0.932812	-1.11904	6.02067
SS-sc7786674	-0.464838	0.189185	-0.551232	-0.962328	-1.53626	7.86832
SS-sc7786675	-0.0207088	0.292905	-0.722853	-0.882371	-3.49124	1.7859
SS-sc7786677	0.0600666	0.177901	-0.61322	6.13028	-0.127669	5.35513
SS-sc7786681	1.7912	-0.352065	0.0392883	-0.397601	-5.10657	2.20678
SS-sc7786683	0.727832	0.364443	-0.453901	6.12193	0.647408	-3.99296
SS-sc7786684	0.20016	-0.590289	-0.624034	-0.907666	-3.82434	1.9026
SS-sc7786685	-0.929184	0.133521	-0.59816	-0.824878	-0.584396	7.37771
SS-sc7786686	0.774872	-1.25583	-0.628943	-0.370593	5.29324	-4.00794
SS-sc7786687	0.423854	1.38271	-0.563765	-0.590039	-1.33075	6.66486
SS-sc7786688	1.62822	2.0293	-0.609259	-0.347575	-0.958164	5.86972
SS-sc7786690	0.136124	-1.20699	-0.614631	-0.947214	-5.74837	0.455875
SS-sc7786692	0.870596	0.0169854	-0.688833	-0.814771	-5.4236	-2.3218
SS-sc7786693	-0.611162	-0.781357	0.412759	2.50968	-0.524002	-4.68665
SS-sc7786694	-0.85091	-0.347591	-0.575897	2.67699	-0.144335	4.51602
SS-sc7786695	-0.751685	-1.10223	-0.570008	-0.961423	4.16129	-3.60111
SS-sc7786698	3.63176	-1.36847	-0.735806	-0.918645	-4.72995	2.16017
SS-sc7786699	2.26357	-0.58107	-0.346631	-0.952812	-5.86999	-0.893561
SS-sc7786700	-0.429253	-0.818282	-0.567524	0.0985585	-1.24176	8.63595
SS-sc7786702	-0.332727	-0.398008	-0.393065	-0.829792	-0.968142	-3.89539
SS-sc7786706	-0.938238	-1.20642	-0.601932	-0.95413	3.08846	-2.53021
SS-sc7786707	-0.0791544	-0.919959	-0.522053	-0.649014	-5.55601	1.25321
SS-sc7786708	-0.34964	-1.02312	-0.601219	-0.950455	-5.2807	1.2422
SS-sc7786709	0.341157	-0.371363	-0.614516	-0.946305	-4.994	2.25297
SS-sc7786710	1.37205	2.53161	-0.604128	0.0540882	1.56423	-3.51283
SS-sc7786712	-0.874095	-1.14237	-0.586319	1.23012	6.46228	-3.06516
SS-sc7786713	0.205879	0.718029	-0.56966	-0.958704	-1.08363	6.43208
SS-sc7786714	1.14069	1.55645	-0.659616	0.36061	-0.851434	5.87119
SS-sc7786715	0.578184	1.59665	-0.555994	-0.900827	-0.608597	7.09315
SS-sc7786716	-0.818106	-1.10582	-0.551635	-0.963586	5.06102	-3.45262
SS-sc7786717	-0.926209	2.69518	0.161893	4.32683	0.513262	-2.40937
SS-sc7786718	-0.547438	-0.647149	-0.582642	-0.894215	-5.27086	2.0426
SS-sc7786720	0.72441	0.584286	-0.570473	1.967	0.811723	-4.63648
SS-sc7786721	-0.616444	-0.649062	-0.414279	-0.35873	-1.39795	8.58673
SS-sc7786722	6.17887	0.0244016	-0.626016	6.13318	-0.00902528	5.54468
SS-sc7786723	-1.1366	-1.69999	-0.665817	-0.352608	3.5987	-3.93635
SS-sc7786726	0.864451	6.26818	-0.555762	-0.153327	1.33275	-4.495
SS-sc7786727	1.22838	0.911956	-0.405355	-0.956948	-1.2221	6.34006
SS-sc7786728	-0.624207	-0.0315908	-0.459989	-0.847225	-1.3269	7.10887
SS-sc7786729	-0.669398	-1.36934	-0.59911	-0.800907	4.48873	1.29936
SS-sc7786730	-0.884345	-1.22038	-0.579177	-0.957882	4.57768	-3.28612
SS-sc7786732	0.378555	1.66209	3.08907	-0.880075	-0.941283	6.1694
SS-sc7786734	-0.989498	-0.662881	-0.239732	-0.911979	-5.47047	-2.68698
SS-sc7786735	-0.858317	-0.461056	-0.615504	0.763778	0.465443	-2.42747
SS-sc7786736	-0.758563	-0.812351	-0.709719	-0.929083	-5.41086	-2.84513
SS-sc7786737	0.616193	-0.713395	-0.0183333	-0.93834	-5.74016	0.208875
SS-sc7786738	-0.921841	-0.640485	-0.594693	1.16589	0.459612	-2.60613
SS-sc7786740	1.40868	-0.311026	-0.7773	-0.909504	-5.14335	-1.71091
SS-sc7786741	0.948003	-0.522077	-0.397286	-0.63209	1.54824	-4.47142
SS-sc7786742	-0.559796	-1.19914	-0.581049	-0.957248	6.45861	-3.22112
SS-sc7786743	-0.858932	-0.87266	-0.568986	-0.961013	-6.84256	-0.988483
SS-sc7786744	0.549482	-0.0904888	-0.578618	-0.955789	-6.04212	-1.03281
SS-sc7786746	-0.0815226	-1.5697	-0.65592	-0.93852	5.98311	3.97268
SS-sc7786747	-0.24526	0.584825	-0.574585	0.701281	1.96829	-4.46377
SS-sc7786749	-0.750184	-0.384938	-0.740532	-0.920063	-5.45116	-2.86818
SS-sc7786750	-0.931881	-0.301485	-0.597944	3.88568	-0.24529	-4.74396
SS-sc7786751	-0.829697	-0.71193	-0.556519	-0.962748	-6.96923	-1.12705
SS-sc7786755	-0.449939	0.949908	-0.566423	-0.959108	-1.0084	6.09649
SS-sc7786760	0.609305	-0.298989	-0.594201	-0.954144	-0.809694	5.94185
SS-sc7786762	-0.881726	-1.29507	-0.578706	-0.959674	3.98512	-3.50281
SS-sc7786763	-0.979379	2.75654	-0.618117	-0.948264	-6.54057	-0.625299
SS-sc7786764	-0.809551	-0.829625	-0.550199	-0.963285	3.7685	-3.29723
SS-sc7786765	-0.811982	-1.04491	-0.549251	-0.534634	4.72218	-3.39078
SS-sc7786768	-1.139	-1.00869	-0.684138	-0.933654	3.5919	-4.06076
SS-sc7786771	-0.785875	-1.10419	-0.538588	-0.967246	3.81308	-3.29542
SS-sc7786773	0.946728	0.0413072	-0.599709	4.69188	-0.484262	7.45118
SS-sc7786774	0.563144	0.00877349	-0.567799	-0.829521	-1.25994	6.42358
SS-sc7786776	0.634296	2.4326	-0.593197	-0.954494	-0.405619	7.23027
SS-sc7786777	-0.897579	0.878406	-0.635063	0.42126	0.660879	-2.02873
SS-sc7786779	0.533962	0.0767364	0.074759	0.89033	1.69642	-3.61329
SS-sc7786781	-0.803577	-0.857328	-0.592348	2.41675	-0.385831	-4.82056
SS-sc7786783	-1.19181	-1.62129	-0.704995	-0.926355	6.96	0.993572
SS-sc7786784	3.29059	-1.32965	-0.309586	-0.854909	-5.68595	0.815506
SS-sc7786785	-0.860124	-1.26487	-0.569097	-0.275647	3.94546	-3.69155
SS-sc7786788	-0.659319	-0.5262	-0.569224	5.7681	-0.367728	-4.74006
SS-sc7786789	-0.186744	-1.17262	-0.437052	-0.957423	4.48252	1.19419
SS-sc7786790	1.30954	0.302589	-0.581486	-0.960316	-0.862165	6.90142
SS-sc7786793	-0.334293	-1.26007	-0.600417	1.67798	0.206752	-4.14885
SS-sc7786794	-0.855152	-0.588391	-0.567354	-0.64447	4.0201	-3.39435
SS-sc7786796	2.10335	-0.64476	0.436285	0.361862	-0.37227	6.01737
SS-sc7786799	-0.293027	-0.170071	-0.534131	-0.955113	-6.04966	-1.00605
SS-sc7786800	3.96684	0.219288	-0.595622	4.78605	-0.568916	7.21482
SS-sc7786801	-0.533085	-0.341052	-0.573782	0.404757	-1.09734	6.96367
SS-sc7786803	0.316168	1.3329	-0.568091	-0.809584	-0.644869	5.58805
SS-sc7786806	0.704248	6.05318	-0.616545	1.41541	1.24673	-4.39408
SS-sc7786807	-0.83025	-1.09741	-0.556719	3.14042	3.86234	-3.29262
SS-sc7786808	0.890158	-0.431481	-0.591728	-0.955055	-5.08046	2.34473
SS-sc7786811	-0.96066	-1.31259	-0.610352	-0.94992	5.81317	-4.22058
SS-sc7786812	-0.627373	-1.24716	-0.567917	-0.960268	3.75597	-2.81542
SS-sc7786816	1.68607	-1.30792	-0.618555	-0.947303	-0.931257	7.78511
SS-sc7786818	-0.561803	-0.168793	-0.719579	-0.923008	-4.89238	-2.64374
SS-sc7786819	-0.0477329	-0.621044	-0.545745	-0.967164	-1.47258	7.68986
SS-sc7786820	-0.814166	-1.09077	-0.572307	-0.925454	4.17111	-3.33142
SS-sc7786821	-0.980553	0.436623	-0.618111	-0.946937	2.47962	-3.84111
SS-sc7786823	0.165288	-0.730826	-0.636642	-0.0148669	2.36984	-3.46415
SS-sc7786824	-0.979848	-1.43712	-0.618155	-0.720747	5.35858	-3.57933
SS-sc7788020	3.46399	5.67904	5.55497	-0.728009	-3.60662	-1.75511
SS-sc7788021	-0.896272	-0.885161	-0.58119	0.70107	0.100628	-1.94232
SS-sc7788026	-1.35981	0.272948	-0.721114	-0.910845	-4.90619	-2.74312
SS-sc7788027	-0.60935	-1.6325	-0.39639	6.14536	1.68541	-3.34819
SS-sc7788028	-0.334183	-1.04424	-0.556173	3.11464	2.06856	-3.09299
SS-sc7788030	-0.362241	-1.20044	-0.619802	-0.940656	-4.52269	1.11705
SS-sc7788031	0.275144	-0.361823	-0.768917	-0.256159	-5.14204	-2.31149
SS-sc7788042	1.59564	1.49873	-0.261507	-0.959376	-6.25597	-0.574336
SS-sc7788043	-0.988468	0.447277	0.982911	1.01295	-1.67443	0.572902
SS-sc7788044	-1.11099	-1.25152	0.277522	2.83655	0.104882	-1.43133
SS-sc7788048	-0.88165	0.248595	0.729698	2.14056	0.477655	-0.526856
SS-sc7788049	-0.55919	-0.781735	-0.589108	-0.436281	1.60582	-3.76973
SS-sc7788050	-0.727423	0.208335	-0.513049	-0.632105	-3.7619	1.50431
SS-sc7788052	-0.841685	-1.05982	0.496099	0.785485	1.40965	-2.75253
SS-sc7788053	-0.320163	-0.858345	-0.606875	-0.940349	-4.9868	0.755835
SS-sc7788054	-1.15917	-0.977891	-0.471992	-0.920476	-4.84908	1.1998
SS-sc7788055	-0.342691	-1.37017	-0.118607	-0.921341	-1.69217	-3.12766
SS-sc7788067	2.34877	-1.86314	-0.798318	-0.905639	0.453674	-2.23444
SS-sc7788068	-0.568109	-0.923439	-0.139988	-0.011341	-1.05156	-2.3811
SS-sc7788069	-0.990002	0.13332	-0.621351	-0.944437	0.0198082	-1.60495
SS-sc7788070	3.17308	4.55116	1.75691	-0.682387	-3.64823	-2.29354
SS-sc7788071	-0.626494	-0.53996	0.452986	0.886014	-2.17274	-1.61099
SS-sc7788072	6.16616	0.270433	2.52839	-0.941126	-1.99085	1.13635
SS-sc7788074	-0.907445	-1.317	-0.58733	-0.952317	0.203321	-1.13668
SS-sc7788075	-0.328255	-0.941415	-0.579373	-0.833719	-0.233832	0.168724
SS-sc7788076	-1.01878	2.1075	-0.633306	-0.941927	0.115815	3.38751
SS-sc7788077	-0.676179	-1.24704	-0.572209	0.465086	2.13284	-2.70876
SS-sc7788079	-0.615907	-0.962012	1.20409	-0.17469	-2.4985	-1.05898
SS-sc7788090	-1.1635	5.73836	6.14016	6.15309	-2.61481	-2.55945
SS-sc7788091	-0.699076	5.6043	-0.744346	-0.915985	0.167692	3.66527
SS-sc7788092	0.138175	-0.945847	-0.70973	0.887871	3.24851	-3.2678
SS-sc7788093	6.01202	1.99837	6.15553	2.55592	-3.45762	-2.41621
SS-sc7788094	-0.876065	-0.544688	0.32126	-0.146408	-2.16832	0.975906
SS-sc7788095	-0.932556	6.1076	-0.303769	0.135126	-2.99088	-0.720853
SS-sc7788096	-0.370737	-0.563078	-0.383872	5.85016	0.313572	-0.275354
SS-sc7788097	-0.676638	1.46407	-0.283272	-0.939341	0.157279	-3.44153
SS-sc7788098	-0.0809452	-0.175521	-0.58947	0.0680795	0.402878	-0.0292652
SS-sc7788099	2.72046	5.27039	0.243749	-0.235832	-3.75878	-2.30773
SS-sc7788101	2.43717	2.87713	0.140596	-0.678849	-4.91905	-0.667922
SS-sc7788102	0.574522	5.51435	2.12331	-0.76851	-3.24784	-1.47061
SS-sc7788103	2.44902	0.679694	-0.263302	-0.949489	-4.81202	1.93704
SS-sc7788116	0.320392	3.40926	0.779036	-0.762077	-1.22227	0.553092
SS-sc7788117	-0.942295	-1.36722	-0.60174	-0.631347	3.62015	-2.66939
SS-sc7788118	0.645866	-1.32215	-0.608977	-0.819808	6.34311	3.70615
SS-sc7788120	-0.985958	-0.15452	-0.659331	1.40974	-1.60114	-3.86517
SS-sc7788121	-1.42957	-0.903307	-0.799639	-0.780178	-2.84073	1.14428
SS-sc7788122	6.15956	6.00411	4.22026	-0.00407846	-4.36951	-1.31927
SS-sc7788123	-0.970574	0.887664	0.139062	0.175399	-0.42218	-0.135579
SS-sc7788124	-0.735122	-0.0665846	0.192332	-0.968509	-0.666039	-0.443724
SS-sc7788125	-1.4667	2.74077	2.45912	-0.882832	-3.9425	-1.38546
SS-sc7788126	-0.945347	-1.21784	-0.601431	0.640722	1.57761	-3.70405
SS-sc7788127	-1.03159	-1.40972	-0.218322	-0.147259	-0.237565	-2.44085
SS-sc7788138	-0.788443	-1.08052	-0.637263	-0.940605	-2.35056	2.03866
SS-sc7788139	-1.2179	5.58902	3.86716	5.61629	-2.70885	-2.75422
SS-sc7788140	0.37774	6.06903	-0.174533	-0.945929	-1.26911	0.972094
SS-sc7788141	1.01068	4.3287	-0.561788	-0.683878	-0.210109	2.51736
SS-sc7788142	-0.718008	0.296825	1.92976	0.589686	-2.79892	-2.58686
SS-sc7788143	-0.880959	1.59016	-0.577488	-0.341263	-1.59778	0.104676
SS-sc7788144	-0.810504	-1.1624	-0.234513	1.3765	0.368591	-0.634661
SS-sc7788146	-1.1226	3.09206	1.02383	1.42125	-2.51401	-3.06399
SS-sc7788147	5.99795	5.77186	6.14975	0.966963	-3.80487	-2.42082
SS-sc7788149	-0.850433	-1.17983	-0.56488	-0.960312	2.08583	-1.1922
SS-sc7788150	-0.303125	-0.162011	-0.584711	-0.912306	0.288871	-0.0329366
SS-sc7788151	-0.874752	-0.986629	-0.224043	0.226135	-1.21261	-1.8582
SS-sc7788162	0.199367	0.561221	-0.696334	-0.915429	-4.59164	-2.81093
SS-sc7788163	-0.290419	3.59209	0.355115	-0.949212	-3.76194	-0.238427
SS-sc7788164	-0.875055	0.440537	-0.0172444	0.241631	1.81356	-2.49871
SS-sc7788166	-0.552838	3.27878	0.766696	-0.942234	-1.94335	-0.281183
SS-sc7788168	-0.787026	0.137993	1.1743	-0.954458	-1.42466	-0.313081
SS-sc7788169	1.08087	-0.296724	-0.60197	6.12887	1.44469	-4.54996
SS-sc7788171	0.544032	3.39925	1.05136	-0.811807	-4.1067	-1.87229
SS-sc7788172	-0.731602	-0.127108	-0.516424	-0.972926	-5.01328	-2.49156
SS-sc7788173	-1.27813	0.470963	-0.740987	-0.919162	-5.25269	-2.31053
SS-sc7788174	-1.02919	-1.27339	-0.636831	3.90577	3.14985	-2.52452
SS-sc7788175	-0.869827	-1.0213	-0.570322	-0.643103	3.66487	-3.28292
SS-sc7788186	-0.714788	-0.531958	-0.53316	-0.9666	-4.47697	1.37227
SS-sc7788187	-0.919918	-1.34945	-0.594845	-0.957073	3.61239	-2.74586
SS-sc7788188	-1.11757	-1.399	3.85548	-0.934585	0.488474	-0.712094
SS-sc7788189	1.90731	-0.650525	0.811497	0.103974	-4.68128	-2.71287
SS-sc7788190	-0.797798	-0.763028	-0.62919	-0.941326	-4.82561	1.45087
SS-sc7788191	1.13129	-1.06795	-0.566023	-0.951271	-1.8179	1.67672
SS-sc7788192	-0.147755	5.61453	-0.0110404	-0.909997	-3.76369	-1.88844
SS-sc7788194	-0.904959	-1.33009	-0.586837	-0.190277	3.52032	-2.77559
SS-sc7788197	0.259414	-1.33185	-0.586363	-0.951991	2.09898	-0.711646
SS-sc7788198	-0.873446	2.30516	0.336378	0.168822	-2.15852	-0.588693
SS-sc7788199	-0.825864	-0.549894	0.82212	-0.941941	-2.12944	1.56584
SS-sc7788210	-0.487354	-0.392758	-0.582989	-0.0141488	0.19026	3.95618
SS-sc7788213	-0.869528	-1.11651	-0.571419	-0.955245	-0.930224	-2.54965
SS-sc7788214	-0.852823	1.41357	-0.387162	0.631692	-3.55781	-0.405088
SS-sc7788215	-0.734575	-1.58658	-0.658227	0.779526	2.42985	0.00939785
SS-sc7788216	-1.53778	3.69565	5.99943	0.601131	-0.745912	0.176768
SS-sc7788218	-0.811989	-1.19747	-0.631377	-0.941519	-4.94896	2.2919
SS-sc7788220	-1.31207	-0.405453	6.0923	1.60674	-1.04684	0.417824
SS-sc7788221	-1.20423	-0.266246	-0.254414	0.553691	-1.43088	-3.27725
SS-sc7788223	0.0930445	2.06636	1.06127	-0.570869	-3.24218	-0.885141
SS-sc7788234	-0.628539	-0.490802	-0.616976	-0.918838	-3.83548	1.17875
SS-sc7788235	-1.00209	2.23389	-0.626724	-0.944234	-1.70297	0.223845
SS-sc7788236	-0.648515	1.84121	-0.273139	-0.823662	-1.03884	-2.05137
SS-sc7788237	-1.11651	-1.41866	-0.608947	-0.932475	-2.97374	1.80347
SS-sc7788238	-0.804961	0.361658	6.27104	1.10898	-1.52354	-1.50098
SS-sc7788239	0.630952	-0.350456	-0.58527	2.3277	0.821447	-0.37303
SS-sc7788240	0.226691	3.12855	-0.517135	0.203105	-3.41024	-0.741235
SS-sc7788241	0.77508	0.141165	-0.30663	-0.926526	-2.9762	1.43434
SS-sc7788242	0.493684	0.372359	-0.602063	0.765183	-1.85332	1.47725
SS-sc7788244	-0.910594	-0.328061	-0.58857	-0.829754	-0.239346	-0.0493947
SS-sc7788246	-0.65796	0.434817	-0.637909	-0.0709741	-3.15814	-1.05147
SS-sc7788247	-1.1221	-1.64152	-0.676676	0.824449	0.342136	-0.241272
SS-sc7788258	-0.125521	-1.1226	-0.58982	-0.709494	0.0746427	-3.00378
SS-sc7788259	1.39907	-0.150841	3.63051	-0.918945	-2.17668	1.82997
SS-sc7788260	-0.82832	-0.550814	-0.201724	-0.966657	-1.26217	-2.98145
SS-sc7788261	-0.965878	-0.18475	5.92262	-0.927361	-0.0771947	0.0992895
SS-sc7788262	-0.939661	-1.38109	-0.6001	0.322887	1.76531	-1.09324
SS-sc7788265	1.43976	-1.28877	-0.647181	-0.937186	2.20284	-0.0656851
SS-sc7788266	1.38761	-1.68352	-0.759118	-0.883532	0.276548	-0.0975607
SS-sc7788267	-0.921285	0.384086	2.47337	-0.951127	-0.196419	-0.011482
SS-sc7788269	-0.955176	-1.30357	-0.605935	-0.801788	6.51927	3.89011
SS-sc7788270	5.70827	0.917941	6.32895	-0.971287	-4.77138	-0.316086
SS-sc7788282	-0.731047	-0.0150961	5.15499	1.12915	-1.35822	-0.333666
SS-sc7788283	-1.44485	5.38245	3.6136	-0.871882	-2.81951	-1.73736
SS-sc7788284	2.26362	6.23954	-0.563356	-0.960006	-4.62068	-0.887908
SS-sc7788285	-1.05152	-0.875853	1.1888	0.949695	-0.176989	0.132645
SS-sc7788286	-0.636294	0.677608	-0.564819	-0.645571	1.61105	-3.47236
SS-sc7788288	-0.113828	1.40697	-0.557443	-0.960763	-6.5945	-0.740546
SS-sc7788289	-0.963385	-0.0645259	6.23449	0.473573	-0.728574	0.542998
SS-sc7788290	-0.853003	-1.25674	-0.564307	1.20252	3.39749	-2.49628
SS-sc7788291	-0.811312	0.22115	-0.579845	-0.950729	-3.36815	1.7375
SS-sc7788292	-1.04025	-0.262317	0.644647	-0.887246	-0.243922	-3.4958
SS-sc7788293	-0.924528	-0.500655	-0.518796	-0.814533	0.124717	0.0511508
SS-sc7788294	3.58022	0.781851	0.593609	-0.92888	-5.50481	-0.782635
SS-sc7788295	-0.584426	0.602169	1.88368	6.12029	1.21517	-2.74169
SS-sc7788306	-0.946809	3.70715	1.75852	-0.951881	-1.22701	-0.148771
SS-sc7788307	6.29244	4.90233	6.27085	-0.95392	-1.57575	0.99536
SS-sc7788308	-0.968147	-1.42168	-0.612125	-0.945992	2.15508	-0.0089822
SS-sc7788309	-0.865571	-0.77651	-0.570077	-0.3076	-0.0266773	0.328995
SS-sc7788311	-1.28617	-0.517819	-0.74408	4.16065	-0.539652	0.370217
SS-sc7788313	1.73016	2.68824	0.414533	-0.542126	-1.53105	0.666645
SS-sc7788314	6.16049	1.35679	3.99521	-0.614618	-4.18184	-0.309079
SS-sc7788315	-0.998646	4.98151	6.22078	-0.943741	-1.14619	0.135283
SS-sc7788318	-0.838285	-1.12383	0.538355	1.93136	2.5074	-2.66591
SS-sc7788319	-0.677437	-0.337722	-0.608175	-0.940735	-3.2065	1.47604
SS-sc7788330	-0.938314	-0.578939	-0.600253	0.169587	0.87691	-0.358118
SS-sc7788331	-0.299202	3.52515	0.527593	-0.930046	-2.70102	-2.76621
SS-sc7788332	-1.48258	-0.183466	-0.183162	-0.866503	-1.15512	-4.08627
SS-sc7788333	-0.252157	-0.384506	-0.315347	6.1174	1.98718	-2.59173
SS-sc7788334	0.118438	-1.44443	-0.623891	-0.94418	-0.00295395	-4.60273
SS-sc7788336	0.289911	3.22723	-0.575598	-0.956194	-4.61383	-0.753089
SS-sc7788337	1.70374	-1.96237	-0.777287	-0.19427	7.68252	5.11885
SS-sc7788338	0.197156	-0.438587	0.182517	1.61286	-0.472188	-4.44895
SS-sc7788339	-0.872837	-0.598365	-0.572744	-0.954838	-4.78448	1.32216
SS-sc7788340	-0.976002	-1.41493	-0.615197	-0.944845	6.87114	4.39302
SS-sc7788341	-0.956058	-0.959632	1.71968	1.23485	-2.09587	-1.86835
SS-sc7788342	-0.469301	-0.891213	-0.563474	-0.168054	0.924198	-4.14392
SS-sc7788343	-0.204676	-1.0172	-0.60699	-0.913539	-1.18295	-3.19719
SS-sc7788354	-0.637687	2.24074	0.252778	0.362098	0.0871825	3.87059
SS-sc7788355	-1.15921	1.01706	1.76235	-0.926522	-0.150535	-0.0119158
SS-sc7788357	-0.784983	1.03144	1.14894	-0.964275	-1.40172	1.24633
SS-sc7788358	5.90281	5.63514	4.16332	1.05397	-1.6402	0.736154
SS-sc7788359	-1.38333	-2.00295	-0.784135	-0.908629	-1.98587	1.38246
SS-sc7788360	-0.937706	-0.697743	-0.617098	-0.948285	-0.222914	-0.312978
SS-sc7788362	-1.11249	1.08486	-0.588568	-0.937003	-2.25133	-3.22138
SS-sc7788363	0.440747	4.30518	-0.44852	-0.921316	-3.49864	-2.44036
SS-sc7788364	-1.10512	1.7857	0.340738	0.302609	-2.84809	0.0131274
SS-sc7788366	5.33392	-1.71845	1.24337	-0.929652	-1.83578	1.56487
SS-sc7788367	-2.45855	-1.74948	-1.22391	-0.79801	5.17062	-2.81232
SS-sc7788379	-1.25602	5.65708	-0.732878	-0.923826	-3.82227	-1.65411
SS-sc7788380	-0.796309	-0.520751	-0.43478	-0.653579	-1.02724	6.88465
SS-sc7788381	0.770305	-0.703339	-0.52327	-0.967797	-6.24089	-0.670723
SS-sc7788383	-0.970867	-0.228966	-0.191486	1.1185	-1.08658	-2.77822
SS-sc7788384	-1.27046	1.34324	-0.304677	-0.24636	-5.09106	-2.51011
SS-sc7788385	-0.922868	2.42416	-0.592037	-0.946915	-1.19339	0.977787
SS-sc7788387	-3.1108	-4.50002	-1.19178	-0.738785	5.23574	-2.92254
SS-sc7788388	0.314408	-0.82963	-0.53648	-0.902574	-4.78913	-2.28124
SS-sc7788390	-1.32961	3.88053	0.354591	0.0960379	4.50137	-2.79619
SS-sc7788391	-0.108289	4.59322	0.632394	0.901084	-2.78184	-2.23737

## Sheet: S1a
cell	subCluster	UMAP_1	UMAP_2
SS-sc7785278	Blood Progenitors	5.31033	-2.80633
SS-sc7785279	YS Mesoderm	6.84848	-2.88261
SS-sc7785280	YS Mesoderm	5.51459	-3.62001
SS-sc7785281	Erythro-Myeloid Progenitors	6.05416	2.45591
SS-sc7785282	Hemogenic Endothelium	4.32764	1.21887
SS-sc7785283	YS Mesoderm	6.2696	-4.47459
SS-sc7785286	Hemogenic Endothelium	4.05462	1.10039
SS-sc7785288	Erythrocytes	7.73596	4.93454
SS-sc7785289	YS Mesoderm	6.56055	-3.21909
SS-sc7785290	Blood Progenitors	5.90863	3.98538
SS-sc7785291	Hemogenic Endothelium	5.67087	2.57154
SS-sc7785292	Hypoblast	-0.427246	7.33194
SS-sc7785293	Primitive Streak	-5.28818	1.97434
SS-sc7785294	Advanced Mesoderm	2.4455	-4.25997
SS-sc7785303	Erythro-Myeloid Progenitors	6.05768	2.84325
SS-sc7785304	YS Mesoderm	6.04177	-3.26187
SS-sc7785305	Erythrocytes	7.50474	4.83271
SS-sc7785307	Erythrocytes	7.60853	5.34385
SS-sc7785308	Myeloid Progenitors	7.15707	0.777044
SS-sc7785309	YS Endoderm	-1.19018	9.10003
SS-sc7785310	Erythrocytes	7.05396	4.88937
SS-sc7785311	YS Mesoderm	5.48534	-3.67254
SS-sc7785312	Blood Progenitors	5.85456	4.16594
SS-sc7785313	YS Mesoderm	6.82828	-2.87216
SS-sc7785314	Erythrocytes	7.44854	5.12282
SS-sc7785316	Epiblast	-5.60903	0.598852
SS-sc7785317	Epiblast	-5.16709	-3.12777
SS-sc7785318	Advanced Mesoderm	-0.00993973	-3.89731
SS-sc7785327	YS Mesoderm	6.55309	-4.90806
SS-sc7785328	YS Endoderm	-1.43611	9.96181
SS-sc7785329	YS Endoderm	-1.30437	9.43373
SS-sc7785330	YS Mesoderm	6.68952	-4.86898
SS-sc7785331	Hemogenic Endothelium	4.25529	1.14896
SS-sc7785332	YS Endoderm	-1.3762	9.64332
SS-sc7785333	YS Mesoderm	6.83565	-4.86049
SS-sc7785334	Erythrocytes	7.34692	5.00547
SS-sc7785335	Hemogenic Endothelium	5.76923	2.75517
SS-sc7785336	Erythro-Myeloid Progenitors	6.02764	2.92001
SS-sc7785338	Blood Progenitors	6.50258	4.01568
SS-sc7785339	YS Mesoderm	6.64605	-2.99669
SS-sc7785340	YS Endoderm	-1.40448	8.20637
SS-sc7785341	Epiblast	-5.35957	1.05311
SS-sc7785351	Blood Progenitors	5.7978	4.24775
SS-sc7785352	Hemogenic Endothelium	4.30407	1.29666
SS-sc7785353	YS Mesoderm	6.4801	-4.57865
SS-sc7785354	Erythrocytes	7.15044	4.72715
SS-sc7785355	Blood Progenitors	5.83284	4.3208
SS-sc7785356	Myeloid Progenitors	7.24339	0.971437
SS-sc7785357	YS Endoderm	-1.46425	9.95172
SS-sc7785358	Erythrocytes	7.49966	4.97841
SS-sc7785359	YS Endoderm	-1.4763	9.69352
SS-sc7785360	Myeloid Progenitors	7.11367	0.906733
SS-sc7785361	Myeloid Progenitors	7.04333	0.937812
SS-sc7785362	Erythrocytes	7.69058	4.77017
SS-sc7785363	YS Mesoderm	6.7752	-4.89994
SS-sc7785364	DE(P)	-0.405118	5.42313
SS-sc7785365	Ectoderm	-5.8403	-1.39328
SS-sc7785366	Hypoblast	-1.07287	7.14738
SS-sc7785375	Hemogenic Endothelium	5.59494	2.50869
SS-sc7785376	YS Endoderm	-1.16819	8.61477
SS-sc7785377	Blood Progenitors	5.66651	4.45044
SS-sc7785378	Blood Progenitors	5.97068	3.94084
SS-sc7785379	Hemogenic Endothelium	4.65778	1.40063
SS-sc7785380	YS Mesoderm	6.69926	-2.95339
SS-sc7785381	YS Mesoderm	6.70839	-2.82771
SS-sc7785384	YS Endoderm	-1.5131	9.95997
SS-sc7785385	YS Endoderm	-1.28389	9.16119
SS-sc7785386	YS Mesoderm	6.63999	-2.92305
SS-sc7785387	Erythro-Myeloid Progenitors	5.96436	2.61938
SS-sc7785388	Emergent Mesoderm	-0.142026	-4.75077
SS-sc7785389	Advanced Mesoderm	3.73182	-3.77326
SS-sc7785390	Ectoderm	-6.32968	-1.10069
SS-sc7785398	YS Mesoderm	6.65408	-3.07803
SS-sc7785399	YS Mesoderm	6.73882	-4.64629
SS-sc7785400	Blood Progenitors	6.02933	4.26133
SS-sc7785401	YS Mesoderm	6.81148	-4.63822
SS-sc7785402	Myeloid Progenitors	7.18555	0.824082
SS-sc7785403	YS Mesoderm	6.3364	-3.00442
SS-sc7785404	YS Mesoderm	6.58242	-2.84594
SS-sc7785405	Erythro-Myeloid Progenitors	5.98562	2.84656
SS-sc7785407	Hemogenic Endothelium	5.86328	2.80231
SS-sc7785408	Blood Progenitors	5.74688	4.32059
SS-sc7785410	Erythrocytes	7.41655	4.70482
SS-sc7785411	Erythro-Myeloid Progenitors	6.08661	2.33006
SS-sc7785412	DE(NP)	-0.466103	5.08428
SS-sc7785413	Advanced Mesoderm	2.10973	-4.37627
SS-sc7785414	YS Mesoderm	5.63901	-3.70023
SS-sc7785422	YS Mesoderm	6.69154	-2.75892
SS-sc7785424	Myeloid Progenitors	7.13544	0.857691
SS-sc7785425	YS Mesoderm	6.56525	-3.14795
SS-sc7785426	Blood Progenitors	6.01756	3.31715
SS-sc7785427	YS Endoderm	-1.40591	9.82348
SS-sc7785428	YS Endoderm	-1.27607	9.30177
SS-sc7785429	Erythro-Myeloid Progenitors	5.16799	-2.69997
SS-sc7785430	YS Mesoderm	6.81698	-4.74949
SS-sc7785431	YS Mesoderm	6.65865	-4.33349
SS-sc7785432	YS Mesoderm	6.18602	-3.6347
SS-sc7785434	Erythro-Myeloid Progenitors	5.9031	2.73931
SS-sc7785436	Advanced Mesoderm	2.1732	-4.40621
SS-sc7785437	Advanced Mesoderm	2.52246	-3.975
SS-sc7785438	Emergent Mesoderm	-0.108292	1.48923
SS-sc7785446	Erythrocytes	7.37618	5.26121
SS-sc7785447	YS Mesoderm	6.44765	-4.60596
SS-sc7785448	Erythrocytes	7.3464	5.04319
SS-sc7785449	Erythrocytes	7.53247	4.83257
SS-sc7785450	YS Mesoderm	6.19575	-3.27329
SS-sc7785451	Erythrocytes	7.52858	4.89593
SS-sc7785453	Erythro-Myeloid Progenitors	6.09575	2.47241
SS-sc7785454	Erythrocytes	7.43083	4.93067
SS-sc7785455	Hemogenic Endothelium	4.17884	1.13446
SS-sc7785456	YS Mesoderm	6.37142	-4.64938
SS-sc7785458	Hemogenic Endothelium	4.48046	1.4452
SS-sc7785459	Blood Progenitors	6.13605	3.4912
SS-sc7785461	Emergent Mesoderm	-0.311225	-3.5881
SS-sc7785471	Hemogenic Endothelium	4.14806	1.14801
SS-sc7785472	Erythro-Myeloid Progenitors	6.04293	2.75195
SS-sc7785473	Erythrocytes	7.33287	5.07094
SS-sc7785474	Erythrocytes	7.42001	5.0746
SS-sc7785475	YS Endoderm	-1.13418	9.06819
SS-sc7785476	Hemogenic Endothelium	4.15963	1.15441
SS-sc7785478	YS Endoderm	-1.49312	9.91777
SS-sc7785479	Erythro-Myeloid Progenitors	5.986	2.42277
SS-sc7785480	YS Mesoderm	5.62822	-3.60375
SS-sc7785481	Hemogenic Endothelium	5.80188	2.57871
SS-sc7785482	Myeloid Progenitors	7.19314	0.933538
SS-sc7785483	Erythrocytes	7.57629	5.15431
SS-sc7785484	Epiblast	-5.17365	1.87454
SS-sc7785485	DE(P)	-0.47714	5.54638
SS-sc7785486	DE(P)	-0.773415	6.19835
SS-sc7785494	YS Mesoderm	6.62187	-4.72701
SS-sc7785495	YS Mesoderm	6.61588	-4.72709
SS-sc7785496	YS Mesoderm	6.30297	-2.85441
SS-sc7785498	Erythro-Myeloid Progenitors	6.99265	0.818951
SS-sc7785499	YS Endoderm	-1.51969	10.0601
SS-sc7785500	Blood Progenitors	5.72114	4.3224
SS-sc7785501	Blood Progenitors	5.72696	4.38024
SS-sc7785502	YS Endoderm	-1.51909	8.46853
SS-sc7785503	Blood Progenitors	5.7006	4.48073
SS-sc7785504	YS Mesoderm	6.36613	-4.5439
SS-sc7785505	Erythro-Myeloid Progenitors	6.01458	2.4871
SS-sc7785506	YS Endoderm	-1.42539	9.96121
SS-sc7785507	YS Mesoderm	6.68479	-4.72894
SS-sc7785508	YS Endoderm	-1.43729	8.45115
SS-sc7785509	Ectoderm	-6.26258	-0.969113
SS-sc7785510	DE(P)	-1.52571	8.32895
SS-sc7785511	YS Mesoderm	6.20469	-3.23804
SS-sc7785512	Advanced Mesoderm	1.60931	-3.93962
SS-sc7785513	Hypoblast	-1.15418	7.20261
SS-sc7785514	Epiblast	-4.9954	2.41381
SS-sc7785515	Emergent Mesoderm	-0.267301	-2.99936
SS-sc7785516	Epiblast	-4.99093	2.52357
SS-sc7785517	Emergent Mesoderm	-0.671695	-3.92159
SS-sc7785520	YS Mesoderm	6.63876	-4.50106
SS-sc7785521	YS Endoderm	-1.3932	9.66505
SS-sc7785526	Erythrocytes	7.50128	5.08005
SS-sc7785527	YS Mesoderm	6.53113	-4.68
SS-sc7785529	YS Mesoderm	6.75362	-4.81848
SS-sc7785530	Erythro-Myeloid Progenitors	6.08688	2.54137
SS-sc7785531	Erythro-Myeloid Progenitors	6.83066	1.27391
SS-sc7785532	Emergent Mesoderm	0.367655	-2.1617
SS-sc7785533	Primitive Streak	-5.83557	-0.61746
SS-sc7785534	Ectoderm	-6.33615	-1.1103
SS-sc7785535	Emergent Mesoderm	-0.25988	-2.92694
SS-sc7785536	Emergent Mesoderm	-0.519933	-4.85654
SS-sc7785537	Emergent Mesoderm	0.434009	-4.39548
SS-sc7785539	YS Endoderm	-1.51046	8.03582
SS-sc7785540	Epiblast	-3.65765	1.40776
SS-sc7785541	DE(NP)	-0.41717	5.2191
SS-sc7785542	YS Mesoderm	6.88074	-2.80318
SS-sc7785543	YS Mesoderm	5.99699	-4.28869
SS-sc7785545	Blood Progenitors	6.15094	4.08387
SS-sc7785546	Hemogenic Endothelium	4.30576	1.2917
SS-sc7785547	YS Endoderm	-1.21595	9.03781
SS-sc7785548	YS Mesoderm	6.30648	-2.8062
SS-sc7785549	YS Mesoderm	6.61522	-4.44897
SS-sc7785550	Erythro-Myeloid Progenitors	6.1358	2.52673
SS-sc7785551	Erythrocytes	7.61072	5.20727
SS-sc7785553	Erythro-Myeloid Progenitors	6.35827	2.24223
SS-sc7785554	Erythrocytes	7.6761	4.88839
SS-sc7785559	Epiblast	-5.02176	0.914246
SS-sc7785560	DE(P)	-1.16514	6.2341
SS-sc7785561	Epiblast	-5.50762	-2.28335
SS-sc7785562	YS Mesoderm	6.24117	-4.31381
SS-sc7785563	Emergent Mesoderm	0.46932	-4.2693
SS-sc7785564	YS Endoderm	-1.51983	8.37641
SS-sc7785565	Primitive Streak	-3.06703	1.75699
SS-sc7785566	YS Endoderm	-1.32915	8.71613
SS-sc7785567	Erythro-Myeloid Progenitors	5.93113	2.6942
SS-sc7785568	YS Mesoderm	6.14106	-2.92409
SS-sc7785569	YS Mesoderm	6.01367	-4.38684
SS-sc7785570	Erythrocytes	7.30978	4.9561
SS-sc7785571	YS Mesoderm	6.53394	-3.04614
SS-sc7785573	Blood Progenitors	6.09549	3.73337
SS-sc7785574	Erythrocytes	7.61017	5.00828
SS-sc7785575	DE(NP)	-1.19702	7.76327
SS-sc7785576	Blood Progenitors	6.34827	4.14451
SS-sc7785577	Blood Progenitors	6.70265	4.27736
SS-sc7785578	Hemogenic Endothelium	4.26011	1.09626
SS-sc7785579	Erythro-Myeloid Progenitors	5.98732	2.71096
SS-sc7785580	YS Mesoderm	6.41115	-3.24217
SS-sc7785581	Advanced Mesoderm	3.24367	-3.85552
SS-sc7785583	YS Mesoderm	6.20121	-4.43326
SS-sc7785584	Ectoderm	-6.66664	-0.878122
SS-sc7785587	Advanced Mesoderm	3.59369	-2.80144
SS-sc7785588	Erythro-Myeloid Progenitors	6.17936	2.4293
SS-sc7785589	Advanced Mesoderm	3.68678	-2.64761
SS-sc7785592	Hemogenic Endothelium	4.21665	1.21808
SS-sc7785593	Blood Progenitors	6.48068	4.19187
SS-sc7785594	Erythrocytes	7.34145	5.06837
SS-sc7785595	YS Endoderm	-1.24468	9.17126
SS-sc7785596	YS Mesoderm	5.88054	-3.99801
SS-sc7785597	YS Mesoderm	6.28482	-2.72013
SS-sc7785598	YS Mesoderm	6.45565	-3.18232
SS-sc7785599	YS Endoderm	-1.35776	9.34356
SS-sc7785600	Erythro-Myeloid Progenitors	6.12833	2.50893
SS-sc7785601	YS Endoderm	-1.42985	9.87009
SS-sc7785602	Blood Progenitors	6.10049	3.98341
SS-sc7785603	Hemogenic Endothelium	4.10079	1.12721
SS-sc7785604	Ectoderm	-6.19546	-1.03158
SS-sc7785605	Advanced Mesoderm	3.9386	-3.61933
SS-sc7785606	Advanced Mesoderm	3.83162	-3.57508
SS-sc7785607	Emergent Mesoderm	-0.234423	-4.68569
SS-sc7785608	Epiblast	-5.14395	1.04005
SS-sc7785609	Epiblast	-5.35028	1.16759
SS-sc7785611	YS Endoderm	-1.35291	8.34534
SS-sc7785612	Epiblast	-5.05722	1.04354
SS-sc7785613	Epiblast	-5.23729	2.14308
SS-sc7785614	Erythrocytes	7.6343	4.76882
SS-sc7785615	Erythro-Myeloid Progenitors	6.85783	1.19703
SS-sc7785616	YS Mesoderm	6.79357	-4.72964
SS-sc7785617	Hemogenic Endothelium	4.58402	1.50342
SS-sc7785618	YS Endoderm	-1.19185	8.30338
SS-sc7785619	Myeloid Progenitors	7.07532	0.841572
SS-sc7785620	Hemogenic Endothelium	4.84809	1.69016
SS-sc7785621	YS Mesoderm	5.98764	-3.34556
SS-sc7785622	YS Mesoderm	6.79347	-2.94137
SS-sc7785623	YS Mesoderm	6.3185	-4.5148
SS-sc7785624	YS Mesoderm	6.69937	-3.04782
SS-sc7785625	YS Mesoderm	6.69005	-4.77521
SS-sc7785626	Erythrocytes	7.12371	5.08176
SS-sc7785627	Blood Progenitors	5.79311	4.24238
SS-sc7785628	DE(P)	0.00825268	5.88257
SS-sc7785630	DE(P)	-0.619242	5.69054
SS-sc7785631	Emergent Mesoderm	-0.252022	-4.19332
SS-sc7785632	Epiblast	-5.13793	-2.85743
SS-sc7785633	Emergent Mesoderm	0.945047	-3.68891
SS-sc7785634	YS Mesoderm	6.33398	-3.86662
SS-sc7785635	Hypoblast	-1.31815	7.04723
SS-sc7785636	Epiblast	-5.13964	1.37178
SS-sc7785637	YS Mesoderm	6.3147	-3.43236
SS-sc7785638	YS Endoderm	-1.49815	9.86083
SS-sc7785639	YS Mesoderm	6.70039	-3.03856
SS-sc7785640	Blood Progenitors	5.82803	4.35181
SS-sc7785641	Blood Progenitors	5.71616	4.20391
SS-sc7785642	Myeloid Progenitors	7.02587	0.71899
SS-sc7785643	Blood Progenitors	7.12581	4.70379
SS-sc7785644	Hemogenic Endothelium	4.37282	1.23846
SS-sc7785646	YS Endoderm	-1.47405	9.21957
SS-sc7785647	Myeloid Progenitors	7.11918	0.74815
SS-sc7785648	YS Mesoderm	5.71468	-3.60029
SS-sc7785649	Myeloid Progenitors	7.12562	0.778019
SS-sc7785650	Erythro-Myeloid Progenitors	6.84535	1.06096
SS-sc7785651	Myeloid Progenitors	7.03306	0.888739
SS-sc7785652	Ectoderm	-6.16543	-0.935992
SS-sc7785653	Advanced Mesoderm	2.69216	-4.04773
SS-sc7785654	Epiblast	-5.2787	-2.08912
SS-sc7785657	Epiblast	-5.00479	2.39313
SS-sc7785662	YS Mesoderm	6.29025	-3.02829
SS-sc7785663	Advanced Mesoderm	3.92947	-2.99418
SS-sc7785665	DE(P)	-0.162277	5.80238
SS-sc7785666	Emergent Mesoderm	-0.746212	5.27036
SS-sc7785667	PGC	-4.53334	-1.06635
SS-sc7785668	Nascent Mesoderm	-2.49617	-0.838372
SS-sc7785669	Emergent Mesoderm	-0.9081	-1.96596
SS-sc7785670	Nascent Mesoderm	-1.67156	-1.16307
SS-sc7785671	Emergent Mesoderm	-1.7163	-3.66727
SS-sc7785673	Emergent Mesoderm	-0.196478	-4.3368
SS-sc7785675	Emergent Mesoderm	-0.987154	-3.38995
SS-sc7785676	Emergent Mesoderm	-0.914614	-2.69035
SS-sc7785681	Primitive Streak	-4.69616	-1.52898
SS-sc7785682	Nascent Mesoderm	-2.39768	-2.58009
SS-sc7785683	Primitive Streak	-3.16878	0.301671
SS-sc7785684	Nascent Mesoderm	-2.59753	-2.79445
SS-sc7785685	Axial Mesoderm	0.0780113	3.59767
SS-sc7785687	YS Endoderm	-1.43966	7.66945
SS-sc7785688	Primitive Streak	-3.99323	-0.0743474
SS-sc7785689	Primitive Streak	-2.43549	1.30527
SS-sc7785690	Nascent Mesoderm	-1.51905	-2.68533
SS-sc7785691	Nascent Mesoderm	-2.88116	-1.26772
SS-sc7785692	Advanced Mesoderm	2.02582	-1.50464
SS-sc7785693	Nascent Mesoderm	-2.33286	-2.60566
SS-sc7785694	DE(P)	-0.757502	5.5607
SS-sc7785700	Epiblast	-5.09049	0.976749
SS-sc7785702	Nascent Mesoderm	-0.915892	0.551688
SS-sc7785704	Primitive Streak	-3.55381	0.13768
SS-sc7785706	Epiblast	-5.10554	-2.01299
SS-sc7785707	Emergent Mesoderm	-0.892655	-4.40405
SS-sc7785708	Advanced Mesoderm	3.4858	-2.94386
SS-sc7785709	YS Endoderm	-1.07268	8.00697
SS-sc7785712	Advanced Mesoderm	1.37619	-4.06345
SS-sc7785713	Emergent Mesoderm	-1.53649	-3.13944
SS-sc7785714	Emergent Mesoderm	-1.67419	-3.54518
SS-sc7785715	Nascent Mesoderm	-2.3707	-3.05179
SS-sc7785716	Emergent Mesoderm	-1.0646	-2.9819
SS-sc7785717	Advanced Mesoderm	1.32122	-3.72463
SS-sc7785718	Advanced Mesoderm	2.12944	-3.25661
SS-sc7785719	Nascent Mesoderm	0.356727	-3.21066
SS-sc7785720	Advanced Mesoderm	2.61547	-4.15731
SS-sc7785721	Emergent Mesoderm	-1.32766	-2.69895
SS-sc7785722	Nascent Mesoderm	-3.03077	-2.59806
SS-sc7785723	Nascent Mesoderm	-1.2234	-2.38615
SS-sc7785724	Epiblast	-5.41619	-1.82574
SS-sc7785726	Emergent Mesoderm	-0.575524	-2.86898
SS-sc7785730	Emergent Mesoderm	-0.705605	-2.84667
SS-sc7785731	Emergent Mesoderm	-1.42174	-3.62321
SS-sc7785732	Emergent Mesoderm	-0.468951	-3.80507
SS-sc7785733	Epiblast	-4.84442	-2.729
SS-sc7785735	Hemogenic Endothelium	4.32988	1.09165
SS-sc7785737	Primitive Streak	-1.34243	0.069357
SS-sc7785738	Primitive Streak	-2.30112	1.55215
SS-sc7785739	Nascent Mesoderm	-0.692112	-0.10407
SS-sc7785740	Primitive Streak	-4.12923	-1.86345
SS-sc7785741	Erythrocytes	7.51492	5.21181
SS-sc7785743	YS Endoderm	-1.41857	8.24042
SS-sc7785745	Primitive Streak	-4.32368	0.224111
SS-sc7785747	Primitive Streak	-3.30425	1.15998
SS-sc7785749	Primitive Streak	-2.3659	1.34709
SS-sc7785750	Primitive Streak	-1.58849	0.973545
SS-sc7785751	Primitive Streak	-3.40306	-0.603547
SS-sc7785752	Primitive Streak	-4.65449	-2.48779
SS-sc7785753	Primitive Streak	-1.73822	1.38231
SS-sc7785754	Emergent Mesoderm	0.615279	-1.90427
SS-sc7785757	Emergent Mesoderm	-1.06333	-3.38302
SS-sc7785758	YS Endoderm	-1.08986	8.79309
SS-sc7785760	Emergent Mesoderm	0.892061	-4.577
SS-sc7785761	Axial Mesoderm	0.14405	3.75885
SS-sc7785762	Nascent Mesoderm	-1.88618	-2.25116
SS-sc7785763	Epiblast	-4.82158	-3.02096
SS-sc7785764	Nascent Mesoderm	-1.73149	-2.66394
SS-sc7785766	Epiblast	-4.91189	1.23912
SS-sc7785767	Axial Mesoderm	0.274545	3.64676
SS-sc7785768	Axial Mesoderm	0.191583	3.6249
SS-sc7785769	Advanced Mesoderm	2.86282	-3.84986
SS-sc7785770	PGC	-4.58002	-1.09231
SS-sc7785771	Epiblast	-5.51746	-2.67609
SS-sc7785772	Hypoblast	-0.858237	7.5066
SS-sc7785773	Ectoderm	-6.92483	-1.13159
SS-sc7785774	Emergent Mesoderm	-1.7283	-3.62325
SS-sc7785776	Emergent Mesoderm	-1.24746	-4.06338
SS-sc7785777	Emergent Mesoderm	0.0711818	-0.537088
SS-sc7785778	Epiblast	-5.53206	1.63489
SS-sc7785779	DE(P)	-0.681878	5.67363
SS-sc7785780	Advanced Mesoderm	3.78377	-3.24932
SS-sc7785781	Emergent Mesoderm	-1.40543	-3.04279
SS-sc7785784	Epiblast	-5.0457	1.54074
SS-sc7785785	Erythrocytes	7.42769	4.84163
SS-sc7785786	Primitive Streak	-3.3614	-0.666932
SS-sc7785788	Epiblast	-5.94952	-1.09499
SS-sc7785789	Advanced Mesoderm	1.1574	-3.71815
SS-sc7785794	Emergent Mesoderm	0.326642	-2.56524
SS-sc7785799	Primitive Streak	-2.09618	1.92638
SS-sc7785801	Primitive Streak	-1.42626	0.459293
SS-sc7785803	Primitive Streak	-3.16419	-0.841676
SS-sc7785804	Advanced Mesoderm	1.60186	-3.07476
SS-sc7785805	Primitive Streak	-4.24841	0.0322738
SS-sc7785806	Emergent Mesoderm	-0.90701	-4.03662
SS-sc7785807	Epiblast	-5.73847	0.422638
SS-sc7785809	DE(P)	-0.026549	5.587
SS-sc7785810	Emergent Mesoderm	-0.675233	-4.6918
SS-sc7785811	Emergent Mesoderm	-1.33265	-2.73318
SS-sc7785812	Axial Mesoderm	0.161909	3.94698
SS-sc7785813	Advanced Mesoderm	2.07316	-3.33557
SS-sc7785814	Emergent Mesoderm	-0.537369	-4.65436
SS-sc7785815	Axial Mesoderm	0.202496	3.87765
SS-sc7785816	Primitive Streak	-5.46717	-0.581138
SS-sc7785817	Emergent Mesoderm	-1.54551	-3.45142
SS-sc7785818	Epiblast	-5.05598	-2.89465
SS-sc7785819	Primitive Streak	-4.0443	-0.310958
SS-sc7785821	Epiblast	-4.67097	-2.47869
SS-sc7785824	Nascent Mesoderm	-1.79405	-1.90072
SS-sc7785826	Epiblast	-5.5055	-2.41802
SS-sc7785828	Erythro-Myeloid Progenitors	6.18705	2.32691
SS-sc7785829	Primitive Streak	-3.99957	-1.97905
SS-sc7785830	Epiblast	-5.57451	1.24297
SS-sc7785831	Emergent Mesoderm	0.0589051	-4.8629
SS-sc7785837	Axial Mesoderm	0.217428	3.84387
SS-sc7785838	Nascent Mesoderm	-2.22348	-1.87526
SS-sc7785839	Nascent Mesoderm	-3.31031	-1.86984
SS-sc7785840	Emergent Mesoderm	-0.854577	-2.30307
SS-sc7785841	Emergent Mesoderm	-1.15852	-3.08106
SS-sc7785843	Primitive Streak	-1.64698	0.602738
SS-sc7785844	Primitive Streak	-4.62263	0.563781
SS-sc7785845	Epiblast	-5.4027	-2.41725
SS-sc7785847	Advanced Mesoderm	-1.44734	-1.00921
SS-sc7785851	Primitive Streak	-1.57297	0.0288218
SS-sc7785852	Nascent Mesoderm	-0.62005	-0.264703
SS-sc7785853	Advanced Mesoderm	2.58717	-3.64639
SS-sc7785855	Advanced Mesoderm	4.26169	-3.65934
SS-sc7785858	Epiblast	-5.21621	-2.99831
SS-sc7785859	Erythrocytes	7.66648	4.83485
SS-sc7785860	Emergent Mesoderm	0.280199	0.156936
SS-sc7785861	Primitive Streak	-1.8463	1.42216
SS-sc7785862	Axial Mesoderm	0.0776092	3.92304
SS-sc7785863	Emergent Mesoderm	-0.901371	-2.52622
SS-sc7785864	Primitive Streak	-2.4673	1.72105
SS-sc7785865	Emergent Mesoderm	0.367075	-2.89329
SS-sc7785866	Epiblast	-5.33989	-2.84913
SS-sc7785867	Advanced Mesoderm	1.35284	-3.77604
SS-sc7785868	Nascent Mesoderm	-0.809088	-0.60021
SS-sc7785869	Nascent Mesoderm	-1.49334	-2.04472
SS-sc7785871	Primitive Streak	-3.04302	0.0251969
SS-sc7785872	Axial Mesoderm	0.19277	3.44414
SS-sc7785874	Nascent Mesoderm	-2.28215	-1.7552
SS-sc7785876	Nascent Mesoderm	-3.1582	-2.44079
SS-sc7785878	Hypoblast	-0.762509	7.26249
SS-sc7785883	DE(P)	-0.0593494	5.67119
SS-sc7785886	Primitive Streak	-3.29797	-0.657142
SS-sc7785889	Epiblast	-3.58637	1.13849
SS-sc7785891	Advanced Mesoderm	4.80173	-3.4525
SS-sc7785892	Emergent Mesoderm	-1.02888	-2.41238
SS-sc7785893	Emergent Mesoderm	0.332177	-0.809418
SS-sc7785894	Primitive Streak	-3.95253	-0.188456
SS-sc7785895	DE(NP)	-0.587675	5.42996
SS-sc7785896	Emergent Mesoderm	-0.0845763	-1.47979
SS-sc7785897	Nascent Mesoderm	-1.12613	0.0285239
SS-sc7785898	Nascent Mesoderm	-1.61201	-1.72118
SS-sc7785899	DE(NP)	0.0666394	4.30493
SS-sc7785900	Nascent Mesoderm	-2.32896	-1.60445
SS-sc7785901	Nascent Mesoderm	-3.26142	-1.09086
SS-sc7785903	YS Mesoderm	5.62037	-3.26682
SS-sc7785904	Emergent Mesoderm	-0.816403	-2.07064
SS-sc7785907	Nascent Mesoderm	-0.14371	-3.34662
SS-sc7785909	Nascent Mesoderm	-1.44167	0.28844
SS-sc7785910	PGC	-4.73337	-0.651517
SS-sc7785911	Nascent Mesoderm	-2.99756	-1.24548
SS-sc7785913	Hemogenic Endothelium	2.81349	0.23801
SS-sc7785914	Primitive Streak	-4.4795	0.294691
SS-sc7785918	Epiblast	-5.15399	2.09841
SS-sc7785919	Primitive Streak	-4.25106	0.0659402
SS-sc7785921	Primitive Streak	-1.90643	1.08788
SS-sc7785922	Advanced Mesoderm	3.3393	-3.87241
SS-sc7785923	Primitive Streak	-3.69697	-0.278377
SS-sc7785925	Epiblast	-5.04167	-2.90706
SS-sc7785927	Advanced Mesoderm	2.7024	-2.08509
SS-sc7785928	Primitive Streak	-3.76203	-2.22918
SS-sc7785930	Primitive Streak	-2.23604	1.34366
SS-sc7785932	Nascent Mesoderm	-2.52263	-1.57576
SS-sc7785933	Nascent Mesoderm	-1.09697	0.248231
SS-sc7785934	Epiblast	-5.10284	1.28874
SS-sc7785939	Emergent Mesoderm	-0.979129	-4.25603
SS-sc7785940	Primitive Streak	-3.20295	0.606003
SS-sc7785941	Primitive Streak	-5.6962	-0.82432
SS-sc7785943	Primitive Streak	-2.49243	1.70884
SS-sc7785945	Epiblast	-4.80321	-3.11748
SS-sc7785946	Primitive Streak	-5.11655	-0.818195
SS-sc7785948	Myeloid Progenitors	7.09835	0.756978
SS-sc7785950	Emergent Mesoderm	0.586657	-4.74463
SS-sc7785953	Emergent Mesoderm	0.409828	-2.25286
SS-sc7785954	Advanced Mesoderm	1.5422	-3.34235
SS-sc7785955	Epiblast	-5.22362	1.95603
SS-sc7785956	Emergent Mesoderm	-0.701536	-4.45132
SS-sc7785958	Primitive Streak	-4.52445	-2.6731
SS-sc7785959	Advanced Mesoderm	2.31069	-2.88649
SS-sc7785960	Axial Mesoderm	0.181679	3.79271
SS-sc7785961	Axial Mesoderm	-0.0383143	4.10105
SS-sc7785962	Nascent Mesoderm	-2.25812	-3.18869
SS-sc7785963	Nascent Mesoderm	-1.98225	-1.17756
SS-sc7785964	Primitive Streak	-3.97181	-1.60408
SS-sc7785965	Epiblast	-4.81217	-3.11162
SS-sc7785966	Epiblast	-5.53736	-2.76999
SS-sc7785967	Emergent Mesoderm	-1.58623	-3.30476
SS-sc7785968	Nascent Mesoderm	-0.849355	0.395261
SS-sc7785969	Epiblast	-5.05979	1.29733
SS-sc7785970	Emergent Mesoderm	-1.14736	-3.35855
SS-sc7785971	Emergent Mesoderm	0.44411	-1.45025
SS-sc7785972	Epiblast	-5.41811	-2.63766
SS-sc7785973	Advanced Mesoderm	3.52496	-2.8682
SS-sc7785976	Myeloid Progenitors	7.00988	0.897981
SS-sc7785980	Emergent Mesoderm	-0.114203	-0.291078
SS-sc7785981	Epiblast	-5.40041	-2.07278
SS-sc7785982	Myeloid Progenitors	6.5934	0.988409
SS-sc7785983	YS Endoderm	-1.57412	7.76222
SS-sc7785985	Axial Mesoderm	0.108455	3.8674
SS-sc7785990	Advanced Mesoderm	3.45231	-4.0382
SS-sc7785993	Primitive Streak	-5.40513	-0.489092
SS-sc7785994	Primitive Streak	-4.4378	-2.19602
SS-sc7785995	Emergent Mesoderm	-1.19778	-2.71982
SS-sc7785996	Emergent Mesoderm	-0.436765	-3.31032
SS-sc7785997	Primitive Streak	-5.30157	-0.590407
SS-sc7785998	Advanced Mesoderm	3.75534	-2.98004
SS-sc7785999	Emergent Mesoderm	0.496517	-4.22562
SS-sc7786001	Primitive Streak	-2.80128	1.93314
SS-sc7786002	DE(P)	-0.906984	5.39991
SS-sc7786005	Advanced Mesoderm	1.72285	-2.90907
SS-sc7786006	Nascent Mesoderm	-2.32614	-1.7623
SS-sc7786007	Axial Mesoderm	0.0186823	3.76387
SS-sc7786008	Nascent Mesoderm	-3.22019	-2.29684
SS-sc7786009	Emergent Mesoderm	-1.01992	-3.60429
SS-sc7786010	Nascent Mesoderm	0.0948146	3.85993
SS-sc7786011	Advanced Mesoderm	0.714017	-0.352867
SS-sc7786012	Epiblast	-4.82276	2.30414
SS-sc7786013	Primitive Streak	-4.35047	0.388587
SS-sc7786014	Primitive Streak	-2.33447	1.8071
SS-sc7786015	Epiblast	-5.15987	-1.97402
SS-sc7786016	Primitive Streak	-3.31361	0.93701
SS-sc7786018	YS Endoderm	-1.40628	7.8965
SS-sc7786020	Erythrocytes	7.53665	5.26442
SS-sc7786021	Epiblast	-4.52523	-2.42116
SS-sc7786023	Hypoblast	-0.958778	7.68935
SS-sc7786024	Emergent Mesoderm	-1.90274	-3.34068
SS-sc7786029	Primitive Streak	-2.28481	0.623639
SS-sc7786034	Primitive Streak	-3.08013	-0.243656
SS-sc7786039	YS Mesoderm	5.3942	-3.56797
SS-sc7786040	Epiblast	-4.84841	-3.00616
SS-sc7786041	Primitive Streak	-3.00581	1.38573
SS-sc7786063	Nascent Mesoderm	-2.136	-3.4109
SS-sc7786068	Primitive Streak	-3.49562	-2.19953
SS-sc7786070	Nascent Mesoderm	-2.85527	-1.36042
SS-sc7786075	Advanced Mesoderm	-0.255437	-3.77507
SS-sc7786076	Epiblast	-5.25186	-2.55212
SS-sc7786077	Advanced Mesoderm	3.27908	-2.29278
SS-sc7786078	Primitive Streak	-4.80457	1.91317
SS-sc7786081	Primitive Streak	-4.49539	2.25613
SS-sc7786084	Advanced Mesoderm	2.88514	-3.87527
SS-sc7786089	Nascent Mesoderm	-0.944518	0.423415
SS-sc7786092	Emergent Mesoderm	-0.222737	-1.54736
SS-sc7786094	Nascent Mesoderm	-0.576938	0.256172
SS-sc7786095	Advanced Mesoderm	2.08914	-1.19963
SS-sc7786096	Emergent Mesoderm	0.569967	-0.381669
SS-sc7786098	Emergent Mesoderm	-0.391487	-1.67148
SS-sc7786099	Advanced Mesoderm	3.55507	-2.56826
SS-sc7786101	Nascent Mesoderm	-0.66275	0.0261621
SS-sc7786102	Primitive Streak	-3.11018	1.91203
SS-sc7786104	Emergent Mesoderm	-1.13108	-2.62523
SS-sc7786105	DE(P)	-0.0604984	5.72748
SS-sc7786106	Advanced Mesoderm	3.85688	-3.30527
SS-sc7786109	Epiblast	-4.73302	0.837679
SS-sc7786111	Primitive Streak	-4.49369	-1.60088
SS-sc7786112	Primitive Streak	-4.79475	0.587693
SS-sc7786113	Emergent Mesoderm	0.510801	-4.21957
SS-sc7786114	Ectoderm	-6.85279	-1.00449
SS-sc7786115	Advanced Mesoderm	2.31644	-4.02767
SS-sc7786116	Advanced Mesoderm	1.97404	-2.9916
SS-sc7786118	Epiblast	-4.76658	1.08297
SS-sc7786119	Hemogenic Endothelium	3.10171	0.370102
SS-sc7786120	Advanced Mesoderm	3.17657	-3.3988
SS-sc7786121	Emergent Mesoderm	-1.29549	-2.80981
SS-sc7786122	Advanced Mesoderm	-0.0718208	-3.42352
SS-sc7786123	Primitive Streak	-1.93704	0.900428
SS-sc7786125	DE(NP)	-0.233165	5.10405
SS-sc7786126	Advanced Mesoderm	3.22138	-2.46019
SS-sc7786128	Emergent Mesoderm	-0.53908	-1.6436
SS-sc7786130	Emergent Mesoderm	-0.505036	-0.531855
SS-sc7786133	Primitive Streak	-2.4368	1.98589
SS-sc7786134	Primitive Streak	-2.57514	1.9115
SS-sc7786136	Primitive Streak	-1.49555	0.876463
SS-sc7786137	Primitive Streak	-4.30042	0.72112
SS-sc7786138	Advanced Mesoderm	2.30896	-2.70289
SS-sc7786139	Advanced Mesoderm	3.0417	-2.03362
SS-sc7786140	Primitive Streak	-1.8452	1.19161
SS-sc7786142	Emergent Mesoderm	0.650607	-1.27772
SS-sc7786143	Emergent Mesoderm	0.38627	-0.122959
SS-sc7786144	Emergent Mesoderm	0.167753	-0.991947
SS-sc7786145	Primitive Streak	-1.71549	0.503557
SS-sc7786146	Primitive Streak	-4.22564	-0.455754
SS-sc7786147	Primitive Streak	-3.20412	-0.855743
SS-sc7786149	Primitive Streak	-2.49992	1.6539
SS-sc7786150	Advanced Mesoderm	2.36558	-1.45752
SS-sc7786152	Advanced Mesoderm	3.52939	-3.09708
SS-sc7786153	Epiblast	-4.50922	2.32504
SS-sc7786154	Emergent Mesoderm	0.422943	-0.0139084
SS-sc7786156	YS Mesoderm	6.08574	-3.4581
SS-sc7786158	DE(P)	-1.17478	6.1904
SS-sc7786159	Primitive Streak	-1.76335	1.58382
SS-sc7786160	Primitive Streak	-5.46484	-0.561721
SS-sc7786161	Primitive Streak	-3.37081	-1.08652
SS-sc7786162	Advanced Mesoderm	3.64034	-2.90108
SS-sc7786163	Primitive Streak	-2.04499	1.89584
SS-sc7786164	Epiblast	-5.20813	2.21768
SS-sc7786165	Epiblast	-5.00115	0.724619
SS-sc7786166	Advanced Mesoderm	2.03985	-3.24754
SS-sc7786167	Advanced Mesoderm	2.37038	-3.07648
SS-sc7786169	Emergent Mesoderm	-1.33318	-4.02682
SS-sc7786171	Emergent Mesoderm	0.085015	-0.513653
SS-sc7786172	Epiblast	-5.24592	-2.14289
SS-sc7786174	Nascent Mesoderm	-1.23474	-2.08612
SS-sc7786175	Primitive Streak	-2.04005	-0.00695934
SS-sc7786177	Emergent Mesoderm	0.366369	0.0357966
SS-sc7786178	Epiblast	-4.27997	1.35932
SS-sc7786179	Primitive Streak	-2.61757	1.17522
SS-sc7786180	Nascent Mesoderm	-1.23115	-1.10409
SS-sc7786181	Primitive Streak	-1.20931	0.551888
SS-sc7786182	Advanced Mesoderm	1.87135	-1.14124
SS-sc7786183	Primitive Streak	-2.11559	1.76678
SS-sc7786184	Emergent Mesoderm	0.34051	-0.198745
SS-sc7786185	Emergent Mesoderm	0.0511162	-0.394731
SS-sc7786186	Primitive Streak	-2.31417	1.65717
SS-sc7786187	Primitive Streak	-2.31395	1.74194
SS-sc7786188	Erythro-Myeloid Progenitors	2.77799	0.274324
SS-sc7786189	Emergent Mesoderm	-1.05219	-3.29511
SS-sc7786190	Advanced Mesoderm	1.85247	-1.57048
SS-sc7786192	Primitive Streak	-1.01552	1.23374
SS-sc7786193	Advanced Mesoderm	2.19544	-1.34874
SS-sc7786194	Primitive Streak	-2.20692	1.83861
SS-sc7786196	Primitive Streak	-2.70796	0.739486
SS-sc7786197	Primitive Streak	-2.64395	1.74658
SS-sc7786198	Primitive Streak	-2.40147	1.80644
SS-sc7786199	Emergent Mesoderm	-0.852835	-2.77326
SS-sc7786200	Nascent Mesoderm	-0.172748	0.0350475
SS-sc7786202	Emergent Mesoderm	-0.312809	-1.46137
SS-sc7786203	Primitive Streak	-1.21881	0.675065
SS-sc7786204	Primitive Streak	-4.6322	1.89733
SS-sc7786210	Epiblast	-5.44352	0.861582
SS-sc7786211	Advanced Mesoderm	4.12968	-4.0922
SS-sc7786212	Epiblast	-5.19274	0.862624
SS-sc7786216	Advanced Mesoderm	3.41208	-2.50313
SS-sc7786218	Epiblast	-4.68715	0.814361
SS-sc7786219	Nascent Mesoderm	-0.0805939	-0.0175792
SS-sc7786220	Emergent Mesoderm	0.50866	-1.71669
SS-sc7786221	Emergent Mesoderm	0.690023	-0.541512
SS-sc7786222	Emergent Mesoderm	-1.10964	-3.01873
SS-sc7786223	Primitive Streak	-2.85636	1.61443
SS-sc7786224	Emergent Mesoderm	-1.78847	-3.7132
SS-sc7786225	Axial Mesoderm	0.0612152	3.13662
SS-sc7786226	PGC	-1.19975	1.28561
SS-sc7786227	Primitive Streak	-2.64223	0.176248
SS-sc7786228	Primitive Streak	-3.00116	1.26292
SS-sc7786229	Nascent Mesoderm	-1.2666	0.151184
SS-sc7786232	Emergent Mesoderm	-0.613091	-2.80772
SS-sc7786233	Hypoblast	-0.309605	7.15177
SS-sc7786234	Primitive Streak	-4.47659	0.463342
SS-sc7786235	Advanced Mesoderm	2.53554	-4.29267
SS-sc7786236	Primitive Streak	-2.90154	1.59162
SS-sc7786237	Advanced Mesoderm	1.44627	-0.599624
SS-sc7786238	Epiblast	-4.73308	2.43969
SS-sc7786239	Nascent Mesoderm	-1.05456	-0.307702
SS-sc7786240	Nascent Mesoderm	-1.74001	-1.63713
SS-sc7786241	Nascent Mesoderm	-2.49376	-1.23353
SS-sc7786242	Primitive Streak	-2.31549	0.923773
SS-sc7786243	Nascent Mesoderm	-0.496231	0.379975
SS-sc7786244	DE(P)	-0.410534	5.90535
SS-sc7786246	Primitive Streak	-2.85981	1.71514
SS-sc7786248	Primitive Streak	-2.56909	-0.604968
SS-sc7786250	Advanced Mesoderm	0.621846	-3.41042
SS-sc7786251	Axial Mesoderm	0.106259	3.44101
SS-sc7786253	Primitive Streak	-3.9024	-1.76088
SS-sc7786254	Primitive Streak	-2.05552	1.75322
SS-sc7786255	Emergent Mesoderm	0.675368	-0.48909
SS-sc7786256	Epiblast	-5.02817	2.35839
SS-sc7786257	Emergent Mesoderm	0.134843	-0.154204
SS-sc7786258	Emergent Mesoderm	0.887291	-0.373313
SS-sc7786259	Primitive Streak	-1.36233	0.622834
SS-sc7786260	Axial Mesoderm	-0.128387	2.58402
SS-sc7786261	Emergent Mesoderm	0.256742	-0.47811
SS-sc7786262	Advanced Mesoderm	1.69237	-2.7783
SS-sc7786263	Primitive Streak	-3.42055	0.840385
SS-sc7786264	DE(P)	-0.456602	5.63749
SS-sc7786265	Emergent Mesoderm	-0.650938	-4.38159
SS-sc7786266	PGC	-1.62236	1.44099
SS-sc7786267	Primitive Streak	-1.76191	0.882958
SS-sc7786268	Primitive Streak	-1.86235	0.238762
SS-sc7786269	DE(P)	-0.129286	5.67105
SS-sc7786270	Nascent Mesoderm	-1.12263	0.423295
SS-sc7786272	DE(NP)	-0.628667	5.32849
SS-sc7786273	Emergent Mesoderm	1.67522	-1.00717
SS-sc7786274	Primitive Streak	-3.05083	1.71559
SS-sc7786275	Emergent Mesoderm	0.032075	-1.23827
SS-sc7786276	Primitive Streak	-1.96704	0.525843
SS-sc7786277	Primitive Streak	-2.07903	1.07138
SS-sc7786278	Primitive Streak	1.22514	-0.107204
SS-sc7786279	Primitive Streak	-1.98967	1.79832
SS-sc7786282	Primitive Streak	-2.23311	2.03817
SS-sc7786283	Primitive Streak	-2.2938	1.3532
SS-sc7786284	Advanced Mesoderm	1.92119	-0.951569
SS-sc7786285	Advanced Mesoderm	2.46052	-3.45865
SS-sc7786287	Ectoderm	-6.43529	-0.968063
SS-sc7786288	Epiblast	-4.95372	1.93656
SS-sc7786290	Primitive Streak	-4.51021	-1.93818
SS-sc7786291	Primitive Streak	-2.07714	1.49314
SS-sc7786292	Epiblast	-5.07183	0.962019
SS-sc7786293	Primitive Streak	-2.55789	1.74853
SS-sc7786294	Advanced Mesoderm	1.35268	-0.825628
SS-sc7786296	Primitive Streak	-4.07568	-2.46644
SS-sc7786297	Emergent Mesoderm	-0.731447	-0.783853
SS-sc7786298	Nascent Mesoderm	0.0635228	-1.30417
SS-sc7786299	Advanced Mesoderm	1.24021	-3.8912
SS-sc7786300	Emergent Mesoderm	-1.25626	-3.13038
SS-sc7786301	Epiblast	-4.63895	-1.78942
SS-sc7786303	Primitive Streak	-3.03236	-0.7586
SS-sc7786304	Epiblast	-5.42211	1.75316
SS-sc7786305	Primitive Streak	-2.99889	-1.18622
SS-sc7786306	Emergent Mesoderm	0.451498	-0.962059
SS-sc7786307	Primitive Streak	-2.58274	1.26578
SS-sc7786308	Advanced Mesoderm	3.55045	-3.77419
SS-sc7786309	Emergent Mesoderm	0.343797	-0.830121
SS-sc7786310	Primitive Streak	-3.56629	-0.635239
SS-sc7786312	Nascent Mesoderm	-2.60131	-1.10249
SS-sc7786314	Advanced Mesoderm	1.56226	-3.57849
SS-sc7786315	Nascent Mesoderm	-2.83516	-1.04838
SS-sc7786316	DE(P)	-0.400199	7.11288
SS-sc7786317	Emergent Mesoderm	-0.4182	0.278095
SS-sc7786318	Primitive Streak	-4.7317	0.694357
SS-sc7786319	Blood Progenitors	6.31808	3.66117
SS-sc7786320	Primitive Streak	-4.37332	-0.35421
SS-sc7786321	Primitive Streak	-2.2097	0.781173
SS-sc7786322	Nascent Mesoderm	-2.72321	-2.53219
SS-sc7786323	Nascent Mesoderm	-0.699809	-1.42017
SS-sc7786324	Nascent Mesoderm	-1.41572	-0.388492
SS-sc7786326	Emergent Mesoderm	0.712089	-0.796316
SS-sc7786327	Epiblast	-5.28881	2.08065
SS-sc7786328	Nascent Mesoderm	-0.129632	0.070101
SS-sc7786329	Nascent Mesoderm	-0.788226	0.088902
SS-sc7786331	Advanced Mesoderm	1.83371	-1.55489
SS-sc7786332	Advanced Mesoderm	1.84626	-2.3761
SS-sc7786333	Nascent Mesoderm	-2.74657	-1.32088
SS-sc7786335	Primitive Streak	-2.93988	-0.32265
SS-sc7786336	Epiblast	-5.00609	1.08515
SS-sc7786337	Primitive Streak	-3.53766	-1.09862
SS-sc7786338	Epiblast	-4.94318	-2.56707
SS-sc7786340	Epiblast	-4.9457	0.865773
SS-sc7786341	Nascent Mesoderm	-0.570911	0.503997
SS-sc7786342	Emergent Mesoderm	-0.562419	-1.8091
SS-sc7786343	Advanced Mesoderm	-0.342246	-3.73415
SS-sc7786345	Advanced Mesoderm	1.74446	-2.66751
SS-sc7786346	Primitive Streak	-1.57464	0.280234
SS-sc7786347	Advanced Mesoderm	2.13504	-1.84163
SS-sc7786348	Primitive Streak	-1.67327	-0.403254
SS-sc7786351	Axial Mesoderm	-0.0299831	2.89244
SS-sc7786353	Advanced Mesoderm	1.39145	-4.00533
SS-sc7786355	Emergent Mesoderm	-0.431008	-4.73164
SS-sc7786358	Primitive Streak	-4.56482	2.03874
SS-sc7786361	Epiblast	-5.16838	2.25102
SS-sc7786369	Epiblast	-3.7701	1.54915
SS-sc7786370	Epiblast	-4.29751	2.19707
SS-sc7786375	Emergent Mesoderm	-0.912537	-2.54977
SS-sc7786380	Advanced Mesoderm	2.36831	-1.63938
SS-sc7786382	Emergent Mesoderm	0.503008	-0.022977
SS-sc7786383	Erythro-Myeloid Progenitors	5.71486	2.31175
SS-sc7786386	Emergent Mesoderm	-0.725456	-3.03549
SS-sc7786387	Primitive Streak	-1.13895	0.439608
SS-sc7786388	Emergent Mesoderm	-1.1847	-3.10687
SS-sc7786389	Nascent Mesoderm	-2.09815	-3.528
SS-sc7786390	Primitive Streak	-1.89961	1.35949
SS-sc7786391	Primitive Streak	-3.9212	-0.530123
SS-sc7786392	Nascent Mesoderm	-2.99467	-2.71981
SS-sc7786393	Primitive Streak	-4.59857	-0.425177
SS-sc7786394	Primitive Streak	-4.78688	-2.11984
SS-sc7786396	Advanced Mesoderm	2.62097	-2.94408
SS-sc7786397	Epiblast	-4.9425	0.606762
SS-sc7786398	Emergent Mesoderm	0.426639	-0.747313
SS-sc7786401	Emergent Mesoderm	-0.332825	-0.0402575
SS-sc7786402	Axial Mesoderm	0.200575	3.50616
SS-sc7786403	Emergent Mesoderm	-0.246394	-4.7214
SS-sc7786404	Primitive Streak	-1.99635	0.706059
SS-sc7786405	Epiblast	-4.87233	1.26285
SS-sc7786406	Primitive Streak	-2.43538	1.51681
SS-sc7786407	Primitive Streak	-1.51405	0.400067
SS-sc7786408	Nascent Mesoderm	-1.80783	-0.75064
SS-sc7786409	Advanced Mesoderm	2.25251	-4.08424
SS-sc7786410	Emergent Mesoderm	0.343226	-0.129537
SS-sc7786411	Epiblast	-4.89918	2.27284
SS-sc7786413	Advanced Mesoderm	1.40169	-3.14527
SS-sc7786414	Hemogenic Endothelium	4.35657	1.27281
SS-sc7786415	Advanced Mesoderm	1.41704	-3.25669
SS-sc7786416	Advanced Mesoderm	2.06922	-3.93811
SS-sc7786417	Emergent Mesoderm	-0.872343	-3.9477
SS-sc7786418	Advanced Mesoderm	3.53363	-3.19209
SS-sc7786420	Advanced Mesoderm	3.47313	-2.47442
SS-sc7786421	Nascent Mesoderm	-1.66598	-0.603959
SS-sc7786423	Emergent Mesoderm	-0.626746	-1.74614
SS-sc7786425	Advanced Mesoderm	2.15018	-3.97282
SS-sc7786427	Advanced Mesoderm	2.5455	-3.09804
SS-sc7786428	Primitive Streak	-3.49928	0.792591
SS-sc7786430	Nascent Mesoderm	-1.52205	-0.703902
SS-sc7786431	Primitive Streak	-2.19504	-0.25089
SS-sc7786432	Advanced Mesoderm	2.5345	-2.8309
SS-sc7786434	Primitive Streak	-2.21785	-0.326521
SS-sc7786439	Advanced Mesoderm	3.39093	-3.04224
SS-sc7786440	Epiblast	-4.59343	2.24772
SS-sc7786445	Epiblast	4.08441	-2.93703
SS-sc7786450	Emergent Mesoderm	-0.106496	-4.66927
SS-sc7786456	Emergent Mesoderm	-0.707965	-2.90784
SS-sc7786466	YS Endoderm	-1.30095	8.35884
SS-sc7786469	Emergent Mesoderm	-0.861142	-4.033
SS-sc7786470	Advanced Mesoderm	3.10642	-4.12166
SS-sc7786473	Emergent Mesoderm	-0.65896	-3.97797
SS-sc7786474	Emergent Mesoderm	-0.352829	-4.58917
SS-sc7786476	Epiblast	-5.26769	-3.02147
SS-sc7786477	DE(P)	-0.92194	5.93437
SS-sc7786479	Epiblast	-5.54424	0.829079
SS-sc7786480	Emergent Mesoderm	0.264386	-2.95845
SS-sc7786482	Hemogenic Endothelium	4.34383	1.13528
SS-sc7786485	Ectoderm	-6.00162	-1.03982
SS-sc7786487	Epiblast	-5.01108	-3.03465
SS-sc7786488	Primitive Streak	-5.02044	-0.249279
SS-sc7786490	YS Mesoderm	6.22712	-3.12169
SS-sc7786492	Hemogenic Endothelium	6.08761	-4.36636
SS-sc7786493	Ectoderm	-6.61026	-0.833144
SS-sc7786494	Emergent Mesoderm	0.193852	-4.49944
SS-sc7786495	YS Endoderm	-1.16306	8.23247
SS-sc7786496	Epiblast	-5.51012	-2.50882
SS-sc7786497	Myeloid Progenitors	6.97041	1.05699
SS-sc7786498	Ectoderm	-6.62744	-1.0202
SS-sc7786499	Epiblast	-5.07923	-3.11631
SS-sc7786500	Advanced Mesoderm	3.90041	-3.32071
SS-sc7786501	DE(NP)	-1.26851	6.56955
SS-sc7786502	DE(NP)	-0.0629051	5.51128
SS-sc7786503	Emergent Mesoderm	-0.0713705	-3.12389
SS-sc7786504	Hemogenic Endothelium	5.69495	-4.30343
SS-sc7786505	Hypoblast	-1.37935	7.27686
SS-sc7786506	YS Mesoderm	6.29623	-3.66512
SS-sc7786507	Primitive Streak	-5.56403	-0.373783
SS-sc7786508	Ectoderm	-6.08704	-0.971862
SS-sc7786511	Epiblast	-5.55165	1.13493
SS-sc7786512	Emergent Mesoderm	0.570795	-1.60799
SS-sc7786513	YS Mesoderm	4.84827	-3.68087
SS-sc7786514	DE(P)	-0.858114	6.02888
SS-sc7786515	YS Mesoderm	6.24929	-3.63112
SS-sc7786517	Epiblast	-5.1757	1.46488
SS-sc7786518	Hemogenic Endothelium	5.8975	-4.1203
SS-sc7786519	YS Mesoderm	6.15209	-3.24997
SS-sc7786520	YS Mesoderm	6.31021	-3.32822
SS-sc7786522	Ectoderm	-6.66913	-0.804623
SS-sc7786523	Ectoderm	-6.76254	-0.89002
SS-sc7786524	Epiblast	-5.33564	1.46509
SS-sc7786525	Hemogenic Endothelium	6.14021	-4.38457
SS-sc7786526	Advanced Mesoderm	1.42324	-4.62489
SS-sc7786527	Emergent Mesoderm	0.395712	-3.98713
SS-sc7786532	Advanced Mesoderm	4.13836	-3.62005
SS-sc7786533	Epiblast	-5.49935	1.18311
SS-sc7786534	Emergent Mesoderm	0.247374	-2.08578
SS-sc7786535	Ectoderm	-6.08097	-1.07725
SS-sc7786536	Advanced Mesoderm	3.96062	-2.6495
SS-sc7786537	Advanced Mesoderm	4.16782	-2.94711
SS-sc7786538	Emergent Mesoderm	-0.581015	-4.62793
SS-sc7786540	DE(P)	-0.62579	5.87111
SS-sc7786541	Advanced Mesoderm	1.85143	-4.08384
SS-sc7786542	Epiblast	-5.70965	1.11632
SS-sc7786543	Hypoblast	-1.11545	6.08036
SS-sc7786544	Epiblast	-5.57035	1.31782
SS-sc7786545	YS Endoderm	-1.28244	8.55197
SS-sc7786547	YS Mesoderm	6.05149	-2.94103
SS-sc7786549	YS Mesoderm	4.88048	-3.58262
SS-sc7786550	Hypoblast	-1.39717	6.72972
SS-sc7786553	Advanced Mesoderm	1.61018	-4.03424
SS-sc7786554	Emergent Mesoderm	0.548279	-3.69839
SS-sc7786555	Emergent Mesoderm	0.566531	-2.02305
SS-sc7786556	Emergent Mesoderm	0.387857	-4.12254
SS-sc7786558	Emergent Mesoderm	0.464702	-3.92193
SS-sc7786560	Epiblast	-5.53659	1.11497
SS-sc7786561	Advanced Mesoderm	2.92716	-4.03277
SS-sc7786566	YS Endoderm	-1.40924	8.81115
SS-sc7786567	DE(P)	-0.723201	6.17638
SS-sc7786568	YS Endoderm	-1.29075	8.61226
SS-sc7786569	Epiblast	-5.54402	0.960561
SS-sc7786570	DE(P)	-0.572429	5.57272
SS-sc7786573	YS Endoderm	-1.48163	7.59744
SS-sc7786574	Emergent Mesoderm	0.371579	-3.27932
SS-sc7786575	YS Mesoderm	6.3345	-4.15443
SS-sc7786576	Epiblast	-5.63297	0.667173
SS-sc7786579	Epiblast	-5.22219	-3.02329
SS-sc7786580	Hypoblast	-1.26203	6.70236
SS-sc7786581	Advanced Mesoderm	3.94574	-3.73822
SS-sc7786582	Advanced Mesoderm	1.8315	-4.14117
SS-sc7786585	Emergent Mesoderm	0.445383	-0.101967
SS-sc7786586	DE(NP)	-0.480131	1.47678
SS-sc7786587	Hemogenic Endothelium	4.10694	0.837922
SS-sc7786588	Primitive Streak	-3.8809	1.25956
SS-sc7786589	Hypoblast	-0.949082	7.11872
SS-sc7786590	Advanced Mesoderm	0.713534	-4.43121
SS-sc7786591	Hypoblast	-0.981288	6.85675
SS-sc7786594	Ectoderm	-6.76009	-1.04492
SS-sc7786595	Emergent Mesoderm	0.394592	-4.6709
SS-sc7786596	Advanced Mesoderm	3.24505	-3.97702
SS-sc7786597	Advanced Mesoderm	3.89729	-3.29533
SS-sc7786600	Epiblast	-4.65353	-2.42546
SS-sc7786601	DE(NP)	-0.055296	4.40119
SS-sc7786604	YS Endoderm	-1.10227	7.58867
SS-sc7786605	Advanced Mesoderm	0.890013	-4.39648
SS-sc7786606	Epiblast	-3.50363	1.84893
SS-sc7786609	Epiblast	-4.622	1.29609
SS-sc7786610	Advanced Mesoderm	3.53399	-3.92359
SS-sc7786611	Ectoderm	-6.56217	-0.651268
SS-sc7786612	DE(P)	-0.467323	6.28721
SS-sc7786613	Advanced Mesoderm	2.35242	-3.14758
SS-sc7786615	Hypoblast	-1.39419	6.99905
SS-sc7786616	Epiblast	-5.60331	1.18602
SS-sc7786617	Advanced Mesoderm	3.88135	-3.49416
SS-sc7786618	Epiblast	-5.38271	-2.0276
SS-sc7786619	YS Endoderm	-1.2066	7.73168
SS-sc7786620	Hypoblast	-1.3737	7.37147
SS-sc7786621	Advanced Mesoderm	2.36384	-4.38093
SS-sc7786623	Hypoblast	-1.32274	6.69079
SS-sc7786624	Advanced Mesoderm	0.703907	-4.30841
SS-sc7786625	Advanced Mesoderm	4.0743	-3.72805
SS-sc7786627	Emergent Mesoderm	0.645613	-1.51878
SS-sc7786628	Epiblast	-5.443	-2.65254
SS-sc7786630	Advanced Mesoderm	1.04731	-4.65245
SS-sc7786631	Emergent Mesoderm	0.61303	-4.27277
SS-sc7786632	Hypoblast	-1.33008	7.12105
SS-sc7786634	DE(P)	-0.534878	6.08093
SS-sc7786635	Emergent Mesoderm	-0.326748	-4.53069
SS-sc7786636	Advanced Mesoderm	1.86584	-3.63506
SS-sc7786637	Advanced Mesoderm	0.707822	-4.74774
SS-sc7786640	Emergent Mesoderm	-0.269172	-3.75779
SS-sc7786641	YS Mesoderm	6.11686	-2.89877
SS-sc7786642	Emergent Mesoderm	-0.482596	-4.66304
SS-sc7786643	YS Mesoderm	5.91132	-2.9678
SS-sc7786645	Emergent Mesoderm	-0.425895	-3.01945
SS-sc7786648	YS Endoderm	-1.31688	7.58943
SS-sc7786649	DE(P)	-1.07496	6.1449
SS-sc7786651	Advanced Mesoderm	1.022	-4.64904
SS-sc7786655	DE(P)	-0.864473	5.94415
SS-sc7786656	Hypoblast	-0.695288	7.37193
SS-sc7786657	Advanced Mesoderm	2.34471	-4.35482
SS-sc7786658	Advanced Mesoderm	3.7173	-2.68744
SS-sc7786659	Epiblast	-4.95914	2.3224
SS-sc7786661	Ectoderm	-6.02694	-0.629606
SS-sc7786663	Emergent Mesoderm	0.635173	-1.8719
SS-sc7786664	YS Endoderm	-1.35176	8.76662
SS-sc7786665	Emergent Mesoderm	0.226161	-4.70689
SS-sc7786669	YS Endoderm	-1.43663	8.13019
SS-sc7786670	Ectoderm	-6.74694	-1.03432
SS-sc7786671	Hypoblast	-1.18476	6.46733
SS-sc7786672	YS Mesoderm	6.3054	-3.12862
SS-sc7786673	Hypoblast	-1.11904	6.02067
SS-sc7786674	YS Endoderm	-1.53626	7.86832
SS-sc7786675	Primitive Streak	-3.49124	1.7859
SS-sc7786677	DE(NP)	-0.127669	5.35513
SS-sc7786681	Epiblast	-5.10657	2.20678
SS-sc7786683	Emergent Mesoderm	0.647408	-3.99296
SS-sc7786684	Epiblast	-3.82434	1.9026
SS-sc7786685	Hypoblast	-0.584396	7.37771
SS-sc7786686	YS Mesoderm	5.29324	-4.00794
SS-sc7786687	DE(NP)	-1.33075	6.66486
SS-sc7786688	DE(P)	-0.958164	5.86972
SS-sc7786690	Epiblast	-5.74837	0.455875
SS-sc7786692	Epiblast	-5.4236	-2.3218
SS-sc7786693	Emergent Mesoderm	-0.524002	-4.68665
SS-sc7786694	DE(NP)	-0.144335	4.51602
SS-sc7786695	Advanced Mesoderm	4.16129	-3.60111
SS-sc7786698	Epiblast	-4.72995	2.16017
SS-sc7786699	Epiblast	-5.86999	-0.893561
SS-sc7786700	YS Endoderm	-1.24176	8.63595
SS-sc7786702	Emergent Mesoderm	-0.968142	-3.89539
SS-sc7786706	Advanced Mesoderm	3.08846	-2.53021
SS-sc7786707	Epiblast	-5.55601	1.25321
SS-sc7786708	Epiblast	-5.2807	1.2422
SS-sc7786709	Epiblast	-4.994	2.25297
SS-sc7786710	Advanced Mesoderm	1.56423	-3.51283
SS-sc7786712	YS Mesoderm	6.46228	-3.06516
SS-sc7786713	DE(P)	-1.08363	6.43208
SS-sc7786714	DE(P)	-0.851434	5.87119
SS-sc7786715	Hypoblast	-0.608597	7.09315
SS-sc7786716	Advanced Mesoderm	5.06102	-3.45262
SS-sc7786717	Emergent Mesoderm	0.513262	-2.40937
SS-sc7786718	Epiblast	-5.27086	2.0426
SS-sc7786720	Advanced Mesoderm	0.811723	-4.63648
SS-sc7786721	YS Endoderm	-1.39795	8.58673
SS-sc7786722	DE(NP)	-0.00902528	5.54468
SS-sc7786723	Advanced Mesoderm	3.5987	-3.93635
SS-sc7786726	Advanced Mesoderm	1.33275	-4.495
SS-sc7786727	Hypoblast	-1.2221	6.34006
SS-sc7786728	YS Endoderm	-1.3269	7.10887
SS-sc7786729	Hemogenic Endothelium	4.48873	1.29936
SS-sc7786730	Advanced Mesoderm	4.57768	-3.28612
SS-sc7786732	DE(NP)	-0.941283	6.1694
SS-sc7786734	Epiblast	-5.47047	-2.68698
SS-sc7786735	Emergent Mesoderm	0.465443	-2.42747
SS-sc7786736	Epiblast	-5.41086	-2.84513
SS-sc7786737	Epiblast	-5.74016	0.208875
SS-sc7786738	Emergent Mesoderm	0.459612	-2.60613
SS-sc7786740	Epiblast	-5.14335	-1.71091
SS-sc7786741	Advanced Mesoderm	1.54824	-4.47142
SS-sc7786742	YS Mesoderm	6.45861	-3.22112
SS-sc7786743	Ectoderm	-6.84256	-0.988483
SS-sc7786744	Ectoderm	-6.04212	-1.03281
SS-sc7786746	Blood Progenitors	5.98311	3.97268
SS-sc7786747	Advanced Mesoderm	1.96829	-4.46377
SS-sc7786749	Epiblast	-5.45116	-2.86818
SS-sc7786750	Emergent Mesoderm	-0.24529	-4.74396
SS-sc7786751	Ectoderm	-6.96923	-1.12705
SS-sc7786755	DE(P)	-1.0084	6.09649
SS-sc7786760	DE(P)	-0.809694	5.94185
SS-sc7786762	Advanced Mesoderm	3.98512	-3.50281
SS-sc7786763	Ectoderm	-6.54057	-0.625299
SS-sc7786764	Advanced Mesoderm	3.7685	-3.29723
SS-sc7786765	Advanced Mesoderm	4.72218	-3.39078
SS-sc7786768	Advanced Mesoderm	3.5919	-4.06076
SS-sc7786771	Advanced Mesoderm	3.81308	-3.29542
SS-sc7786773	Hypoblast	-0.484262	7.45118
SS-sc7786774	Hypoblast	-1.25994	6.42358
SS-sc7786776	Hypoblast	-0.405619	7.23027
SS-sc7786777	Emergent Mesoderm	0.660879	-2.02873
SS-sc7786779	Advanced Mesoderm	1.69642	-3.61329
SS-sc7786781	Emergent Mesoderm	-0.385831	-4.82056
SS-sc7786783	Myeloid Progenitors	6.96	0.993572
SS-sc7786784	Epiblast	-5.68595	0.815506
SS-sc7786785	Advanced Mesoderm	3.94546	-3.69155
SS-sc7786788	Emergent Mesoderm	-0.367728	-4.74006
SS-sc7786789	Hemogenic Endothelium	4.48252	1.19419
SS-sc7786790	DE(NP)	-0.862165	6.90142
SS-sc7786793	Emergent Mesoderm	0.206752	-4.14885
SS-sc7786794	Advanced Mesoderm	4.0201	-3.39435
SS-sc7786796	DE(P)	-0.37227	6.01737
SS-sc7786799	Ectoderm	-6.04966	-1.00605
SS-sc7786800	Hypoblast	-0.568916	7.21482
SS-sc7786801	Hypoblast	-1.09734	6.96367
SS-sc7786803	DE(NP)	-0.644869	5.58805
SS-sc7786806	Advanced Mesoderm	1.24673	-4.39408
SS-sc7786807	Advanced Mesoderm	3.86234	-3.29262
SS-sc7786808	Epiblast	-5.08046	2.34473
SS-sc7786811	Hemogenic Endothelium	5.81317	-4.22058
SS-sc7786812	Advanced Mesoderm	3.75597	-2.81542
SS-sc7786816	YS Endoderm	-0.931257	7.78511
SS-sc7786818	Epiblast	-4.89238	-2.64374
SS-sc7786819	YS Endoderm	-1.47258	7.68986
SS-sc7786820	Advanced Mesoderm	4.17111	-3.33142
SS-sc7786821	Advanced Mesoderm	2.47962	-3.84111
SS-sc7786823	Advanced Mesoderm	2.36984	-3.46415
SS-sc7786824	YS Mesoderm	5.35858	-3.57933
SS-sc7788020	Primitive Streak	-3.60662	-1.75511
SS-sc7788021	Emergent Mesoderm	0.100628	-1.94232
SS-sc7788026	Epiblast	-4.90619	-2.74312
SS-sc7788027	Advanced Mesoderm	1.68541	-3.34819
SS-sc7788028	Advanced Mesoderm	2.06856	-3.09299
SS-sc7788030	Epiblast	-4.52269	1.11705
SS-sc7788031	Epiblast	-5.14204	-2.31149
SS-sc7788042	Ectoderm	-6.25597	-0.574336
SS-sc7788043	Primitive Streak	-1.67443	0.572902
SS-sc7788044	Emergent Mesoderm	0.104882	-1.43133
SS-sc7788048	Emergent Mesoderm	0.477655	-0.526856
SS-sc7788049	Advanced Mesoderm	1.60582	-3.76973
SS-sc7788050	Primitive Streak	-3.7619	1.50431
SS-sc7788052	Advanced Mesoderm	1.40965	-2.75253
SS-sc7788053	Epiblast	-4.9868	0.755835
SS-sc7788054	Epiblast	-4.84908	1.1998
SS-sc7788055	Emergent Mesoderm	-1.69217	-3.12766
SS-sc7788067	Emergent Mesoderm	0.453674	-2.23444
SS-sc7788068	Emergent Mesoderm	-1.05156	-2.3811
SS-sc7788069	Emergent Mesoderm	0.0198082	-1.60495
SS-sc7788070	Primitive Streak	-3.64823	-2.29354
SS-sc7788071	Nascent Mesoderm	-2.17274	-1.61099
SS-sc7788072	Primitive Streak	-1.99085	1.13635
SS-sc7788074	Emergent Mesoderm	0.203321	-1.13668
SS-sc7788075	Nascent Mesoderm	-0.233832	0.168724
SS-sc7788076	Axial Mesoderm	0.115815	3.38751
SS-sc7788077	Advanced Mesoderm	2.13284	-2.70876
SS-sc7788079	Nascent Mesoderm	-2.4985	-1.05898
SS-sc7788090	Nascent Mesoderm	-2.61481	-2.55945
SS-sc7788091	Axial Mesoderm	0.167692	3.66527
SS-sc7788092	Advanced Mesoderm	3.24851	-3.2678
SS-sc7788093	Primitive Streak	-3.45762	-2.41621
SS-sc7788094	Primitive Streak	-2.16832	0.975906
SS-sc7788095	Primitive Streak	-2.99088	-0.720853
SS-sc7788096	Emergent Mesoderm	0.313572	-0.275354
SS-sc7788097	Advanced Mesoderm	0.157279	-3.44153
SS-sc7788098	Emergent Mesoderm	0.402878	-0.0292652
SS-sc7788099	Primitive Streak	-3.75878	-2.30773
SS-sc7788101	Primitive Streak	-4.91905	-0.667922
SS-sc7788102	Primitive Streak	-3.24784	-1.47061
SS-sc7788103	Epiblast	-4.81202	1.93704
SS-sc7788116	Primitive Streak	-1.22227	0.553092
SS-sc7788117	Advanced Mesoderm	3.62015	-2.66939
SS-sc7788118	Blood Progenitors	6.34311	3.70615
SS-sc7788120	Emergent Mesoderm	-1.60114	-3.86517
SS-sc7788121	Primitive Streak	-2.84073	1.14428
SS-sc7788122	Primitive Streak	-4.36951	-1.31927
SS-sc7788123	Nascent Mesoderm	-0.42218	-0.135579
SS-sc7788124	Emergent Mesoderm	-0.666039	-0.443724
SS-sc7788125	Primitive Streak	-3.9425	-1.38546
SS-sc7788126	Advanced Mesoderm	1.57761	-3.70405
SS-sc7788127	Emergent Mesoderm	-0.237565	-2.44085
SS-sc7788138	Primitive Streak	-2.35056	2.03866
SS-sc7788139	Nascent Mesoderm	-2.70885	-2.75422
SS-sc7788140	Primitive Streak	-1.26911	0.972094
SS-sc7788141	Axial Mesoderm	-0.210109	2.51736
SS-sc7788142	Nascent Mesoderm	-2.79892	-2.58686
SS-sc7788143	Primitive Streak	-1.59778	0.104676
SS-sc7788144	Emergent Mesoderm	0.368591	-0.634661
SS-sc7788146	Nascent Mesoderm	-2.51401	-3.06399
SS-sc7788147	Primitive Streak	-3.80487	-2.42082
SS-sc7788149	Advanced Mesoderm	2.08583	-1.1922
SS-sc7788150	Emergent Mesoderm	0.288871	-0.0329366
SS-sc7788151	Nascent Mesoderm	-1.21261	-1.8582
SS-sc7788162	Primitive Streak	-4.59164	-2.81093
SS-sc7788163	Primitive Streak	-3.76194	-0.238427
SS-sc7788164	Advanced Mesoderm	1.81356	-2.49871
SS-sc7788166	Primitive Streak	-1.94335	-0.281183
SS-sc7788168	Nascent Mesoderm	-1.42466	-0.313081
SS-sc7788169	Advanced Mesoderm	1.44469	-4.54996
SS-sc7788171	Primitive Streak	-4.1067	-1.87229
SS-sc7788172	Epiblast	-5.01328	-2.49156
SS-sc7788173	Epiblast	-5.25269	-2.31053
SS-sc7788174	Advanced Mesoderm	3.14985	-2.52452
SS-sc7788175	Advanced Mesoderm	3.66487	-3.28292
SS-sc7788186	Epiblast	-4.47697	1.37227
SS-sc7788187	Advanced Mesoderm	3.61239	-2.74586
SS-sc7788188	Emergent Mesoderm	0.488474	-0.712094
SS-sc7788189	Primitive Streak	-4.68128	-2.71287
SS-sc7788190	Epiblast	-4.82561	1.45087
SS-sc7788191	Primitive Streak	-1.8179	1.67672
SS-sc7788192	Primitive Streak	-3.76369	-1.88844
SS-sc7788194	Advanced Mesoderm	3.52032	-2.77559
SS-sc7788197	Primitive Streak	2.09898	-0.711646
SS-sc7788198	Nascent Mesoderm	-2.15852	-0.588693
SS-sc7788199	Primitive Streak	-2.12944	1.56584
SS-sc7788210	Axial Mesoderm	0.19026	3.95618
SS-sc7788213	Emergent Mesoderm	-0.930224	-2.54965
SS-sc7788214	Primitive Streak	-3.55781	-0.405088
SS-sc7788215	Hemogenic Endothelium	2.42985	0.00939785
SS-sc7788216	Nascent Mesoderm	-0.745912	0.176768
SS-sc7788218	Epiblast	-4.94896	2.2919
SS-sc7788220	Nascent Mesoderm	-1.04684	0.417824
SS-sc7788221	Emergent Mesoderm	-1.43088	-3.27725
SS-sc7788223	Primitive Streak	-3.24218	-0.885141
SS-sc7788234	Primitive Streak	-3.83548	1.17875
SS-sc7788235	Primitive Streak	-1.70297	0.223845
SS-sc7788236	Emergent Mesoderm	-1.03884	-2.05137
SS-sc7788237	Primitive Streak	-2.97374	1.80347
SS-sc7788238	Nascent Mesoderm	-1.52354	-1.50098
SS-sc7788239	Emergent Mesoderm	0.821447	-0.37303
SS-sc7788240	Primitive Streak	-3.41024	-0.741235
SS-sc7788241	Primitive Streak	-2.9762	1.43434
SS-sc7788242	Primitive Streak	-1.85332	1.47725
SS-sc7788244	Emergent Mesoderm	-0.239346	-0.0493947
SS-sc7788246	Primitive Streak	-3.15814	-1.05147
SS-sc7788247	Emergent Mesoderm	0.342136	-0.241272
SS-sc7788258	Emergent Mesoderm	0.0746427	-3.00378
SS-sc7788259	Primitive Streak	-2.17668	1.82997
SS-sc7788260	Emergent Mesoderm	-1.26217	-2.98145
SS-sc7788261	Nascent Mesoderm	-0.0771947	0.0992895
SS-sc7788262	Advanced Mesoderm	1.76531	-1.09324
SS-sc7788265	Hemogenic Endothelium	2.20284	-0.0656851
SS-sc7788266	Emergent Mesoderm	0.276548	-0.0975607
SS-sc7788267	Nascent Mesoderm	-0.196419	-0.011482
SS-sc7788269	Blood Progenitors	6.51927	3.89011
SS-sc7788270	Primitive Streak	-4.77138	-0.316086
SS-sc7788282	Nascent Mesoderm	-1.35822	-0.333666
SS-sc7788283	Nascent Mesoderm	-2.81951	-1.73736
SS-sc7788284	PGC	-4.62068	-0.887908
SS-sc7788285	Nascent Mesoderm	-0.176989	0.132645
SS-sc7788286	Advanced Mesoderm	1.61105	-3.47236
SS-sc7788288	Ectoderm	-6.5945	-0.740546
SS-sc7788289	Nascent Mesoderm	-0.728574	0.542998
SS-sc7788290	Advanced Mesoderm	3.39749	-2.49628
SS-sc7788291	Primitive Streak	-3.36815	1.7375
SS-sc7788292	Advanced Mesoderm	-0.243922	-3.4958
SS-sc7788293	Nascent Mesoderm	0.124717	0.0511508
SS-sc7788294	Primitive Streak	-5.50481	-0.782635
SS-sc7788295	Nascent Mesoderm	1.21517	-2.74169
SS-sc7788306	Nascent Mesoderm	-1.22701	-0.148771
SS-sc7788307	Primitive Streak	-1.57575	0.99536
SS-sc7788308	Hemogenic Endothelium	2.15508	-0.0089822
SS-sc7788309	Emergent Mesoderm	-0.0266773	0.328995
SS-sc7788311	Nascent Mesoderm	-0.539652	0.370217
SS-sc7788313	Primitive Streak	-1.53105	0.666645
SS-sc7788314	Primitive Streak	-4.18184	-0.309079
SS-sc7788315	Nascent Mesoderm	-1.14619	0.135283
SS-sc7788318	Advanced Mesoderm	2.5074	-2.66591
SS-sc7788319	Primitive Streak	-3.2065	1.47604
SS-sc7788330	Emergent Mesoderm	0.87691	-0.358118
SS-sc7788331	Nascent Mesoderm	-2.70102	-2.76621
SS-sc7788332	Emergent Mesoderm	-1.15512	-4.08627
SS-sc7788333	Advanced Mesoderm	1.98718	-2.59173
SS-sc7788334	Emergent Mesoderm	-0.00295395	-4.60273
SS-sc7788336	PGC	-4.61383	-0.753089
SS-sc7788337	Erythrocytes	7.68252	5.11885
SS-sc7788338	Emergent Mesoderm	-0.472188	-4.44895
SS-sc7788339	Epiblast	-4.78448	1.32216
SS-sc7788340	Erythrocytes	6.87114	4.39302
SS-sc7788341	Nascent Mesoderm	-2.09587	-1.86835
SS-sc7788342	Advanced Mesoderm	0.924198	-4.14392
SS-sc7788343	Emergent Mesoderm	-1.18295	-3.19719
SS-sc7788354	Axial Mesoderm	0.0871825	3.87059
SS-sc7788355	Nascent Mesoderm	-0.150535	-0.0119158
SS-sc7788357	Primitive Streak	-1.40172	1.24633
SS-sc7788358	Primitive Streak	-1.6402	0.736154
SS-sc7788359	Primitive Streak	-1.98587	1.38246
SS-sc7788360	Emergent Mesoderm	-0.222914	-0.312978
SS-sc7788362	Nascent Mesoderm	-2.25133	-3.22138
SS-sc7788363	Primitive Streak	-3.49864	-2.44036
SS-sc7788364	Primitive Streak	-2.84809	0.0131274
SS-sc7788366	Primitive Streak	-1.83578	1.56487
SS-sc7788367	Erythro-Myeloid Progenitors	5.17062	-2.81232
SS-sc7788379	Primitive Streak	-3.82227	-1.65411
SS-sc7788380	DE(P)	-1.02724	6.88465
SS-sc7788381	Ectoderm	-6.24089	-0.670723
SS-sc7788383	Emergent Mesoderm	-1.08658	-2.77822
SS-sc7788384	Epiblast	-5.09106	-2.51011
SS-sc7788385	Primitive Streak	-1.19339	0.977787
SS-sc7788387	Erythro-Myeloid Progenitors	5.23574	-2.92254
SS-sc7788388	Epiblast	-4.78913	-2.28124
SS-sc7788390	Primitive Streak	4.50137	-2.79619
SS-sc7788391	Nascent Mesoderm	-2.78184	-2.23737

## Sheet: S1b
	intergenic
Hominoid	5.77161
Catharini	1.57842
Siminiform	0.728236
other primates	0.589759
non-primates	0.333912

## Sheet: S1c
cell	group	HERVK3.int	LTR5.Hs	L1HS	HERVK22.int	LTR5B	SVA.D	HERVK9.int	HERV30.int	HERV17.int	Harlequin.int	HERVE.a.int	HERVIP10FH.int
SS-sc7785278	Blood_Progenitors	-1.20663	-0.852201	-0.525727	0.167861	0.758137	-0.52391	-0.307691	1.16132	-0.317246	1.33125	1.07052	-0.642512
SS-sc7785279	YS_Mesoderm	-0.855472	-0.270343	-0.158711	-0.241631	-0.192162	-0.41868	-0.28805	0.365947	-0.247819	-0.372868	0.261119	-0.208224
SS-sc7785280	YS_Mesoderm	-0.820168	-0.245072	-0.2507	-0.256198	-0.166677	-0.349207	-0.243568	3.09309	-0.222824	2.11222	0.973206	-0.189439
SS-sc7785281	Erythro-Myeloid_Progenitors	-1.00986	-0.0782965	-0.10009	-0.0351535	-0.305774	-0.454778	-0.488412	-0.302519	-0.359175	-0.452139	-0.227266	-0.290256
SS-sc7785282	Hemogenic_Endothelium	-1.11959	-0.448022	-0.258819	-0.121098	-0.252783	-0.596151	0.246615	6.58775	-0.437425	-0.319665	-0.0340406	-0.348606
SS-sc7785283	YS_Mesoderm	-0.885936	1.14782	-0.476493	-0.227273	-0.214582	-0.480421	-0.32759	0.221966	-0.269794	0.145115	1.46809	-0.224412
SS-sc7785286	Hemogenic_Endothelium	-0.908071	0.942003	-0.115451	-0.216759	-0.230891	1.2456	-0.356369	-0.516262	-0.285778	-0.671104	-0.416188	-0.236172
SS-sc7785288	Erythrocytes	-1.00825	-0.378953	-0.580224	-0.165698	-0.30549	-0.567377	1.8247	-0.294612	-0.358865	-0.487839	-0.219621	-0.289318
SS-sc7785289	YS_Mesoderm	0.198716	-0.270241	0.0831217	-0.240216	-0.192481	-0.420047	-0.288932	-0.623028	-0.24812	-0.585473	2.68939	-0.208189
SS-sc7785290	Blood_Progenitors	-0.967556	-0.349976	-0.288043	-0.185128	-0.275492	-0.18185	-0.435842	-0.380878	-0.329464	-0.496903	-0.295918	-0.267705
SS-sc7785291	Hemogenic_Endothelium	1.21014	-0.340709	-0.526538	-0.188013	-0.266828	0.160143	1.2108	-0.398739	0.605828	0.046385	-0.311191	0.711592
SS-sc7785292	Hypoblast	-0.814079	-0.240762	-0.0355187	-0.259563	-0.16208	0.406456	-0.235349	1.26914	0.449891	-0.249038	-0.586809	-0.186211
SS-sc7785293	Primitive_Streak	-0.945798	-0.334694	-0.596131	-0.198888	-0.258676	-0.601911	-0.405391	-0.436678	-0.313011	-0.606034	-0.345825	-0.256217
SS-sc7785294	Advanced_Mesoderm	-0.88034	-0.288047	0.20673	-0.229609	-0.210536	-0.46938	-0.320522	-0.573931	-0.265826	-0.71809	-0.467128	-0.221435
SS-sc7785303	Erythro-Myeloid_Progenitors	-0.946176	-0.334897	-0.179566	-0.197575	-0.259221	-0.555038	-0.406607	-0.432619	-0.313536	-0.60206	-0.342048	1.10533
SS-sc7785304	YS_Mesoderm	0.491866	-0.25883	-0.428586	-0.245403	0.949614	-0.0750631	-0.269842	-0.64977	0.01721	3.28576	2.59047	-0.199741
SS-sc7785305	Erythrocytes	-0.888692	0.0406058	-0.384938	-0.219056	-0.218188	-0.0881304	0.506065	-0.537416	-0.273271	-0.6845	-0.43375	-0.225725
SS-sc7785307	Erythrocytes	-0.915648	0.0847182	-0.474053	-0.199588	-0.239443	0.155672	2.02228	-0.461572	-0.294048	-0.618881	-0.180651	-0.239801
SS-sc7785308	Myeloid_Progenitors	-1.12083	1.08958	-0.580023	-0.115818	0.377771	0.240948	-0.632899	-0.0670414	-0.439373	-0.303738	-0.0189892	-0.349196
SS-sc7785309	YS_Endoderm	-1.00027	-0.271592	0.625943	4.69666	2.41412	0.31609	-0.478814	-0.309717	-0.353232	0.0431013	0.59181	-0.285062
SS-sc7785310	Erythrocytes	-0.969367	-0.231072	-0.167105	-0.18089	-0.277568	0.0620797	1.24361	-0.367422	-0.331471	-0.147856	-0.283462	-0.268571
SS-sc7785311	YS_Mesoderm	-0.831522	-0.253031	-0.285784	-0.248748	6.42406	0.61349	2.70815	6.00226	1.48811	6.16105	6.16848	-0.19543
SS-sc7785312	Blood_Progenitors	-0.894367	-0.298015	-0.0466217	-0.222525	-0.220972	-0.492145	-0.339031	-0.543075	-0.276051	-0.692605	-0.439774	-0.228882
SS-sc7785313	YS_Mesoderm	6.04983	-0.252323	0.265233	-0.252579	-0.173829	-0.368508	-0.255927	-0.677404	-0.229843	2.07588	5.13629	-0.194813
SS-sc7785314	Erythrocytes	-1.16313	-0.489564	-0.630736	-0.0968394	-0.41851	-0.946741	2.73292	0.0191456	-0.469675	-0.23388	0.0570359	-0.371691
SS-sc7785316	Epiblast	-0.873238	-0.282607	-0.461092	-0.226966	-0.206681	-0.158946	-0.202029	-0.571688	-0.261998	-0.712842	0.102795	-0.217535
SS-sc7785317	Epiblast	-0.993235	0.87446	0.107704	-0.175613	-0.0665183	0.119315	-0.0758655	-0.334308	-0.347428	0.365398	-0.255182	-0.281404
SS-sc7785318	Advanced_Mesoderm	-0.967989	-0.333996	-0.488162	-0.189976	-0.274635	-0.0822895	-0.43319	-0.394489	-0.328665	-0.0532763	-0.308791	-0.268027
SS-sc7785327	YS_Mesoderm	-0.867054	-0.197158	-0.135712	-0.232665	-0.201509	-0.445675	-0.305323	-0.592644	-0.256952	-0.512465	1.44753	-0.214321
SS-sc7785328	YS_Endoderm	-0.794625	-0.22677	-0.112648	-0.266535	-0.148277	-0.29915	-0.211502	-0.74415	-0.204775	-0.855138	-0.617015	-0.175837
SS-sc7785329	YS_Endoderm	-0.824583	0.801117	0.0356565	5.80823	0.0351297	0.232598	0.0290583	-0.663429	-0.22767	2.93835	2.15464	-0.191576
SS-sc7785330	YS_Mesoderm	-0.894544	-0.29809	-0.397233	-0.22158	-0.221305	-0.499506	-0.339813	-0.540221	-0.27637	1.86315	0.816627	-0.228962
SS-sc7785331	Hemogenic_Endothelium	-0.712046	0.294411	-0.536119	-0.202469	-0.222635	-0.291337	0.449954	5.2329	-0.277497	-0.636711	-0.388566	-0.225954
SS-sc7785332	YS_Endoderm	-1.03567	-0.220503	-0.334571	4.64249	-0.325363	0.16483	2.25937	-0.240779	-0.378354	6.50631	2.61885	-0.180298
SS-sc7785333	YS_Mesoderm	-0.820934	-0.245563	-0.354425	-0.254934	0.173015	0.230324	-0.206021	-0.691132	1.61448	1.05851	1.62656	-0.18983
SS-sc7785334	Erythrocytes	-0.914848	0.792551	-0.460033	-0.20935	-0.236852	-0.543335	0.327009	-0.489911	-0.291587	-0.46192	-0.392194	-0.239691
SS-sc7785335	Hemogenic_Endothelium	-0.88474	0.202151	-0.502333	-0.224408	-0.214504	-0.43476	0.291575	-0.555689	-0.269689	-0.701382	-0.450482	-0.223717
SS-sc7785336	Erythro-Myeloid_Progenitors	-0.931469	-0.324414	-0.109494	-0.204444	-0.248414	-0.574073	0.135883	-0.463357	-0.302943	-0.627135	-0.369208	-0.248584
SS-sc7785338	Blood_Progenitors	-0.920215	-0.3163	-0.451682	-0.208215	-0.240486	0.0670832	-0.373926	-0.482618	0.0900645	-0.64199	-0.385978	-0.242575
SS-sc7785339	YS_Mesoderm	0.604526	-0.277053	-0.467044	-0.237574	-0.198982	-0.437339	-0.299995	-0.608415	-0.254507	0.169211	6.22125	-0.213217
SS-sc7785340	YS_Endoderm	-0.819203	-0.170707	-0.44539	-0.255616	-0.166209	0.655068	1.65904	-0.694387	-0.222356	-0.117093	-0.573137	-0.188908
SS-sc7785341	Epiblast	-0.872325	-0.189479	0.181505	-0.228863	-0.205685	-0.42176	-0.312988	-0.577792	-0.261034	-0.594514	-0.469788	-0.217089
SS-sc7785351	Blood_Progenitors	-0.891583	-0.295878	0.20358	-0.221321	-0.219508	-0.495169	-0.249038	-0.541699	-0.274595	-0.469837	-0.438139	-0.227356
SS-sc7785352	Hemogenic_Endothelium	-0.839414	1.20772	-0.276312	-0.246696	-0.18094	0.479117	-0.268819	-0.653635	-0.2368	-0.781924	-0.537216	-0.199657
SS-sc7785353	YS_Mesoderm	-0.851646	-0.267015	-0.10609	-0.234231	-0.191428	-0.420202	1.76868	-0.144002	-0.247023	-0.153528	1.29209	-0.205976
SS-sc7785354	Erythrocytes	-0.912195	-0.310367	-0.330896	-0.208727	-0.066567	-0.220712	-0.0180991	-0.490141	-0.290064	-0.646301	-0.15976	0.508884
SS-sc7785355	Blood_Progenitors	-0.922582	-0.31799	-0.124635	-0.207151	-0.242216	-0.422772	-0.376966	-0.47779	-0.296856	-0.638076	-0.381719	-0.243833
SS-sc7785356	Myeloid_Progenitors	-1.031	-0.395517	-0.548598	-0.160832	-0.32087	-0.0406434	-0.514607	-0.263608	-0.373987	-0.359738	0.30565	-0.301512
SS-sc7785357	YS_Endoderm	-0.885793	1.22302	-0.210004	6.32328	0.0811113	0.385554	-0.326886	-0.565635	-0.269508	0.504126	0.258183	-0.224344
SS-sc7785358	Erythrocytes	-0.864517	-0.0849087	-0.297568	-0.220717	-0.202441	-0.191098	-0.310019	-0.560651	-0.257755	-0.326136	-0.45268	-0.212526
SS-sc7785359	YS_Endoderm	-0.798758	-0.229846	-0.436393	-0.266781	0.586423	-0.275572	-0.215467	-0.741769	-0.207271	3.80015	-0.615276	-0.178071
SS-sc7785360	Myeloid_Progenitors	-0.918034	-0.314658	0.117696	-0.207879	-0.239189	-0.340104	-0.371951	-0.483299	-0.293878	-0.271136	-0.386354	-0.241384
SS-sc7785361	Myeloid_Progenitors	-0.923037	-0.318488	-0.492115	-0.20981	-0.24188	-0.356142	-0.375726	-0.485095	-0.29655	-0.645703	-0.388656	-0.244126
SS-sc7785362	Erythrocytes	-1.02392	-0.389904	-0.45735	0.103643	-0.317666	-0.767035	0.156541	-0.253201	-0.370774	1.51234	-0.182524	-0.297552
SS-sc7785363	YS_Mesoderm	-0.893208	-0.29704	-0.355332	-0.220626	-0.220687	-0.498391	-0.339081	-0.538484	-0.275751	0.846173	0.530155	-0.228221
SS-sc7785364	DE(P)	-0.346377	-0.0627017	-0.394437	-0.245897	0.204764	-0.139301	-0.276375	-0.646067	-0.241335	-0.777224	-0.530949	-0.203454
SS-sc7785365	Ectoderm	-0.951871	-0.338898	1.16234	-0.193999	-0.263617	2.60361	2.61541	-0.418084	3.3931	-0.220234	-0.329051	1.58173
SS-sc7785366	Hypoblast	-0.849689	0.275029	0.0637462	-0.103483	-0.188394	0.794151	1.24657	-0.633348	-0.24411	0.383484	0.0645828	0.0755025
SS-sc7785375	Hemogenic_Endothelium	-0.433021	0.675374	0.0268705	0.168495	0.108957	0.230992	-0.285684	-0.370537	0.358491	-0.730759	-0.487835	-0.202612
SS-sc7785376	YS_Endoderm	-0.109081	-0.438915	0.592029	-0.131537	0.0178255	0.661089	-0.594081	-0.133812	-0.418081	-0.359497	-0.0783622	-0.333891
SS-sc7785377	Blood_Progenitors	-1.00826	0.107713	-0.176034	-0.165923	-0.305446	0.741985	-0.488675	-0.295249	6.23743	-0.488488	-0.220223	-0.289328
SS-sc7785378	Blood_Progenitors	-0.908719	-0.308082	-0.451188	-0.213193	-0.232127	-0.42361	-0.359285	-0.505526	-0.286963	-0.660454	-0.406155	-0.236458
SS-sc7785379	Hemogenic_Endothelium	-0.785238	-0.12769	-0.610988	-0.161231	-0.319918	-0.769936	-0.512984	-0.265778	-0.373053	-0.467498	-0.195067	-0.22723
SS-sc7785380	YS_Mesoderm	1.72856	-0.261929	-0.00424932	-0.243984	-0.184388	-0.211771	-0.275034	-0.642477	-0.240175	6.18024	4.29807	-0.202036
SS-sc7785381	YS_Mesoderm	1.08777	-0.22332	-0.496073	-0.232176	-0.205807	-0.456542	-0.312302	-0.586242	-0.166682	0.788286	0.621758	-0.217918
SS-sc7785384	YS_Endoderm	-0.719167	0.0891751	-0.377802	6.17246	-0.146666	0.0553543	-0.209219	-0.743317	-0.203176	-0.723498	-0.61587	-0.174216
SS-sc7785385	YS_Endoderm	-0.845764	-0.263414	-0.376961	-0.245973	0.303447	-0.346044	0.625763	-0.646827	-0.24087	0.0148889	0.146367	-0.203063
SS-sc7785386	YS_Mesoderm	6.07617	-0.250073	-0.494838	-0.252072	-0.172075	-0.364357	-0.175446	-0.67818	-0.228107	0.66774	1.39224	-0.193189
SS-sc7785387	Erythro-Myeloid_Progenitors	-0.889681	-0.294572	-0.493721	-0.223003	-0.217928	-0.490523	-0.334053	-0.547948	-0.273053	-0.695585	-0.443793	-0.226362
SS-sc7785388	Emergent_Mesoderm	-0.689409	-0.23252	-0.335767	-0.240078	1.16308	-0.202422	-0.2869	-0.62422	-0.246839	-0.757856	-0.511203	-0.20704
SS-sc7785389	Advanced_Mesoderm	-0.839832	-0.259136	-0.465436	-0.247841	-0.180933	-0.170027	1.26682	2.86927	-0.236803	-0.663172	0.229783	-0.199901
SS-sc7785390	Ectoderm	0.0277181	-0.277515	-0.345893	-0.235225	-0.200045	-0.375694	-0.161486	1.45925	-0.255532	1.13116	-0.279028	-0.213618
SS-sc7785398	YS_Mesoderm	1.36188	-0.282626	-0.460776	-0.229774	-0.205911	-0.45783	-0.313105	-0.579881	-0.261265	3.05725	1.22111	-0.217483
SS-sc7785399	YS_Mesoderm	-0.86822	-0.233867	-0.294499	-0.233757	-0.201988	-0.390414	-0.305797	-0.594905	-0.257435	-0.734313	1.71089	-0.214972
SS-sc7785400	Blood_Progenitors	-0.888298	-0.293591	-0.120756	-0.223726	1.64098	-0.487649	-0.332214	-0.55106	-0.27204	-0.698168	-0.446556	-0.225629
SS-sc7785401	YS_Mesoderm	-0.900175	-0.302088	-0.562789	-0.218696	-0.225502	-0.511148	-0.347266	-0.527723	-0.280482	0.759695	6.29099	-0.231949
SS-sc7785402	Myeloid_Progenitors	-0.85375	0.509199	-0.524528	-0.216735	-0.229094	-0.130097	-0.353511	-0.518341	-0.284006	-0.671996	-0.417795	-0.234617
SS-sc7785403	YS_Mesoderm	-0.853019	-0.26864	0.0217541	-0.243646	-0.190146	-0.386738	-0.236909	6.03609	-0.24585	1.4935	4.23174	-0.14623
SS-sc7785404	YS_Mesoderm	1.70963	-0.255614	-0.316867	-0.248583	-0.177747	-0.344482	-0.26323	-0.662347	-0.233668	-0.643327	0.0734584	-0.197316
SS-sc7785405	Erythro-Myeloid_Progenitors	-0.979925	-0.358862	-0.307153	-0.00731185	-0.153288	-0.3702	-0.451198	-0.358055	-0.338148	-0.540429	-0.275927	-0.274302
SS-sc7785407	Hemogenic_Endothelium	-0.930808	-0.324077	-0.133935	-0.105093	2.79176	0.361375	-0.385195	-0.471505	-0.301938	-0.635161	-0.214509	0.443328
SS-sc7785408	Blood_Progenitors	-0.86253	-0.275173	0.00832352	-0.234915	-0.198154	0.0988496	-0.299378	-0.602494	-0.253664	-0.739638	-0.491861	-0.21192
SS-sc7785410	Erythrocytes	-0.93553	1.10549	-0.473146	-0.201854	-0.251558	-0.359968	1.39299	-0.452878	-0.306019	-0.618186	-0.359833	-0.0418374
SS-sc7785411	Erythro-Myeloid_Progenitors	-0.854387	-0.202399	2.08726	-0.102622	0.435645	0.250481	-0.287881	-0.623824	-0.247471	-0.757905	-0.51096	-0.207622
SS-sc7785412	DE(NP)	-0.863948	-0.276047	0.614374	-0.232186	-0.199661	-0.157749	-0.302507	-0.593617	-0.255124	-0.731223	-0.483672	-0.212623
SS-sc7785413	Advanced_Mesoderm	-0.863899	-0.276364	-0.168136	-0.237955	-0.198293	-0.217565	-0.298796	-0.610225	2.16725	-0.748095	-0.499311	-0.212706
SS-sc7785414	YS_Mesoderm	-0.161895	-0.237093	-0.462583	-0.26129	-0.15849	-0.32672	0.406446	5.95078	-0.214797	0.147734	6.12303	0.0887416
SS-sc7785422	YS_Mesoderm	1.50174	-0.307302	-0.172913	-0.207159	-0.233147	-0.535318	0.0767011	-0.488693	-0.287911	0.0718128	4.01531	-0.236023
SS-sc7785424	Myeloid_Progenitors	-1.08117	0.381789	-0.363878	-0.137402	-0.357741	0.698689	-0.579583	-0.158743	-0.410128	-0.380324	1.41815	-0.178733
SS-sc7785425	YS_Mesoderm	0.126568	-0.25867	0.291649	-0.247182	-0.180727	-0.100906	0.453471	1.29473	-0.236594	0.311083	2.06744	-0.199579
SS-sc7785426	Blood_Progenitors	-0.923908	-0.218099	-0.540196	-0.21111	-0.242103	-0.555643	-0.375741	-0.488218	-0.296783	-0.649271	-0.391702	-0.244605
SS-sc7785427	YS_Endoderm	-0.797702	-0.22908	-0.374545	-0.26704	0.135204	-0.303421	-0.214249	-0.743304	-0.206563	-0.855575	-0.616592	-0.177506
SS-sc7785428	YS_Endoderm	-0.847479	-0.264707	0.156082	6.05277	-0.18599	-0.397061	-0.276906	0.540692	-0.241779	3.01681	1.19226	-0.203985
SS-sc7785429	Erythro-Myeloid_Progenitors	-1.32277	-0.603314	1.23593	-0.0219602	-0.535882	2.84338	-0.894113	0.353716	-0.584719	0.0392208	0.352719	-0.456501
SS-sc7785430	YS_Mesoderm	-0.860095	-0.259971	-0.014292	-0.239113	-0.195646	0.758522	-0.29427	-0.61639	-0.251232	-0.191132	0.671992	-0.210677
SS-sc7785431	YS_Mesoderm	-0.858879	-0.272813	-0.512603	-0.240828	-0.194473	-0.424785	-0.291948	-0.622252	-0.250091	0.92756	4.39795	-0.210042
SS-sc7785432	YS_Mesoderm	-0.842885	0.671386	-0.103691	-0.248524	-0.182662	-0.370332	-0.271083	5.57806	-0.238515	2.50799	-0.220697	-0.201543
SS-sc7785434	Erythro-Myeloid_Progenitors	-0.909366	0.230138	0.0757754	-0.21652	-0.231755	-0.527615	0.568669	-0.514609	-0.286629	-0.596012	-0.414789	-0.236865
SS-sc7785436	Advanced_Mesoderm	-0.856083	-0.270848	-0.511846	-0.242717	-0.0679247	-0.418548	-0.0290382	-0.629793	-0.247938	-0.76473	-0.516788	-0.208558
SS-sc7785437	Advanced_Mesoderm	-0.366942	-0.285382	0.338615	-0.232416	-0.207483	0.413808	-0.314913	-0.584872	-0.262842	1.96068	0.239286	-0.219418
SS-sc7785438	Emergent_Mesoderm	0.18252	0.811436	-0.404118	-0.220956	-0.224576	0.112888	-0.169278	-0.5347	-0.279591	-0.312021	-0.432516	-0.231646
SS-sc7785446	Erythrocytes	-0.868572	-0.278986	-0.210669	-0.225102	-0.204124	-0.416683	1.03214	-0.569943	-0.259457	-0.709184	-0.461934	-0.214927
SS-sc7785447	YS_Mesoderm	-0.850449	-0.266574	-0.445409	-0.240742	-0.189234	-0.322781	-0.283617	0.879085	-0.244922	0.183505	0.0724745	-0.205504
SS-sc7785448	Erythrocytes	-0.899281	-0.300905	-0.092523	-0.211219	-0.226588	-0.00475241	3.91221	-0.507068	-0.281481	-0.658151	-0.406453	-0.231257
SS-sc7785449	Erythrocytes	-0.899607	-0.301615	-0.48621	-0.217858	-0.225339	-0.231204	-0.347228	-0.525744	-0.280313	-0.67718	-0.424088	-0.121045
SS-sc7785450	YS_Mesoderm	2.34225	-0.248494	0.440267	0.0558083	0.0635242	-0.360271	0.394544	-0.681793	-0.226606	0.310367	6.07042	-0.192021
SS-sc7785451	Erythrocytes	-0.920906	2.66348	-0.549201	-0.205683	-0.24149	-0.508507	-0.376201	-0.474858	-0.296125	-0.634408	-0.378753	0.171526
SS-sc7785453	Erythro-Myeloid_Progenitors	-0.866136	-0.0997658	-0.417111	-0.221578	0.0775226	-0.210104	-0.119438	-0.561837	-0.258612	-0.700049	-0.261692	-0.213454
SS-sc7785454	Erythrocytes	-0.950915	0.847908	-0.516292	-0.195371	-0.262701	-0.61339	3.22833	-0.422741	-0.205598	2.32228	-0.333321	-0.258917
SS-sc7785455	Hemogenic_Endothelium	-0.870472	-0.280986	-0.537388	-0.233737	-0.2034	-0.449906	2.05916	6.07644	-0.0713721	0.242334	-0.484046	-0.216185
SS-sc7785456	YS_Mesoderm	-0.843736	-0.220228	-0.242507	-0.245715	-0.183873	-0.197144	-0.273754	-0.647586	-0.239683	-0.523087	-0.532044	-0.20197
SS-sc7785458	Hemogenic_Endothelium	-0.574242	-0.292137	-0.54714	-0.226662	1.87995	-0.363536	-0.328146	5.66814	-0.177848	-0.46733	0.238501	-0.224492
SS-sc7785459	Blood_Progenitors	-1.05739	0.903335	-0.49646	-0.147567	-0.340489	-0.741688	-0.549392	-0.205732	-0.39321	0.285347	-0.141893	-0.315524
SS-sc7785461	Emergent_Mesoderm	0.154773	-0.260753	-0.463351	-0.201237	-0.0390648	-0.588407	-0.396741	-0.448791	-0.308067	-0.615331	-0.35636	-0.252389
SS-sc7785471	Hemogenic_Endothelium	-0.900591	-0.302172	-0.538719	0.191156	-0.226551	-0.208375	-0.349861	-0.517472	-0.281483	-0.669199	-0.416416	-0.232096
SS-sc7785472	Erythro-Myeloid_Progenitors	-1.03567	-0.345521	0.408756	-0.156842	0.50511	-0.161148	-0.521822	-0.248627	-0.37776	-0.452586	-0.179649	-0.30397
SS-sc7785473	Erythrocytes	-0.91935	-0.315591	0.0329766	-0.207196	-0.240171	-0.462519	-0.373697	-0.480356	-0.29484	-0.577157	-0.383742	-0.242082
SS-sc7785474	Erythrocytes	-0.923951	-0.203979	-0.512294	-0.202426	-0.244129	-0.564446	0.733177	-0.463265	-0.298697	-0.395308	-0.368203	-0.244453
SS-sc7785475	YS_Endoderm	-0.84068	-0.0636032	-0.189018	0.144263	-0.0824744	-0.135934	-0.269925	6.01588	-0.237526	-0.782217	-0.125055	-0.200343
SS-sc7785476	Hemogenic_Endothelium	-0.866065	0.455664	-0.376213	-0.235684	-0.200187	0.766212	-0.302416	-0.602061	-0.255677	-0.370833	-0.102578	-0.213841
SS-sc7785478	YS_Endoderm	0.462436	-0.22834	-0.353331	-0.267767	-0.149254	-0.301052	-0.212731	-0.746184	-0.20575	-0.858062	-0.619177	-0.176948
SS-sc7785479	Erythro-Myeloid_Progenitors	-1.00271	-0.375298	0.0571316	-0.172941	-0.300351	-0.124676	-0.415374	-0.319545	-0.353866	-0.510853	-0.242432	-0.28647
SS-sc7785480	YS_Mesoderm	1.15548	-0.272985	-0.470741	-0.239612	0.139882	-0.426495	0.691297	3.09198	-0.250568	2.57359	4.37118	-0.210202
SS-sc7785481	Hemogenic_Endothelium	-0.792389	0.511619	-0.122866	-0.222395	-0.211859	-0.475881	-0.32455	-0.553651	-0.267061	-0.697302	-0.447964	-0.221
SS-sc7785482	Myeloid_Progenitors	-0.86609	-0.277665	-0.403346	-0.232555	-0.200928	0.153972	-0.304427	-0.593054	-0.256378	-0.73154	-0.483404	-0.0947385
SS-sc7785483	Erythrocytes	-0.912739	-0.310904	-0.369821	-0.210662	-0.235229	-0.358101	-0.3649	-0.495255	-0.289998	-0.651704	-0.39697	-0.238578
SS-sc7785484	Epiblast	-0.50136	-0.27461	0.501669	-0.237893	-0.196832	-0.199925	-0.296482	-0.611805	1.42534	0.019813	-0.50051	-0.211432
SS-sc7785485	DE(P)	-0.84961	-0.266103	0.0701066	-0.243236	-0.188127	-0.286868	-0.281192	-0.636071	-0.243855	-0.768355	-0.521914	0.128192
SS-sc7785486	DE(P)	-0.784877	-0.260453	-0.365806	-0.244971	-0.182861	0.267516	-0.272339	-0.646863	-0.238678	0.346749	-0.531133	-0.200935
SS-sc7785494	YS_Mesoderm	-0.921027	-0.316791	-0.2064	-0.206476	-0.24139	-0.55582	-0.37583	-0.47703	-0.296034	-0.636659	0.118313	-0.242974
SS-sc7785495	YS_Mesoderm	-0.855788	-0.270233	-0.284566	1.16387	-0.193658	-0.204608	-0.29192	-0.610764	-0.24924	0.414474	0.750442	-0.208289
SS-sc7785496	YS_Mesoderm	-0.809601	-0.237452	-0.435311	-0.259681	-0.15925	-0.216254	-0.230806	-0.713253	-0.215531	-0.62309	-0.0111657	-0.183797
SS-sc7785498	Erythro-Myeloid_Progenitors	-1.17948	-0.478082	-0.512879	-0.0916627	-0.429946	-0.413876	-0.706791	0.0462414	-0.480904	-0.213205	0.0805662	-0.380418
SS-sc7785499	YS_Endoderm	-0.7918	-0.224578	-0.0390168	-0.265146	-0.146812	0.325131	-0.209538	-0.742305	-0.203317	1.86247	-0.614932	-0.174271
SS-sc7785500	Blood_Progenitors	-0.907064	-0.306802	-0.508352	-0.212446	-0.231253	-0.342206	-0.358092	0.430307	1.24058	-0.658868	-0.405117	-0.235541
SS-sc7785501	Blood_Progenitors	-0.985998	4.77903	0.0782305	-0.18142	-0.287905	0.0776732	-0.231112	-0.356425	-0.341672	-0.541337	-0.275132	-0.277595
SS-sc7785502	YS_Endoderm	-0.847858	-0.264854	-0.504732	1.4821	-0.186841	-0.00321713	-0.278928	-0.347888	-0.242595	-0.77132	-0.525129	-0.204165
SS-sc7785503	Blood_Progenitors	-0.865556	-0.310421	-0.450131	-0.214576	-0.233712	-0.357746	-0.361444	-0.507222	0.57351	-0.663459	-0.408123	-0.238126
SS-sc7785504	YS_Mesoderm	-0.842066	-0.221104	-0.462033	-0.0815019	-0.183123	0.0141137	-0.272897	1.27098	-0.238931	-0.188124	1.60276	-0.201046
SS-sc7785505	Erythro-Myeloid_Progenitors	-0.904296	2.14012	-0.0311903	-0.216109	-0.228684	-0.0498536	-0.353023	-0.517205	-0.283595	1.08564	-0.416617	-0.234126
SS-sc7785506	YS_Endoderm	-0.255772	0.78553	-0.416009	6.31668	0.0658348	-0.239183	-0.307455	-0.59455	-0.258525	2.65678	-0.485304	-0.216003
SS-sc7785507	YS_Mesoderm	-0.855405	0.968782	-0.415403	-0.241214	-0.192222	-0.263179	-0.288255	-0.625933	-0.247874	-0.156427	1.20803	-0.208184
SS-sc7785508	YS_Endoderm	-0.830142	-0.252106	-0.431834	-0.250315	-0.174292	-0.258557	-0.257264	-0.67097	-0.230277	-0.0779894	-0.552413	-0.194716
SS-sc7785509	Ectoderm	0.468805	-0.268733	-0.261241	-0.24185	-0.190742	-0.415044	2.01681	6.04039	-0.246421	-0.763064	-0.51603	-0.207047
SS-sc7785510	DE(P)	-0.558078	-0.260928	-0.364678	-0.2422	-0.0350761	-0.214436	-0.17258	-0.638266	0.363416	-0.19539	-0.523142	-0.20135
SS-sc7785511	YS_Mesoderm	1.09271	0.19563	-0.444382	-0.248797	-0.176837	-0.340571	-0.261723	6.00439	-0.232773	4.89552	1.64151	-0.196579
SS-sc7785512	Advanced_Mesoderm	-0.232991	-0.319506	-0.395692	-0.206739	-0.243614	-0.324238	-0.379304	-0.475048	0.547706	-0.532894	-0.37939	-0.244949
SS-sc7785513	Hypoblast	-0.852141	-0.267805	0.00958208	-0.240341	-0.190388	-0.0285935	0.155918	-0.625852	0.461379	-0.607672	0.131423	-0.206412
SS-sc7785514	Epiblast	-0.840953	-0.221924	-0.0325416	-0.216286	0.0282989	-0.477151	0.00110124	-0.519062	-0.282446	-0.671604	-0.418147	-0.23316
SS-sc7785515	Emergent_Mesoderm	-0.753592	-0.228486	0.341648	-0.26797	-0.149318	0.22615	-0.0907648	-0.746635	0.151488	-0.469976	-0.497259	-0.177049
SS-sc7785516	Epiblast	-0.787521	-0.0937281	-0.0450183	-0.230521	0.251773	-0.464126	0.446233	-0.578636	-0.217309	-0.721696	-0.471219	-0.219946
SS-sc7785517	Emergent_Mesoderm	-0.898941	0.463159	-0.146308	-0.224318	-0.223357	-0.217771	-0.342368	-0.54492	-0.278421	-0.696483	3.18851	-0.231336
SS-sc7785520	YS_Mesoderm	-0.849428	-0.265942	-0.456007	-0.242787	-0.18812	-0.408128	3.548	0.93209	-0.243843	2.0971	2.13252	-0.204991
SS-sc7785521	YS_Endoderm	-0.870894	-0.281129	0.179001	6.31843	0.0486971	-0.33445	-0.31025	-0.584824	-0.259702	6.22683	0.746724	-0.104253
SS-sc7785526	Erythrocytes	-0.887962	-0.293201	-0.340613	-0.22156	-0.217174	-0.37607	0.976453	-0.545113	-0.272296	-0.691992	-0.440913	-0.225397
SS-sc7785527	YS_Mesoderm	-0.844959	-0.262937	-0.377701	-0.24831	-0.183996	0.29103	1.79341	6.01725	-0.239829	-0.784888	1.49487	-0.202647
SS-sc7785529	YS_Mesoderm	-0.857165	-0.271604	-0.439122	-0.241897	-0.126829	-0.42105	-0.289551	-0.626614	-0.248793	1.76308	-0.237197	-0.209132
SS-sc7785530	Erythro-Myeloid_Progenitors	-1.10273	0.255713	0.42005	-0.127095	-0.373644	-0.917782	-0.607663	-0.112987	-0.425714	-0.342858	-0.0600605	-0.339629
SS-sc7785531	Erythro-Myeloid_Progenitors	-0.919978	0.843969	-0.255856	-0.206093	-0.240813	-0.266165	-0.375013	-0.47673	-0.295462	-0.436448	-0.27279	-0.242394
SS-sc7785532	Emergent_Mesoderm	-0.886066	-0.0472561	-0.0566828	-0.223874	-0.215459	-0.484036	-0.329888	-0.55316	-0.270627	-0.149572	-0.448262	-0.224424
SS-sc7785533	Primitive_Streak	-0.90276	-0.253386	0.0741351	-0.219952	-0.226816	-0.513907	-0.349029	-0.529423	-0.28179	-0.682264	-0.427937	-0.233358
SS-sc7785534	Ectoderm	0.182144	-0.272189	-0.29498	-0.236661	-0.195137	-0.428159	0.0560672	5.60356	-0.250705	-0.0338918	0.115579	-0.209701
SS-sc7785535	Emergent_Mesoderm	-0.883714	-0.290485	-0.0028343	-0.228642	-0.212869	-0.371045	-0.159134	-0.568639	-0.268118	0.485628	-0.462554	-0.223235
SS-sc7785536	Emergent_Mesoderm	-0.872204	-0.282188	0.618584	-0.232364	-0.204806	1.29443	-0.310657	-0.587924	-0.260201	-0.728891	-0.479317	-0.217097
SS-sc7785537	Emergent_Mesoderm	-0.924318	-0.319416	-0.49342	-0.209497	-0.242752	-0.557891	-0.0223222	-0.483244	-0.297408	-0.644362	-0.387068	-0.24481
SS-sc7785539	YS_Endoderm	-0.831835	-0.179203	-0.27994	0.818592	-0.0596938	-0.351866	-0.25932	0.320521	-0.23145	-0.793397	-0.54987	-0.19562
SS-sc7785540	Epiblast	-0.885435	-0.172921	-0.404048	-0.226866	-0.214367	-0.27728	-0.0720362	-0.562234	-0.176072	-0.464916	-0.456731	-0.224138
SS-sc7785541	DE(NP)	-0.148204	-0.279137	-0.16347	-0.235433	-0.201354	-0.416074	-0.304342	-0.600019	-0.0820993	-0.320713	-0.490177	1.92946
SS-sc7785542	YS_Mesoderm	6.05224	-0.26437	-0.462277	-0.239353	-0.187758	-0.408763	-0.281637	-0.626442	-0.243454	-0.757738	1.21655	-0.20393
SS-sc7785543	YS_Mesoderm	-0.877432	-0.285861	-0.00856873	-0.229036	-0.208855	-0.252295	0.532056	1.94889	-0.264162	1.32633	3.09779	-0.219859
SS-sc7785545	Blood_Progenitors	-0.901716	-0.303068	-0.246641	-0.216108	-0.227062	-0.516146	-0.35044	-0.519143	-0.281996	-0.671359	-0.418128	-0.232729
SS-sc7785546	Hemogenic_Endothelium	-0.897117	-0.299756	-0.291472	-0.217726	-0.223802	0.203229	-0.344816	6.13992	-0.278796	-0.677663	-0.425194	-0.230273
SS-sc7785547	YS_Endoderm	-0.847993	-0.264703	-0.213253	0.145138	-0.187849	-0.397417	-0.281599	-0.628097	-0.24355	0.360351	-0.514206	0.956287
SS-sc7785548	YS_Mesoderm	-0.849986	-0.266321	0.0723826	-0.242202	-0.188605	-0.258734	-0.282228	-0.632814	0.500608	-0.581938	6.19842	-0.205282
SS-sc7785549	YS_Mesoderm	-0.82883	-0.186484	0.0594834	-0.252263	-0.173017	-0.237382	-0.254716	-0.677549	-0.229039	-0.801794	0.489638	-0.194043
SS-sc7785550	Erythro-Myeloid_Progenitors	-0.926269	-0.3205	0.169574	-0.203632	-0.24533	-0.418381	-0.382865	-0.464943	-0.299893	-0.626576	-0.370067	-0.245749
SS-sc7785551	Erythrocytes	-0.837239	-0.257027	0.251834	-0.244881	-0.179987	-0.0239556	0.742032	-0.650071	-0.235842	-0.777398	-0.533593	-0.198439
SS-sc7785553	Erythro-Myeloid_Progenitors	-0.956799	-0.342529	-0.175329	-0.193645	-0.266785	-0.228881	-0.419705	-0.413382	-0.320959	-0.586967	-0.325222	-0.262061
SS-sc7785554	Erythrocytes	-1.01581	-0.279829	-0.0276964	-0.161383	-0.311213	0.105016	4.12123	-0.276582	-0.364468	0.0149905	-0.203559	-0.293308
SS-sc7785559	Epiblast	-0.868613	-0.134478	-0.254407	0.0799221	0.0239856	-0.456526	-0.312022	-0.567708	-0.0284815	-0.706947	-0.459833	-0.012925
SS-sc7785560	DE(P)	-0.851643	-0.267424	-0.520455	-0.240166	0.175173	-0.223134	0.385783	-0.625724	-0.245787	-0.758684	-0.512416	-0.206139
SS-sc7785561	Epiblast	-0.975255	1.94275	-0.0581576	-0.186493	-0.279996	0.51747	-0.111242	-0.379043	-0.33392	-0.559822	-0.295127	-0.0593998
SS-sc7785562	YS_Mesoderm	-0.861416	-0.274627	-0.304663	-0.239747	-0.196312	-0.429811	-0.295165	6.05356	-0.251894	-0.0469361	-0.505624	-0.211391
SS-sc7785563	Emergent_Mesoderm	-0.832972	3.15276	0.27524	-0.251712	3.90805	0.0526154	-0.259188	-0.672885	-0.23171	-0.798804	-0.554562	-0.196263
SS-sc7785564	YS_Endoderm	-0.828556	-0.190044	-0.393412	-0.252844	0.967643	-0.0954885	0.336664	-0.679428	-0.22874	-0.803591	-0.560186	-0.193905
SS-sc7785565	Primitive_Streak	-0.0507455	-0.290309	0.0396474	-0.227547	-0.213035	-0.256742	-0.325049	-0.565591	-0.26827	-0.710956	-0.459665	-0.139082
SS-sc7785566	YS_Endoderm	-0.840631	-0.25948	-0.281117	-0.24383	-0.182359	0.00642601	-0.175425	1.52938	-0.238172	-0.532914	-0.528764	-0.200254
SS-sc7785567	Erythro-Myeloid_Progenitors	-1.06511	0.31953	-0.101993	-0.142157	-0.34659	-0.321265	3.52118	-0.1844	-0.399175	-0.399653	-0.122741	-0.214581
SS-sc7785568	YS_Mesoderm	-0.83648	-0.256155	-0.10425	-0.240604	-0.180437	-0.203248	-0.269646	0.0062649	-0.236244	1.93812	4.91543	-0.197896
SS-sc7785569	YS_Mesoderm	-0.520949	-0.273459	0.263301	-0.0472642	-0.196767	-0.433069	-0.29723	6.06359	-0.252294	0.291659	0.777984	-0.210675
SS-sc7785570	Erythrocytes	-0.930142	-0.222946	-0.355582	0.633195	-0.248287	0.529013	-0.388192	-0.455408	-0.302788	-0.350507	-0.361558	-0.247793
SS-sc7785571	YS_Mesoderm	-0.606829	-0.261837	0.890629	-0.245735	3.31285	-0.27138	-0.139512	-0.647708	-0.239625	0.115382	2.69652	-0.201924
SS-sc7785573	Blood_Progenitors	-0.91319	-0.311295	-0.344529	-0.211518	-0.235319	-0.506996	-0.278108	-0.497365	-0.290095	-0.654033	-0.399013	-0.238843
SS-sc7785574	Erythrocytes	-0.810666	-0.299612	-0.357503	-0.214547	-0.224568	-0.455354	-0.346886	-0.518095	-0.279521	-0.668449	0.338524	-0.23024
SS-sc7785575	DE(NP)	-0.883176	-0.29002	-0.527739	0.937448	-0.212823	-0.434894	-0.32474	-0.565558	-0.26806	-0.236878	-0.459588	-0.22293
SS-sc7785576	Blood_Progenitors	-0.928673	-0.322447	-0.284399	-0.206177	-0.246259	-0.263031	-0.383668	-0.470431	-0.300834	-0.409261	-0.37553	-0.247106
SS-sc7785577	Blood_Progenitors	-0.700493	-0.323849	-0.192752	-0.200597	0.0739848	-0.329972	0.94122	-0.452666	-0.303501	-0.341657	-0.359086	-0.248266
SS-sc7785578	Hemogenic_Endothelium	-0.989244	-0.36571	-0.548085	-0.179476	-0.290393	-0.688893	-0.46109	-0.348405	-0.344108	-0.496077	-0.267974	-0.279315
SS-sc7785579	Erythro-Myeloid_Progenitors	-1.1028	-0.275415	-0.623286	-0.124983	-0.374181	-0.846572	2.99594	-0.106862	-0.426223	-0.336648	0.0260448	-0.33963
SS-sc7785580	YS_Mesoderm	-0.837972	-0.129359	0.0899358	-0.248123	0.0203992	0.531044	-0.266472	-0.658815	-0.235595	1.96834	-0.0570637	-0.198903
SS-sc7785581	Advanced_Mesoderm	-1.04796	-0.407661	0.339285	-0.153906	-0.196145	-0.80579	-0.535928	-0.231035	-0.385977	3.60108	5.26231	-0.310536
SS-sc7785583	YS_Mesoderm	-0.86256	-0.275276	-0.530209	-0.236227	-0.197869	-0.417999	-0.224372	6.06262	-0.253396	-0.743456	1.21625	-0.211961
SS-sc7785584	Ectoderm	0.0492854	-0.26695	0.458981	-0.238644	-0.190143	0.873068	1.50619	6.04525	1.95297	0.73148	1.08881	-0.20583
SS-sc7785587	Advanced_Mesoderm	0.770658	-0.213408	-0.173374	-0.246016	-0.18535	0.786285	-0.276031	-0.646612	-0.241143	-0.777664	-0.206052	-0.203311
SS-sc7785588	Erythro-Myeloid_Progenitors	-0.94657	-0.202837	-0.125399	-0.198626	-0.071859	-0.51278	0.499695	-0.435349	-0.313545	-0.399482	-0.344668	-0.256629
SS-sc7785589	Advanced_Mesoderm	-0.857195	-0.25902	0.901852	-0.24098	-0.193391	-0.409226	1.05882	-0.623934	-0.249025	2.83712	1.2202	-0.209141
SS-sc7785592	Hemogenic_Endothelium	-0.873006	-0.282699	0.504826	-0.230982	-0.205631	-0.456607	-0.312338	1.52697	-0.261001	-0.724575	-0.475107	-0.217505
SS-sc7785593	Blood_Progenitors	-0.952528	-0.339496	0.0900194	-0.195822	-0.263603	-0.478502	0.369106	-0.422834	-0.317841	-0.594786	-0.333605	-0.175991
SS-sc7785594	Erythrocytes	-1.00539	-0.2497	-0.654313	-0.171116	-0.302456	-0.69054	-0.482531	-0.312292	-0.355925	-0.5046	-0.235927	-0.287886
SS-sc7785595	YS_Endoderm	-0.884468	-0.290852	-0.380877	-0.225364	0.727895	-0.220036	-0.165075	-0.558633	-0.269314	-0.704259	0.360504	-0.22359
SS-sc7785596	YS_Mesoderm	-0.755115	-0.267027	-0.390449	-0.242291	-0.189177	-0.347875	0.667116	0.81867	0.0536278	0.783239	2.3403	-0.205794
SS-sc7785597	YS_Mesoderm	6.08	-0.246022	1.06357	-0.253024	2.64143	-0.21092	0.397334	-0.685067	-0.224472	3.15959	4.14444	-0.190212
SS-sc7785598	YS_Mesoderm	-0.838266	-0.257952	-0.0461586	-0.247428	0.893284	-0.386126	0.769277	-0.656598	-0.235929	-0.17715	3.54381	-0.103885
SS-sc7785599	YS_Endoderm	0.627494	0.368711	-0.0265057	3.79677	-0.185434	-0.0542051	0.863983	4.10899	-0.241194	-0.0543745	-0.259078	-0.202663
SS-sc7785600	Erythro-Myeloid_Progenitors	-0.938164	-0.329129	-0.247912	-0.200405	-0.253544	-0.550477	-0.396809	-0.446746	-0.307964	-0.299495	-0.354378	-0.252124
SS-sc7785601	YS_Endoderm	-0.798131	-0.124747	-0.40753	2.34781	-0.15139	-0.308636	-0.217529	-0.730026	-0.207806	-0.260242	-0.499621	-0.177644
SS-sc7785602	Blood_Progenitors	-0.769036	0.427625	-0.308235	-0.203845	0.928831	-0.236237	-0.161587	-0.483172	-0.285394	-0.635667	-0.38442	-0.233134
SS-sc7785603	Hemogenic_Endothelium	-0.857938	2.68794	-0.148903	-0.237097	-0.194771	-0.427062	-0.293408	6.05584	-0.250349	3.64036	0.0990835	-0.209481
SS-sc7785604	Ectoderm	-0.859519	0.544312	0.132087	-0.235361	-0.196159	-0.367252	-0.296082	6.06134	-0.251701	0.965153	0.167933	-0.210298
SS-sc7785605	Advanced_Mesoderm	-0.828444	0.78964	-0.117587	-0.248819	-0.173562	-0.0987836	0.661305	-0.55297	-0.229543	3.13593	-0.344818	-0.193761
SS-sc7785606	Advanced_Mesoderm	-0.407434	3.83231	0.288883	-0.231965	-0.207602	-0.46111	-0.31522	2.4732	-0.262954	-0.691108	0.460977	-0.219421
SS-sc7785607	Emergent_Mesoderm	-0.857206	-0.271209	-0.446906	-0.234844	-0.194816	0.00794575	0.357387	-0.606306	-0.250371	-0.472309	-0.277003	0.351003
SS-sc7785608	Epiblast	-0.875367	-0.28433	0.309771	-0.229051	-0.207556	-0.156336	-0.230314	-0.576041	-0.262881	-0.718135	-0.468509	-0.218743
SS-sc7785609	Epiblast	-0.571869	-0.280811	-0.0642733	0.186562	-0.20466	-0.392632	0.442315	-0.578733	-0.260022	-0.718914	-0.470471	0.339135
SS-sc7785611	YS_Endoderm	-0.819141	-0.244429	-0.135729	-0.258254	-0.165546	-0.34555	-0.241221	-0.702034	-0.221728	-0.822632	-0.580332	-0.188914
SS-sc7785612	Epiblast	-0.880711	0.151655	0.350589	-0.222911	-0.212296	-0.266814	-0.206515	-0.554459	-0.267497	-0.698473	-0.448831	-0.0684586
SS-sc7785613	Epiblast	-0.889804	0.128638	-0.281083	-0.225211	-0.217486	-0.142594	-0.332764	-0.554212	-0.272639	-0.702016	-0.449708	-0.226464
SS-sc7785614	Erythrocytes	-0.93945	-0.330213	-0.548372	-0.202617	-0.253828	-0.588307	1.12163	-0.452153	-0.308265	0.312852	-0.359627	-0.252853
SS-sc7785615	Erythro-Myeloid_Progenitors	-0.746477	-0.376889	0.025233	-0.170726	-0.302326	0.275089	-0.335465	-0.311433	0.506791	-0.457192	-0.235074	-0.0987946
SS-sc7785616	YS_Mesoderm	-0.899053	-0.301312	0.240516	-0.219608	-0.224587	0.663583	-0.345565	-0.531184	-0.279588	-0.0404097	0.226258	-0.23136
SS-sc7785617	Hemogenic_Endothelium	-0.58606	-0.310603	-0.246076	-0.213055	-0.00984859	-0.478478	-0.362781	6.16605	-0.289103	-0.65888	0.216967	-0.0393222
SS-sc7785618	YS_Endoderm	-0.827926	-0.250634	-0.0252319	-0.253124	0.0180624	0.079755	0.00962994	-0.680703	-0.228289	-0.76291	-0.561311	-0.19357
SS-sc7785619	Myeloid_Progenitors	-0.971717	-0.35316	-0.326088	-0.186644	-0.277756	-0.590996	-0.439046	-0.382105	-0.331712	-0.561434	-0.29758	-0.269988
SS-sc7785620	Hemogenic_Endothelium	-0.532273	1.20658	-0.542285	-0.191123	-0.265612	-0.577038	-0.418507	-0.408242	-0.319777	-0.580577	0.997843	-0.260499
SS-sc7785621	YS_Mesoderm	-0.918214	-0.31497	0.21623	-0.210679	-0.131986	-0.520047	-0.370367	6.17771	-0.293385	6.30384	6.32342	-0.0523741
SS-sc7785622	YS_Mesoderm	-0.185875	-0.279595	-0.0519633	-0.23508	-0.201841	-0.445474	-0.305213	-0.59852	-0.257303	-0.738111	-0.428504	-0.215136
SS-sc7785623	YS_Mesoderm	-0.855349	-0.270203	0.180796	-0.240718	-0.192306	-0.419403	-0.288519	-0.624544	-0.247952	-0.759047	0.511896	-0.208148
SS-sc7785624	YS_Mesoderm	-0.852976	-0.268302	0.599355	-0.238431	-0.191348	0.0490221	-0.2876	-0.619753	-0.246985	1.64764	2.03527	-0.206822
SS-sc7785625	YS_Mesoderm	-0.896167	-0.299235	-0.168297	-0.22064	-0.22254	-0.50297	-0.342029	-0.536306	-0.277579	-0.164564	0.0946741	-0.229821
SS-sc7785626	Erythrocytes	-1.1973	-0.498395	-0.710693	-0.0829238	2.67599	0.49363	-0.730139	0.084691	-0.493836	-0.181596	0.11461	-0.389883
SS-sc7785627	Blood_Progenitors	-0.872911	-0.282336	-0.370895	-0.226584	-0.206558	-0.290401	0.392076	-0.570847	-0.261873	0.0151177	-0.463317	-0.217346
SS-sc7785628	DE(P)	2.57183	1.29705	0.935131	-0.213838	-0.233923	0.324322	1.71655	-0.505054	-0.1836	0.289971	-0.406088	-0.238146
SS-sc7785630	DE(P)	-0.0962225	-0.265437	0.471029	-0.240757	-0.188268	-0.110575	-0.0126716	-0.629466	1.60513	-0.761345	-0.515608	-0.204675
SS-sc7785631	Emergent_Mesoderm	-0.160348	-0.305223	0.0878399	-0.217345	-0.0245781	-0.519249	-0.352457	-0.520593	-0.283459	-0.674007	-0.419835	-0.234268
SS-sc7785632	Epiblast	-0.633621	0.147554	0.29411	-0.162908	-0.0781537	-0.617128	2.91548	-0.27294	2.61777	-0.0845789	-0.201432	-0.29912
SS-sc7785633	Emergent_Mesoderm	-0.872629	-0.282606	-0.539696	-0.234251	-0.204617	-0.44792	-0.309858	-0.593059	-0.260032	-0.44127	0.0745281	-0.217348
SS-sc7785634	YS_Mesoderm	-0.877411	-0.285983	0.0338782	-0.231403	0.932129	-0.143728	-0.316452	0.685776	-0.263619	1.90671	2.35236	-0.219884
SS-sc7785635	Hypoblast	-0.833281	-0.206772	0.54838	-0.25229	-0.175782	-0.202643	4.25444	-0.674329	-0.231766	0.254027	-0.555959	-0.196434
SS-sc7785636	Epiblast	-0.865028	-0.00102644	0.33985	-0.235085	-0.199681	-0.0633515	-0.301767	-0.601109	-0.255172	-0.739279	-0.490862	-0.0223715
SS-sc7785637	YS_Mesoderm	-0.83219	-0.216899	-0.236206	-0.25412	-0.174649	-0.331466	-0.256832	2.69519	-0.230666	-0.754687	1.30426	-0.195861
SS-sc7785638	YS_Endoderm	-0.822693	-0.246794	-0.422916	6.29595	-0.168831	-0.123896	-0.247653	-0.686379	-0.224924	-0.295278	-0.238362	-0.190757
SS-sc7785639	YS_Mesoderm	3.79169	-0.28526	-0.478986	-0.231528	-0.207636	-0.368574	-0.315391	0.617325	1.06016	0.182492	1.24936	-0.219355
SS-sc7785640	Blood_Progenitors	-0.978414	-0.357928	-0.261512	-0.183428	-0.282698	-0.401815	0.108273	-0.367852	0.682691	-0.549756	-0.284972	-0.273545
SS-sc7785641	Blood_Progenitors	-1.04119	-0.402798	-0.668697	-0.156329	-0.3283	-0.792835	-0.527643	-0.243044	-0.381272	-0.44925	-0.175063	-0.306933
SS-sc7785642	Myeloid_Progenitors	-0.997516	-0.371584	-0.461971	-0.175222	-0.296566	-0.207616	-0.343436	-0.329987	-0.350154	-0.519285	0.522292	-0.283706
SS-sc7785643	Blood_Progenitors	-0.968202	1.36129	-0.614085	-0.188499	-0.275123	0.763824	-0.434358	-0.390065	-0.329133	-0.568052	-0.304649	-0.268123
SS-sc7785644	Hemogenic_Endothelium	-0.902747	1.14255	-0.24155	-0.22018	0.0764082	-0.314236	-0.348867	6.14036	-0.281729	-0.682943	-0.428566	-0.233353
SS-sc7785646	YS_Endoderm	-0.861018	-0.191459	-0.294883	-0.235276	-0.0678219	-0.413461	-0.297637	-0.604664	-0.252649	0.316286	-0.493721	-0.211109
SS-sc7785647	Myeloid_Progenitors	-0.967942	-0.350233	-0.57992	-0.184672	-0.275837	-0.245033	-0.436514	-0.379284	-0.329801	-0.556988	-0.294463	-0.267903
SS-sc7785648	YS_Mesoderm	0.852582	0.408087	-0.397831	-0.245732	2.11333	-0.407298	-0.280719	1.75002	-0.243991	6.18287	4.8571	-0.205744
SS-sc7785649	Myeloid_Progenitors	-0.984241	-0.362043	0.23283	-0.180075	-0.287127	-0.0130781	-0.455724	-0.353857	-0.340892	0.0329579	-0.2725	-0.179604
SS-sc7785650	Erythro-Myeloid_Progenitors	-0.893051	-0.236045	-0.135246	-0.171067	-0.291794	-0.00248714	-0.465564	-0.324942	-0.345408	-0.510425	-0.245776	-0.278688
SS-sc7785651	Myeloid_Progenitors	-0.774948	-0.265269	0.329801	-0.184628	-0.277158	-0.569493	-0.0191186	-0.377588	-0.331103	-0.556131	-0.293119	-0.269032
SS-sc7785652	Ectoderm	-0.871208	-0.281443	-0.221226	-0.232241	-0.204212	-0.315558	-0.309743	-0.588313	-0.259614	-0.728865	-0.479562	-0.216558
SS-sc7785653	Advanced_Mesoderm	-0.87365	-0.283183	0.193203	-0.231095	-0.206008	-0.354507	2.36708	1.93096	-0.261374	-0.724687	-0.475038	-0.217855
SS-sc7785654	Epiblast	-1.03071	-0.355216	-0.261829	-0.157512	-0.321471	-0.638325	0.428823	-0.254265	-0.121896	-0.456234	-0.184355	0.324667
SS-sc7785657	Epiblast	-0.486987	-0.144917	-0.354884	-0.218608	-0.224448	-0.18323	-0.345609	-0.528753	-0.279441	-0.679757	-0.426783	-0.231021
SS-sc7785662	YS_Mesoderm	2.55042	-0.533703	-0.334186	-0.0315699	-0.473931	-0.914068	0.840814	4.43128	0.0864704	2.3551	1.09013	0.126936
SS-sc7785663	Advanced_Mesoderm	-0.831007	-0.252731	0.158471	-0.250037	-0.174899	-0.372233	-0.258305	-0.669523	-0.230873	1.93895	0.0143587	-0.195179
SS-sc7785665	DE(P)	-0.952507	-0.374191	0.244968	-0.172985	-0.299404	-0.617873	-0.477171	-0.320789	-0.352932	-0.511483	-0.243421	-0.285663
SS-sc7785666	Emergent_Mesoderm	1.266	0.908646	-0.0639949	-0.172124	3.28411	-0.66229	-0.472417	-0.322294	-0.349839	-0.510793	-0.244192	-0.282779
SS-sc7785667	PGC	-0.255207	1.80168	0.272284	2.49008	-0.21575	1.66003	-0.330068	-0.555579	6.32707	-0.560561	-0.450644	6.40348
SS-sc7785668	Nascent_Mesoderm	5.60398	-0.285865	0.30684	-0.220562	-0.211225	-0.192348	-0.324033	-0.549677	-0.266418	-0.601077	-0.444021	-0.0259181
SS-sc7785669	Emergent_Mesoderm	0.0708758	-0.28598	-0.366935	-0.224652	-0.210188	-0.114936	0.249852	-0.561493	-0.265435	-0.210462	-0.455124	-0.220052
SS-sc7785670	Nascent_Mesoderm	6.00244	-0.30236	0.239197	-0.217955	0.949088	-0.101032	-0.348164	-0.525274	-0.280909	-0.67712	-0.423767	0.392754
SS-sc7785671	Emergent_Mesoderm	-0.951859	-0.339046	0.0934379	0.150514	0.707239	1.9302	-0.412881	-0.425617	-0.317251	-0.597338	-0.336145	-0.259445
SS-sc7785673	Emergent_Mesoderm	-0.796081	-0.01793	0.0918579	-0.235378	-0.196536	-0.0375953	-0.296678	-0.605628	-0.252073	0.461472	-0.494521	-0.210627
SS-sc7785675	Emergent_Mesoderm	-0.863735	0.473133	0.0885229	-0.231074	0.136634	-0.226576	-0.302981	-0.590606	-0.255223	-0.728088	-0.48081	-0.212477
SS-sc7785676	Emergent_Mesoderm	-0.884131	-0.290501	0.247511	-0.223793	-0.21426	0.0376835	-0.327999	-0.554387	-0.269443	-0.519405	-0.449182	-0.223373
SS-sc7785681	Primitive_Streak	-1.01429	1.12666	-0.27783	-0.165671	-0.309294	-0.385509	2.72786	-0.289988	-0.362617	-0.485656	-0.216002	-0.085319
SS-sc7785682	Nascent_Mesoderm	5.93772	-0.270969	0.487889	5.31307	-0.273252	0.00399375	-0.4315	1.86015	-0.327283	0.111418	-0.305236	1.98364
SS-sc7785683	Primitive_Streak	0.160035	-0.320724	-0.448961	-0.20248	-0.245842	-0.51868	-0.383988	-0.461347	-0.300387	-0.623103	-0.36673	0.0431131
SS-sc7785684	Nascent_Mesoderm	5.90753	-0.369747	-0.426353	-0.174087	-0.295336	-0.0158088	-0.470395	-0.328509	-0.34893	-0.0417614	-0.249951	0.475748
SS-sc7785685	Axial_Mesoderm	-0.924333	-0.319228	-0.387626	-0.206162	-0.243542	-0.158065	-0.379341	-0.473639	-0.167662	-0.634592	-0.378023	-0.24476
SS-sc7785687	YS_Endoderm	-0.818621	-0.243931	-0.412917	-0.256277	0.60331	-0.346726	-0.16622	-0.69672	-0.221852	-0.816995	-0.575264	-0.188606
SS-sc7785688	Primitive_Streak	-0.876621	-0.171312	-0.281383	-0.224342	-0.209395	-0.00773266	-0.320105	-0.561643	-0.26465	-0.704066	-0.455099	-0.0609794
SS-sc7785689	Primitive_Streak	-0.844499	-0.262328	-0.279166	-0.243438	-0.184881	-0.399818	-0.275964	-0.640471	-0.240655	-0.770675	-0.525435	-0.202341
SS-sc7785690	Nascent_Mesoderm	0.445116	-0.275954	-0.287413	-0.232898	-0.199383	-0.351188	-0.301874	-0.595794	-0.254857	-0.733351	-0.4857	-0.212539
SS-sc7785691	Nascent_Mesoderm	6.02962	-0.28163	-0.0491178	-0.229638	1.18373	-0.240211	-0.12081	-0.580493	-0.26047	-0.72112	-0.472254	-0.216759
SS-sc7785692	Advanced_Mesoderm	-0.855419	-0.27011	-0.473705	-0.238314	-0.192911	2.07176	-0.290121	-0.617578	-0.248526	2.33407	0.0907478	-0.208143
SS-sc7785693	Nascent_Mesoderm	5.9719	1.31414	0.267502	-0.20472	-0.152885	-0.436605	-0.388795	1.25867	-0.303754	-0.627469	-0.369136	-0.249352
SS-sc7785694	DE(P)	2.03992	-0.049445	1.24234	0.300462	-0.221078	0.405114	-0.340939	-0.526058	-0.276092	-0.674457	-0.423481	2.5236
SS-sc7785700	Epiblast	-0.870296	-0.280679	-0.536453	0.463995	-0.203963	-0.452548	-0.309719	-0.584968	-0.259355	-0.725084	0.340639	-0.216036
SS-sc7785702	Nascent_Mesoderm	6.00958	-0.218176	-0.506363	-0.221025	-0.220466	-0.497667	-0.338622	-0.539785	-0.275537	-0.688681	-0.436509	-0.228117
SS-sc7785704	Primitive_Streak	-0.893669	0.0509692	-0.556641	-0.219705	-0.221186	-0.500034	-0.340121	-0.535502	-0.276235	-0.684612	-0.432556	-0.22845
SS-sc7785706	Epiblast	-1.03	0.527392	-0.125585	-0.161316	0.156971	-0.770447	-0.513309	-0.26574	-0.373268	-0.0095798	-0.195077	0.545822
SS-sc7785707	Emergent_Mesoderm	-0.864091	-0.27627	-0.302786	-0.23395	-0.0712264	-0.26615	-0.301548	-0.598555	-0.254839	-0.736291	-0.488342	-0.212744
SS-sc7785708	Advanced_Mesoderm	-0.872794	-0.282522	-0.315075	-0.230662	-0.205572	-0.381751	-0.312329	6.08571	-0.26094	-0.723714	0.428075	-0.217385
SS-sc7785709	YS_Endoderm	-0.870629	0.420773	-0.193719	-0.233788	-0.203485	0.0204942	3.40169	-0.593202	-0.258912	-0.253662	-0.484096	-0.21627
SS-sc7785712	Advanced_Mesoderm	-0.847914	-0.0231485	-0.205533	-0.236713	-0.188527	-0.411906	-0.283568	-0.61869	-0.244186	-0.750023	-0.505334	-0.204018
SS-sc7785713	Emergent_Mesoderm	-0.918892	-0.315317	-0.266707	-0.208202	-0.239657	0.365376	-0.37261	-0.483576	0.183982	-0.120736	-0.38672	-0.241858
SS-sc7785714	Emergent_Mesoderm	-0.92118	0.128092	-0.255422	-0.204124	-0.242005	-0.558433	-0.377439	-0.470205	-0.296619	-0.407877	-0.374402	-0.242992
SS-sc7785715	Nascent_Mesoderm	5.95172	-0.339358	0.861488	-0.195121	-0.263687	-0.129755	2.10606	-0.420914	-0.317918	-0.592774	-0.331781	2.51661
SS-sc7785716	Emergent_Mesoderm	-0.848126	-0.127845	-0.336215	-0.234701	-0.189092	-0.285664	-0.285007	-0.612814	-0.244724	-0.744177	-0.499823	-0.204067
SS-sc7785717	Advanced_Mesoderm	-0.860649	-0.127921	-0.305083	-0.227887	-0.198495	-0.406522	-0.301806	-0.583904	-0.253933	-0.242043	-0.316504	-0.210685
SS-sc7785718	Advanced_Mesoderm	-0.840817	-0.259234	-0.229484	-0.238426	-0.183656	-0.27319	-0.275355	-0.628973	-0.239398	-0.757529	0.788621	-0.200195
SS-sc7785719	Nascent_Mesoderm	-0.218415	0.250235	0.144063	-0.227379	-0.194743	-0.191673	-0.295973	-0.587111	-0.250227	-0.269048	-0.476397	0.0351207
SS-sc7785720	Advanced_Mesoderm	-0.869218	-0.279688	-0.125273	-0.228086	-0.203894	-0.443049	-0.310343	-0.57793	0.446842	1.2736	0.0104033	-0.215377
SS-sc7785721	Emergent_Mesoderm	0.29523	-0.258829	0.00629564	-0.241826	-0.182368	-0.342319	-0.272393	-0.639308	-0.238161	-0.767612	-0.523783	-0.199825
SS-sc7785722	Nascent_Mesoderm	5.89923	-0.350999	-0.455595	-0.170425	-0.301601	-0.189228	-0.481352	-0.311519	-0.355075	-0.094378	-0.235001	1.28267
SS-sc7785723	Nascent_Mesoderm	0.157682	-0.259426	0.0250678	-0.239746	-0.183453	1.05953	1.04383	-0.632626	-0.239211	-0.0331762	-0.517611	-0.200307
SS-sc7785724	Epiblast	-1.01472	-0.383707	-0.000519486	-0.164892	-0.309742	-0.723572	-0.495794	-0.287431	-0.363051	0.376346	-0.213646	-0.292806
SS-sc7785726	Emergent_Mesoderm	-0.822736	-0.296352	-0.333787	-0.219602	-0.220393	-0.363035	-0.338885	-0.536183	-0.275451	-0.684765	-0.433039	-0.227744
SS-sc7785730	Emergent_Mesoderm	-0.795079	-0.226927	-0.440523	-0.263799	-0.14918	-0.208223	1.15602	-0.73598	-0.205639	-0.847037	-0.609373	-0.176018
SS-sc7785731	Emergent_Mesoderm	-1.00558	-0.179967	0.234198	-0.169186	-0.303021	1.63869	0.110826	-0.306607	-0.356464	0.459694	0.0250509	-0.287951
SS-sc7785732	Emergent_Mesoderm	-0.9053	1.19331	-0.270683	0.24732	-0.112272	0.106348	-0.354207	-0.515636	-0.284278	-0.669294	-0.415261	-0.234664
SS-sc7785733	Epiblast	-1.10714	-0.37985	-0.529123	-0.123541	-0.159266	-0.243874	-0.614328	-0.0994697	-0.429222	2.70209	-0.0478655	-0.341948
SS-sc7785735	Hemogenic_Endothelium	-1.04004	-0.401831	-0.610126	-0.154287	1.77686	-0.652495	-0.527813	6.43069	0.516107	-0.44363	-0.170184	-0.306285
SS-sc7785737	Primitive_Streak	6.03856	-0.274294	0.853618	-0.233155	-0.197904	0.274655	-0.29945	-0.598233	-0.253401	2.61642	-0.487723	-0.211321
SS-sc7785738	Primitive_Streak	-0.848866	-0.21736	-0.462432	-0.241173	-0.188141	0.792139	-0.281761	-0.630699	-0.243849	-0.762575	-0.516763	-0.204657
SS-sc7785739	Nascent_Mesoderm	6.03396	-0.278731	0.625512	-0.231755	-0.202056	-0.21498	-0.306437	-0.58963	0.017423	-0.728691	-0.480362	3.0336
SS-sc7785740	Primitive_Streak	-0.805752	-0.365046	-0.607184	-0.176774	-0.290601	-0.611239	-0.462136	-0.34114	-0.344286	-0.417754	-0.261048	0.0576008
SS-sc7785741	Erythrocytes	-0.418017	-0.328534	-0.457696	-0.192826	-0.255152	-0.365026	1.11719	-0.425208	-0.309476	-0.591234	-0.334077	-0.251859
SS-sc7785743	YS_Endoderm	-0.836207	-0.25635	-0.357789	-0.246251	-0.179029	-0.005368	-0.265892	-0.654768	-0.23491	-0.781732	-0.537891	-0.197912
SS-sc7785745	Primitive_Streak	-0.839621	-0.00318556	-0.391913	-0.24481	-0.181503	0.337101	0.372437	-0.648071	-0.237336	0.140856	-0.532	-0.199729
SS-sc7785747	Primitive_Streak	-0.930532	-0.323583	-0.345108	0.737101	-0.248313	-0.574769	-0.387969	-0.457939	-0.302823	-0.62124	-0.36399	0.8846
SS-sc7785749	Primitive_Streak	1.22871	-0.182571	-0.534292	-0.23027	-0.202788	-0.239877	-0.307999	-0.584907	0.0485356	-0.0135329	-0.47599	6.2258
SS-sc7785750	Primitive_Streak	3.6212	-0.0493802	1.29343	-0.182095	-0.277645	0.517979	-0.440082	-0.370446	1.04259	-0.476974	-0.286377	-0.2689
SS-sc7785751	Primitive_Streak	-0.937625	0.769828	-0.355999	-0.198922	-0.253541	-0.0999409	-0.0021556	-0.442906	-0.307947	-0.608936	-0.350695	-0.251798
SS-sc7785752	Primitive_Streak	-0.944303	0.267467	0.0335686	-0.115496	-0.388586	-0.619991	-0.634551	-0.0650288	-0.44034	-0.302299	-0.0172701	-0.349973
SS-sc7785753	Primitive_Streak	-0.885776	-0.291558	0.363904	-0.221344	-0.215842	-0.461239	0.897652	-0.546151	-0.106264	0.275154	-0.441623	0.496205
SS-sc7785754	Emergent_Mesoderm	-0.747257	-0.343976	-0.173675	-0.188689	-0.269409	-0.402415	0.590772	-0.397389	-0.323499	-0.571711	-0.310447	-0.26324
SS-sc7785757	Emergent_Mesoderm	-0.87287	-0.282281	-0.0222726	1.41511	-0.206609	-0.272849	-0.193978	-0.569875	-0.26192	-0.412225	-0.462396	-0.217313
SS-sc7785758	YS_Endoderm	-1.18285	-0.50366	0.713717	1.56261	-0.0911374	1.78068	0.93648	0.0583968	-0.483728	0.439941	0.0916042	-0.382182
SS-sc7785760	Emergent_Mesoderm	-0.291085	-0.274808	0.518181	-0.233203	-0.198326	-0.437587	-0.300109	-0.597849	-0.253817	-0.0330934	0.33674	-0.211695
SS-sc7785761	Axial_Mesoderm	-0.889976	-0.294638	0.291182	-0.220647	-0.218648	-0.448108	-0.0339418	-0.54098	-0.27374	-0.688636	-0.437265	-0.226468
SS-sc7785762	Nascent_Mesoderm	4.64312	-0.149022	-0.237032	-0.240406	-0.184164	-0.186263	-0.275633	-0.633479	-0.151157	-0.762678	-0.277267	-0.0458142
SS-sc7785763	Epiblast	-0.927652	-0.321798	-0.462311	-0.208025	-0.245182	-0.56455	-0.381463	-0.47652	-0.29979	-0.638927	-0.381141	-0.246583
SS-sc7785764	Nascent_Mesoderm	5.89647	-0.377959	1.95995	-0.169193	-0.303665	-0.531792	-0.484967	-0.305855	-0.357098	-0.245054	-0.230012	-0.288507
SS-sc7785766	Epiblast	-0.918849	-0.31481	-0.129242	-0.201557	-0.241075	-0.269703	-0.376649	-0.46469	-0.295676	-0.343759	-0.368921	0.153923
SS-sc7785767	Axial_Mesoderm	-1.02507	-0.391275	1.27705	-0.163308	-0.316584	-0.706567	-0.50712	-0.275152	-0.369784	-0.328153	-0.203341	0.513115
SS-sc7785768	Axial_Mesoderm	-0.927397	-0.320913	0.99081	-0.197725	-0.247321	-0.442395	-0.387619	-0.447281	-0.3018	-0.609189	-0.353565	-0.24618
SS-sc7785769	Advanced_Mesoderm	-0.892768	-0.296777	-0.247037	-0.221644	-0.220177	-0.496683	2.14946	5.15137	-0.275259	1.02416	-0.0359482	-0.228004
SS-sc7785770	PGC	-0.921635	2.61225	1.95936	-0.208149	-0.241392	0.806241	0.773809	-0.481364	6.3015	-0.641311	-0.384971	6.38457
SS-sc7785771	Epiblast	-0.988008	2.69901	0.77168	-0.174461	-0.290768	0.0699653	-0.463019	-0.334948	-0.0196379	-0.520351	-0.255147	0.289691
SS-sc7785772	Hypoblast	-0.890778	-0.0154082	-0.0260419	-0.223112	-0.21859	0.991456	-0.335079	2.76011	-0.273707	2.15408	-0.443448	-0.226956
SS-sc7785773	Ectoderm	1.55022	-0.243731	-0.2679	-0.253192	-0.166392	0.0339598	0.272638	5.97884	-0.222513	6.14199	6.1478	-0.188536
SS-sc7785774	Emergent_Mesoderm	-0.97307	0.241461	-0.502446	-0.181687	-0.279737	-0.446137	-0.443521	-0.366881	-0.333618	0.77992	-0.283405	0.419235
SS-sc7785776	Emergent_Mesoderm	-0.983676	0.607264	-0.534431	-0.177089	-0.28745	-0.588999	-0.457034	-0.34573	-0.341182	0.4428	-0.264775	-0.1416
SS-sc7785777	Emergent_Mesoderm	-1.01724	-0.424782	0.506873	-0.139245	-0.351732	-0.405315	-0.569517	-0.170698	1.43656	-0.388717	-0.110704	-0.323396
SS-sc7785778	Epiblast	-0.896755	0.126526	0.0278394	-0.203313	-0.226596	-0.0857538	-0.353144	-0.486658	0.402819	-0.636621	-0.38691	-0.229547
SS-sc7785779	DE(P)	0.12216	0.395984	-0.0750769	0.883083	0.393322	0.0716103	-0.261522	-0.660745	2.94014	-0.603374	-0.543076	-0.0697609
SS-sc7785780	Advanced_Mesoderm	-0.977477	-0.357016	-0.427016	-0.180024	2.887	-0.62355	-0.448982	1.74683	-0.336709	6.40979	6.43838	-0.272964
SS-sc7785781	Emergent_Mesoderm	-0.857698	-0.271461	0.473531	-0.233227	-0.195481	0.027822	0.309834	-0.601327	3.14416	-0.736461	-0.490172	-0.209249
SS-sc7785784	Epiblast	-0.981052	-0.359396	-0.525686	-0.175967	-0.286037	-0.602745	-0.455084	-0.202935	-0.339777	-0.295778	-0.263317	-0.274795
SS-sc7785785	Erythrocytes	-0.905449	-0.202023	-0.34897	-0.212287	-0.230268	-0.326577	-0.13311	-0.505408	-0.285121	-0.658983	-0.405645	0.485857
SS-sc7785786	Primitive_Streak	-0.878546	0.0351432	0.936409	-0.226568	-0.210119	0.549135	0.247661	-0.566535	-0.265385	-0.709811	-0.459943	-0.22041
SS-sc7785788	Epiblast	-0.347064	-0.273896	-0.285847	-0.237264	-0.196408	-0.431046	-0.295974	-0.610674	-0.251965	-0.655018	-0.499333	-0.210929
SS-sc7785789	Advanced_Mesoderm	-0.480055	-0.280656	-0.258489	-0.230531	-0.20403	-0.300947	0.715805	-0.584097	-0.259418	0.555766	-0.475479	-0.216027
SS-sc7785794	Emergent_Mesoderm	-0.795732	-0.227535	-0.446551	-0.265646	-0.149176	-0.301763	-0.21317	-0.74077	-0.205653	-0.852166	-0.613965	-0.0655411
SS-sc7785799	Primitive_Streak	-1.04566	1.29425	-0.141587	-0.151502	-0.332233	1.23207	-0.535189	-0.225806	-0.385105	-0.433578	-0.159371	-0.309266
SS-sc7785801	Primitive_Streak	6.03045	-0.280217	0.583361	-0.22951	-0.203945	1.10831	0.212188	-0.581553	1.74119	-0.0085015	-0.473022	-0.0810938
SS-sc7785803	Primitive_Streak	-0.513184	1.86656	-0.196277	0.520507	-0.203163	-0.128879	-0.30929	-0.57775	0.311605	-0.0844036	-0.46921	1.11468
SS-sc7785804	Advanced_Mesoderm	-0.853483	-0.268792	-0.258506	-0.240224	-0.191256	0.22008	-0.286977	0.741236	-0.246912	-0.758223	-0.511498	-0.207134
SS-sc7785805	Primitive_Streak	-0.898516	-0.12876	-0.491167	-0.217603	-0.224711	-0.362803	-0.346296	-0.525833	-0.279691	-0.56112	-0.424039	-0.231029
SS-sc7785806	Emergent_Mesoderm	-1.02481	-0.390879	0.778633	0.527369	-0.317242	0.184176	2.44565	-0.26531	-0.370399	3.39739	4.20615	-0.298162
SS-sc7785807	Epiblast	-0.887177	-0.292601	-0.0604891	-0.221319	-0.216733	-0.155707	-0.226448	-0.545016	0.353838	-0.69157	-0.440725	-0.224965
SS-sc7785809	DE(P)	-0.697897	-0.385553	-0.538526	2.65274	-0.310934	0.207344	-0.497351	-0.289367	-0.364239	-0.363327	-0.215761	-0.294117
SS-sc7785810	Emergent_Mesoderm	-0.796075	-0.0918688	-0.443574	-0.264206	-0.149718	0.0042571	-0.214417	-0.736388	1.80561	-0.847863	-0.60988	-0.17657
SS-sc7785811	Emergent_Mesoderm	-0.239957	0.33126	0.395751	-0.223363	-0.217921	-0.348575	1.20781	-0.548891	-0.27305	-0.696595	-0.444696	0.170056
SS-sc7785812	Axial_Mesoderm	-0.865195	-0.276649	-0.221672	0.319236	-0.201447	-0.226299	-0.306581	-0.579612	-0.256842	-0.631488	-0.47063	-0.213164
SS-sc7785813	Advanced_Mesoderm	-0.971295	-0.352815	-0.220271	-0.186086	-0.277623	-0.516105	-0.438983	2.15248	-0.331576	1.71045	2.93837	-0.269751
SS-sc7785814	Emergent_Mesoderm	-0.861236	-0.274138	-0.20536	-0.233802	-0.197591	-0.139644	-0.298778	-0.600283	-0.253098	-0.736859	-0.489621	-0.211192
SS-sc7785815	Axial_Mesoderm	-0.875844	-0.257842	0.51379	-0.228617	-0.207955	-0.15839	-0.316669	-0.574436	-0.26327	-0.223679	-0.467056	-0.218992
SS-sc7785816	Primitive_Streak	-0.902222	0.242234	-0.563109	-0.211648	-0.228364	-0.521438	-0.353706	-0.506041	-0.283237	-0.658305	-0.405846	0.443175
SS-sc7785817	Emergent_Mesoderm	0.032682	-0.385529	0.191465	1.25958	-0.311248	-0.471519	2.59908	-0.285949	-0.364538	-0.482759	-0.212548	-0.294131
SS-sc7785818	Epiblast	-1.03508	-0.397618	-0.433035	-0.146997	-0.326527	-0.0196297	-0.527311	-0.221002	-0.379433	-0.424391	-0.153552	-0.30337
SS-sc7785819	Primitive_Streak	-0.665268	-0.275594	-0.0183535	-0.22783	-0.200487	-0.319214	-0.160352	-0.581362	-0.255897	-0.71876	-0.472104	0.348441
SS-sc7785821	Epiblast	-1.0597	-0.415869	-0.57362	-0.145564	-0.342407	-0.83239	-0.33248	-0.198239	-0.395083	-0.41145	-0.135117	-0.316739
SS-sc7785824	Nascent_Mesoderm	6.0589	-0.158118	0.120143	-0.242328	-0.182778	-0.395143	-0.27291	-0.640116	-0.23857	-0.768766	-0.524645	-0.200287
SS-sc7785826	Epiblast	-1.01424	0.12698	0.309944	-0.16459	-0.309507	-0.217533	0.951389	-0.286931	-0.362816	-0.482529	-0.213116	0.63892
SS-sc7785828	Erythro-Myeloid_Progenitors	1.67944	-0.328324	0.093945	-0.101646	-0.407649	-0.797836	-0.66861	-0.00631379	0.156046	0.0705539	0.034949	-0.36338
SS-sc7785829	Primitive_Streak	-0.995432	-0.412551	-0.40813	-0.146322	2.13933	-0.675561	-0.547966	-0.203815	-0.392111	-0.415213	-0.139816	2.87101
SS-sc7785830	Epiblast	-0.858222	-0.271853	-0.242517	-0.233242	-0.19581	-0.273352	-0.296092	-0.600969	-0.251336	-0.736313	-0.489899	-0.209535
SS-sc7785831	Emergent_Mesoderm	-0.018028	-0.186676	-0.104227	2.43993	-0.188053	0.101459	-0.281567	-0.631325	-0.243764	-0.763183	-0.517345	0.886275
SS-sc7785837	Axial_Mesoderm	-0.876299	-0.28479	1.8086	-0.225565	-0.208924	0.186428	-0.319027	-0.565373	2.06833	-0.707707	-0.458574	-0.219162
SS-sc7785838	Nascent_Mesoderm	5.6595	-0.2799	-0.0589552	-0.228812	-0.20387	-0.203251	-0.310112	-0.579836	-0.259244	-0.719526	0.203889	-0.215515
SS-sc7785839	Nascent_Mesoderm	5.91949	-0.194332	-0.225988	-0.179281	-0.286227	0.11688	0.800269	-0.352873	-0.274087	-0.144043	-0.271362	0.41665
SS-sc7785840	Emergent_Mesoderm	-0.510313	-0.283019	-0.0714445	-0.229787	-0.206239	-0.458636	-0.140525	-0.579524	-0.26159	-0.720909	-0.471568	-0.217769
SS-sc7785841	Emergent_Mesoderm	-0.856584	0.142879	-0.418025	0.337275	-0.19413	-0.144214	-0.292637	-0.61054	-0.249708	-0.189247	0.547345	-0.208724
SS-sc7785843	Primitive_Streak	1.65199	0.267144	2.43093	-0.200164	-0.252108	3.719	-0.394585	-0.447839	0.253936	5.32099	-0.355118	-0.250833
SS-sc7785844	Primitive_Streak	-0.321596	-0.455309	0.21605	-0.119252	-0.383203	-0.803068	-0.624976	-0.0812079	-0.435066	-0.315723	-0.0316317	-0.346154
SS-sc7785845	Epiblast	-0.994552	-0.369306	-0.441519	0.165075	-0.295022	-0.392282	1.7391	-0.328353	1.0807	-0.516374	-0.249734	0.0591596
SS-sc7785847	Advanced_Mesoderm	-0.967435	-0.349899	-0.507333	0.00254409	-0.275372	-0.649149	-0.4356	-0.381526	-0.329348	-0.559051	-0.296513	-0.267644
SS-sc7785851	Primitive_Streak	5.97285	-0.320686	-0.236007	-0.202622	-0.24577	0.465167	-0.383835	-0.461803	-0.300317	2.67395	-0.367151	-0.245908
SS-sc7785852	Nascent_Mesoderm	5.99442	0.029604	1.45114	-0.21371	-0.231214	0.644322	-0.357692	-0.50796	-0.286067	-0.435691	-0.408293	0.932231
SS-sc7785853	Advanced_Mesoderm	-0.965371	-0.348603	-0.369261	-0.189043	-0.273225	-0.275489	-0.431189	1.90602	-0.327266	1.54887	0.93627	-0.266606
SS-sc7785855	Advanced_Mesoderm	-0.843383	-0.261404	-0.366226	-0.241981	1.14628	-0.308235	1.75688	-0.637141	3.50203	1.06444	0.599087	-0.201702
SS-sc7785858	Epiblast	0.451701	-0.376678	-0.172392	-0.17081	-0.302124	-0.619343	0.109347	-0.311892	-0.355594	-0.503919	-0.161328	-0.287532
SS-sc7785859	Erythrocytes	-1.01936	-0.316847	-0.530833	-0.163897	-0.312882	-0.472799	1.53999	-0.281097	-0.366138	-0.431095	-0.208245	-0.295294
SS-sc7785860	Emergent_Mesoderm	-0.901135	-0.30264	0.227262	-0.216172	-0.226682	-0.461682	-0.349817	-0.519766	-0.281621	-0.671749	-0.418643	2.32913
SS-sc7785861	Primitive_Streak	-0.941424	-0.232752	-0.387326	-0.196336	-0.256514	-0.588178	-0.402624	-0.432647	-0.310854	1.57408	-0.341494	-0.253796
SS-sc7785862	Axial_Mesoderm	-0.862735	0.403735	0.204648	0.268249	-0.197791	-0.372751	-0.298241	-0.608404	-0.253327	-0.282399	-0.497454	-0.212069
SS-sc7785863	Emergent_Mesoderm	-0.919656	0.157076	-0.401386	-0.206835	-0.240445	-0.55333	0.645481	-0.479092	-0.295106	-0.638182	-0.382589	-0.242239
SS-sc7785864	Primitive_Streak	-0.992417	-0.0262415	0.557314	-0.176238	-0.29314	1.82888	-0.466325	-0.336713	-0.346786	0.00369949	-0.257348	-0.183098
SS-sc7785865	Emergent_Mesoderm	-0.894894	-0.298344	-0.284439	0.0567014	-0.221545	-0.500141	-0.340219	-0.539697	0.472313	-0.689387	-0.436656	-0.229149
SS-sc7785866	Epiblast	-0.991802	0.0323886	-0.499861	-0.17408	-0.293246	-0.433532	-0.467068	-0.330991	-0.346869	-0.517907	-0.251882	-0.280594
SS-sc7785867	Advanced_Mesoderm	-0.845032	-0.262691	-0.0648559	-0.242923	-0.185333	-0.401163	-0.276822	-0.638595	-0.241096	-0.768993	-0.523733	-0.202619
SS-sc7785868	Nascent_Mesoderm	2.24344	-0.28448	-0.0392998	-0.227833	-0.208026	0.00492144	-0.316992	-0.572321	-0.263333	-0.714488	-0.465043	-0.218882
SS-sc7785869	Nascent_Mesoderm	6.03798	-0.269948	0.0227875	-0.229925	-0.195109	-0.267647	-0.295869	0.300041	-0.250613	-0.24693	-0.482345	-0.208212
SS-sc7785871	Primitive_Streak	-0.924436	-0.194944	-0.236015	-0.201084	-0.244726	-0.354815	-0.382585	-0.459079	-0.299273	-0.619896	-0.0956519	0.101316
SS-sc7785872	Axial_Mesoderm	-1.02015	-0.387629	0.253369	-0.163193	-0.31354	0.600124	-0.502297	-0.278482	-0.366781	-0.229092	-0.205879	-0.295708
SS-sc7785874	Nascent_Mesoderm	4.16557	-0.272442	0.0964633	-0.230641	-0.197032	-0.314791	-0.298736	-0.592777	-0.252516	-0.728462	-0.482309	-0.210023
SS-sc7785876	Nascent_Mesoderm	5.87965	-0.309993	0.542516	-0.16117	-0.31569	-0.462864	-0.163747	0.308146	0.134609	-0.469602	-0.198844	1.24568
SS-sc7785878	Hypoblast	-0.847571	-0.264479	-0.424977	-0.241398	-0.187276	-0.256113	-0.280323	-0.632316	-0.242998	2.37328	-0.518128	-0.20396
SS-sc7785883	DE(P)	4.9696	-0.312295	-0.187447	-0.19727	0.124048	0.230631	-0.143707	-0.429572	6.28312	-0.600187	-0.339532	-0.25796
SS-sc7785886	Primitive_Streak	-0.627458	-0.064534	-0.531828	-0.230244	-0.201201	-0.282202	-0.305478	-0.586746	-0.256624	0.550798	-0.477414	0.378581
SS-sc7785889	Epiblast	-0.924115	-0.00598364	0.142212	-0.20699	-0.243215	-0.296839	-0.378601	-0.476178	-0.29784	-0.63708	-0.380388	-0.24466
SS-sc7785891	Advanced_Mesoderm	-0.852602	-0.268021	-0.437507	-0.238391	-0.191121	-0.417478	-0.28725	-0.61992	-0.246762	0.261437	2.18271	-0.206618
SS-sc7785892	Emergent_Mesoderm	-0.805473	-0.293498	-0.313273	-0.219094	-0.218115	-0.226276	-0.335393	-0.537603	0.0818651	-0.610507	-0.433914	0.0848434
SS-sc7785893	Emergent_Mesoderm	-0.868658	-0.279425	0.711843	-0.230307	-0.20305	-0.336016	-0.308406	-0.584689	-0.258449	-0.724121	-0.475837	-0.215134
SS-sc7785894	Primitive_Streak	-0.873499	1.28793	-0.240572	-0.225953	-0.207068	-0.301584	-0.194876	-0.568604	-0.26237	-0.709829	-0.461275	-0.217647
SS-sc7785895	DE(NP)	-0.864918	-0.27688	-0.104764	-0.233886	-0.199889	-0.441129	-0.302416	-0.597749	-0.255365	-0.735818	-0.487684	-0.21319
SS-sc7785896	Emergent_Mesoderm	-0.869547	-0.280029	-0.406726	-0.229455	-0.203801	-0.452779	-0.309829	-0.581585	-0.259181	-0.721344	-0.473022	-0.215595
SS-sc7785897	Nascent_Mesoderm	6.05538	-0.260596	1.96185	-0.239842	-0.18442	1.31592	-0.15168	-0.210031	1.04653	0.38813	-0.51694	-0.201161
SS-sc7785898	Nascent_Mesoderm	6.03823	0.42923	-0.428372	-0.231846	0.171494	-0.323232	-0.298179	-0.596069	-0.252383	-0.731858	-0.485432	-0.210158
SS-sc7785899	DE(NP)	-0.341386	0.214578	0.559102	-0.0864822	-0.436951	-0.941487	4.93859	0.0680589	-0.487763	-0.194905	0.0999882	-0.385323
SS-sc7785900	Nascent_Mesoderm	6.02439	-0.283572	0.239049	-0.226119	-0.207736	0.686479	-0.316988	-0.308741	3.2984	-0.709907	-0.46106	-0.0699253
SS-sc7785901	Nascent_Mesoderm	2.04993	-0.247298	0.0143234	-0.207975	-0.181718	-0.411175	0.206232	-0.552664	-0.237194	-0.394971	-0.440735	0.44311
SS-sc7785903	YS_Mesoderm	5.67562	-0.2496	0.292399	-0.248423	0.0714064	1.53062	-0.255233	5.99813	-0.228689	5.49753	1.2439	-0.192932
SS-sc7785904	Emergent_Mesoderm	-0.87275	-0.282466	0.358347	-0.230296	-0.205628	0.417609	-0.312516	-0.581574	-0.260992	-0.722662	-0.473402	0.111774
SS-sc7785907	Nascent_Mesoderm	-0.879508	0.173558	-0.0766103	-0.178124	-0.289962	-0.507258	0.157288	-0.345407	-0.343669	-0.530977	-0.265004	-0.278647
SS-sc7785909	Nascent_Mesoderm	5.88406	-0.387817	-0.101719	-0.164098	-0.313441	-0.259183	-0.501899	-0.280953	-0.366691	-0.47901	-0.208228	-0.295821
SS-sc7785910	PGC	-0.828405	0.917042	0.25334	-0.249577	-0.173368	0.217057	0.316118	-0.670163	-0.229359	-0.794109	-0.551441	1.8942
SS-sc7785911	Nascent_Mesoderm	6.05608	-0.262231	-0.0582804	-0.24149	-0.185347	-0.310831	-0.277226	-0.634865	-0.241096	-0.765004	-0.520159	0.18917
SS-sc7785913	Hemogenic_Endothelium	-0.931045	-0.200532	0.789548	-0.203078	-0.248462	0.832874	-0.388001	-0.459756	-0.302977	-0.345951	-0.365765	-0.248328
SS-sc7785914	Primitive_Streak	-0.857698	0.933245	0.177981	0.533023	-0.19496	-0.428207	-0.294111	-0.60807	-0.250521	-0.743288	-0.496525	-0.209315
SS-sc7785918	Epiblast	-0.318113	-0.257207	-0.061549	0.283485	-0.185145	0.432049	-0.280908	-0.59681	-0.240753	-0.724643	-0.483671	-0.198923
SS-sc7785919	Primitive_Streak	-0.846354	-0.157101	-0.44324	-0.239156	-0.187008	-0.407016	-0.0510577	-0.626831	-0.242712	-0.686754	-0.512813	-0.203241
SS-sc7785921	Primitive_Streak	-0.895244	-0.298427	-0.370613	-0.218701	-0.222403	-0.50349	-0.342327	-0.531442	-0.277426	-0.681147	-0.428923	-0.22928
SS-sc7785922	Advanced_Mesoderm	-0.915981	-0.313423	0.180199	-0.212491	-0.236841	-0.138793	3.36382	-0.498073	-0.291606	1.07655	0.535359	-0.240368
SS-sc7785923	Primitive_Streak	0.739295	-0.22733	-0.421969	-0.265993	-0.148905	-0.300939	-0.212645	2.77203	-0.205388	-0.32466	-0.615082	-0.176259
SS-sc7785925	Epiblast	-0.998562	-0.372248	-0.301651	-0.173345	-0.297661	-0.557814	-0.474297	-0.323804	-0.351216	-0.368488	-0.245938	0.110245
SS-sc7785927	Advanced_Mesoderm	1.16816	-0.249617	0.469903	-0.227188	-0.206938	2.51964	-0.31543	-0.571955	-0.262253	0.839912	-0.46446	-0.217804
SS-sc7785928	Primitive_Streak	-1.06326	-0.418459	0.0763352	-0.144726	-0.344832	0.402167	-0.557067	-0.19317	-0.397467	-0.407798	-0.130777	2.06764
SS-sc7785930	Primitive_Streak	2.59258	5.92377	-0.368418	1.96128	-0.224725	0.42123	-0.251885	-0.525347	-0.279703	-0.676305	-0.423576	-0.231001
SS-sc7785932	Nascent_Mesoderm	6.04845	-0.267589	-0.373063	-0.237926	-0.190886	-0.233131	-0.286999	-0.618998	-0.246525	-0.752034	-0.506131	0.452046
SS-sc7785933	Nascent_Mesoderm	4.25936	-0.280728	0.56432	-0.229406	-0.204407	1.63651	-0.310807	-0.58073	-0.259778	-0.720867	-0.472331	-0.216106
SS-sc7785934	Epiblast	-0.795406	-0.227376	-0.41775	-0.266982	-0.148664	-0.273804	-0.211999	-0.744847	-0.20516	-0.856174	-0.617766	-0.176268
SS-sc7785939	Emergent_Mesoderm	-0.874262	-0.283413	0.0601736	-0.227604	-0.207187	0.0562136	-0.315716	-0.572731	-0.262503	-0.71432	-0.465257	-0.0852207
SS-sc7785940	Primitive_Streak	-0.951606	3.05259	-0.426208	-0.193678	-0.263524	-0.155451	-0.414499	-0.417363	-0.317743	-0.588832	-0.32834	-0.259257
SS-sc7785941	Primitive_Streak	-0.863221	-0.275492	0.244178	-0.231986	-0.199246	-0.17178	-0.3019	-0.593596	-0.254713	-0.730903	-0.483564	-0.212223
SS-sc7785943	Primitive_Streak	-1.0168	-0.38521	-0.158435	-0.164232	-0.311201	2.27203	2.21557	-0.283975	-0.364483	3.01263	-0.210644	-0.187007
SS-sc7785945	Epiblast	-1.01324	-0.121107	-0.120943	-0.166563	-0.308429	-0.661298	-0.262453	-0.293336	-0.24882	-0.488619	-0.219028	-0.292039
SS-sc7785946	Primitive_Streak	-0.799174	-0.103888	0.0910687	-0.265264	-0.151423	-0.290118	0.00947344	0.367058	0.12434	-0.849871	0.372667	6.45008
SS-sc7785948	Myeloid_Progenitors	-1.26969	-0.565591	-0.855337	-0.0483395	-0.496521	0.775394	-0.824384	0.238229	-0.546151	0.191127	0.250407	-0.428337
SS-sc7785950	Emergent_Mesoderm	-0.841624	-0.260041	-0.283055	-0.241225	-0.183564	-0.269038	-0.274458	-0.636316	-0.239335	-0.693842	-0.52117	-0.200724
SS-sc7785953	Emergent_Mesoderm	-0.897954	-0.300417	0.663697	-0.218328	-0.224193	0.470334	-0.345278	-0.528332	-0.279188	-0.679119	-0.426325	-0.230741
SS-sc7785954	Advanced_Mesoderm	-0.843778	1.24549	-0.181548	-0.241439	-0.184878	-0.353728	0.142941	2.08475	-0.240633	-0.114592	0.215709	-0.0667298
SS-sc7785955	Epiblast	-0.865083	-0.276889	-0.263892	-0.232153	-0.200384	-0.420597	-0.00307132	-0.592665	-0.255837	-0.730727	-0.482914	-0.213239
SS-sc7785956	Emergent_Mesoderm	0.198563	-0.282942	0.299144	-0.227937	2.78655	-0.158685	-0.314842	-0.574185	1.2531	-0.460042	-0.466545	0.0473762
SS-sc7785958	Primitive_Streak	-1.10081	-0.445064	-0.643008	0.049107	-0.37299	-0.876089	0.660726	-0.107621	0.107843	-0.336587	-0.0547716	-0.338548
SS-sc7785959	Advanced_Mesoderm	-0.855175	-0.269989	-0.101769	6.31066	-0.192536	0.219193	1.9531	-0.359328	-0.248166	-0.754875	-0.507944	-0.20803
SS-sc7785960	Axial_Mesoderm	0.146053	-0.42592	0.551309	0.39314	-0.353352	-0.300523	-0.572718	-0.162718	-0.405795	1.57191	-0.103399	1.69001
SS-sc7785961	Axial_Mesoderm	-0.887155	0.581439	-0.345372	-0.225113	-0.215856	-0.484478	2.13004	-0.555904	-0.271029	-0.702614	-0.450979	-0.225037
SS-sc7785962	Nascent_Mesoderm	5.94493	-0.344382	0.180102	-0.192103	-0.16723	0.536419	1.67953	-0.406985	-0.117325	-0.581565	-0.319517	-0.263451
SS-sc7785963	Nascent_Mesoderm	6.02034	-0.287641	0.341852	1.93788	-0.211501	-0.125284	-0.323285	-0.560796	-0.266733	-0.70467	-0.454737	0.568281
SS-sc7785964	Primitive_Streak	-1.05503	-0.412516	0.188466	-0.147289	-0.339084	-0.390115	-0.547226	-0.206686	-0.391822	-0.418077	-0.142504	5.8451
SS-sc7785965	Epiblast	-0.259926	0.87043	0.272353	-0.164832	-0.306428	-0.105649	-0.16638	-0.291247	-0.359781	-0.484917	-0.216595	-0.150615
SS-sc7785966	Epiblast	-0.994629	-0.273449	-0.319163	-0.169317	-0.29608	-0.383505	-0.472855	-0.315267	-0.349618	-0.503155	-0.237415	-0.281999
SS-sc7785967	Emergent_Mesoderm	5.91285	-0.364575	-0.30409	-0.175683	-0.290509	-0.345018	-0.462281	-0.338423	-0.344185	-0.52388	-0.258423	-0.278586
SS-sc7785968	Nascent_Mesoderm	5.79517	-0.451031	1.32576	-0.123075	-0.378502	-0.539975	-0.616471	-0.0967467	-0.430467	-0.328966	-0.0455262	-0.342938
SS-sc7785969	Epiblast	-0.85891	-0.272367	0.424141	-0.23324	-0.196246	-0.174846	-0.296787	-0.600442	-0.251766	-0.736062	-0.373202	-0.209911
SS-sc7785970	Emergent_Mesoderm	-0.88304	-0.289746	0.0959608	-0.224651	-0.21338	0.239569	-0.326368	-0.557664	-0.268583	-0.702679	-0.452135	-0.222802
SS-sc7785971	Emergent_Mesoderm	-0.865239	-0.239712	0.120979	-0.232047	-0.200506	-0.434443	-0.30389	-0.592245	-0.255957	-0.730366	-0.482538	-0.213321
SS-sc7785972	Epiblast	-0.962894	-0.29335	-0.186044	-0.182377	-0.273141	-0.582614	-0.432836	-0.376585	-0.327119	-0.552199	-0.291303	0.289472
SS-sc7785973	Advanced_Mesoderm	-0.697389	0.517536	-0.477095	-0.197668	-0.22603	-0.523141	-0.353779	-0.472778	-0.280799	1.81273	1.98823	-0.227834
SS-sc7785976	Myeloid_Progenitors	-0.91311	-0.0941048	-0.0942381	-0.208171	-0.236015	-0.10009	-0.366818	-0.487862	-0.29075	-0.64437	-0.390051	-0.238713
SS-sc7785980	Emergent_Mesoderm	-0.891539	-0.295334	0.403627	-0.214138	5.36351	1.35713	-0.341392	-0.521273	-0.276044	-0.669356	-0.418889	-0.227119
SS-sc7785981	Epiblast	-0.973957	-0.17747	0.352348	-0.184982	-0.279546	-0.420833	2.07127	-0.37565	-0.00799168	-0.555809	-0.291774	-0.271168
SS-sc7785982	Myeloid_Progenitors	-1.05051	-0.409117	-0.45903	-0.146698	-0.336374	0.00121406	-0.138533	-0.208398	-0.389143	-0.417928	-0.143565	1.38253
SS-sc7785983	YS_Endoderm	-0.825027	0.028548	-0.442123	-0.251234	-0.170868	0.0736946	0.22064	-0.677449	0.190042	1.02546	-0.463175	-0.191966
SS-sc7785985	Axial_Mesoderm	0.260647	-0.274339	-0.206211	-0.235647	2.61935	0.0661604	1.13613	-0.605483	-0.252771	0.579917	-0.494533	-0.211293
SS-sc7785990	Advanced_Mesoderm	-0.959073	-0.0208721	-0.440585	-0.190363	-0.268972	-0.591489	-0.42406	-0.402252	-0.323084	6.37542	5.79417	-0.263228
SS-sc7785993	Primitive_Streak	-0.967233	-0.298614	-0.308229	-0.186989	-0.274867	-0.150779	-0.434352	-0.38645	-0.328866	-0.563965	-0.301127	-0.267573
SS-sc7785994	Primitive_Streak	-0.383903	-0.269681	-0.312018	-0.153869	-0.329424	-0.557612	-0.530085	-0.235308	-0.382357	-0.441726	-0.167882	-0.307363
SS-sc7785995	Emergent_Mesoderm	-0.88946	-0.294414	-0.373556	0.706263	1.54454	-0.230606	-0.33378	-0.548352	-0.272899	-0.695903	-0.444147	-0.226244
SS-sc7785996	Emergent_Mesoderm	-1.02818	-0.393345	-0.649803	-0.159254	-0.319488	-0.769688	-0.512821	-0.261155	-0.372609	-0.360696	-0.190538	-0.299974
SS-sc7785997	Primitive_Streak	-0.857656	-0.271674	-0.207814	-0.236797	-0.194662	-0.426926	-0.293314	-0.611551	-0.250238	-0.746801	-0.499799	-0.209321
SS-sc7785998	Advanced_Mesoderm	-0.103205	-0.0779894	-0.0835362	-0.246949	1.35092	-0.329551	-0.261026	0.641548	-0.232019	1.68807	1.14129	-0.195532
SS-sc7785999	Emergent_Mesoderm	-0.858124	-0.27199	-0.26641	-0.236313	-0.195066	-0.262039	0.438972	-0.609813	-0.250632	-0.68801	-0.498219	-0.209564
SS-sc7786001	Primitive_Streak	2.44772	0.218145	0.529764	-0.220954	-0.221408	0.961041	-0.340142	-0.538474	-0.276465	-0.588129	-0.435454	-0.228914
SS-sc7786002	DE(P)	2.08345	-0.30744	0.304126	-0.215258	-0.231	-0.491274	-0.356941	-0.512229	-0.285872	-0.666829	-0.412342	-0.235938
SS-sc7786005	Advanced_Mesoderm	-0.583046	-0.274586	-0.395698	-0.233639	-0.198016	-0.436623	-0.299499	0.304498	-0.253516	-0.736169	-0.488819	-0.211522
SS-sc7786006	Nascent_Mesoderm	6.03678	-0.274774	-0.381199	-0.231846	-0.198677	-0.37793	1.53194	-0.593919	-0.25415	-0.73084	-0.483752	-0.0639146
SS-sc7786007	Axial_Mesoderm	-0.883462	-0.290155	1.10175	-0.226153	-0.213302	-0.333993	-0.325844	-0.561652	-0.26852	-0.706905	-0.455943	-0.223062
SS-sc7786008	Nascent_Mesoderm	5.88688	1.89202	0.279918	-0.163791	1.11657	-0.588627	-0.495882	2.25814	-0.362913	-0.297141	-0.21103	4.00326
SS-sc7786009	Emergent_Mesoderm	-0.889969	-0.29478	-0.283772	-0.222911	0.929118	-0.491063	-0.0931199	-0.54747	-0.273251	0.0629423	-0.443378	-0.226516
SS-sc7786010	Nascent_Mesoderm	-0.879423	-0.287067	0.367549	-0.224844	-0.211056	-0.210503	-0.322616	-0.560948	-0.266293	-0.704511	-0.454787	-0.220842
SS-sc7786011	Advanced_Mesoderm	-0.594904	-0.0420962	0.807056	5.83646	-0.188565	-0.375985	3.70194	-0.632952	-0.244277	-0.765315	-0.519016	-0.205255
SS-sc7786012	Epiblast	-0.870584	-0.280297	-0.26255	-0.222571	-0.205936	0.270056	0.0127138	-0.561227	-0.0185329	-0.701208	-0.453968	-0.215938
SS-sc7786013	Primitive_Streak	-0.871176	-0.181858	0.428243	-0.228575	-0.0490756	-0.168681	-0.312012	-0.57784	-0.260379	-0.319877	-0.469693	-0.216457
SS-sc7786014	Primitive_Streak	-0.911387	-0.309872	-0.20435	-0.210265	-0.234465	1.01162	-0.0477661	-0.495141	-0.289241	-0.65103	-0.396698	-0.237834
SS-sc7786015	Epiblast	-0.991771	-0.0538002	-0.215656	-0.172447	-0.293589	0.00284012	-0.46805	-0.326354	-0.347191	-0.513198	-0.247511	0.0101615
SS-sc7786016	Primitive_Streak	-0.930425	-0.323108	-0.505423	-0.196789	-0.249445	-0.232344	-0.391251	-0.442307	-0.303886	-0.605392	-0.34925	-0.247806
SS-sc7786018	YS_Endoderm	-0.814282	-0.240734	-0.29654	1.1311	-0.0315575	0.411604	-0.056645	-0.700997	-0.0861435	-0.763044	-0.216171	-0.186266
SS-sc7786020	Erythrocytes	-1.07665	-0.427325	0.421451	-0.128702	-0.35683	-0.499756	4.53367	-0.137302	-0.409145	0.398089	0.075664	-0.325492
SS-sc7786021	Epiblast	-1.15183	2.29394	-0.0379968	-0.104268	-0.409703	-0.987246	-0.671185	-0.0106596	5.69051	-0.259443	0.0303393	-0.365723
SS-sc7786023	Hypoblast	-0.987699	2.20668	0.872658	6.37112	6.3115	1.82856	-0.459632	-0.349202	2.83412	1.65445	0.750344	-0.278483
SS-sc7786024	Emergent_Mesoderm	-0.963364	-0.270166	0.721198	-0.188856	-0.272011	-0.0209615	-0.429304	-0.394706	-0.326067	-0.46675	-0.308432	-0.265519
SS-sc7786029	Primitive_Streak	-1.14965	-0.480001	-0.779264	-0.103929	-0.408417	-1.01392	-0.669225	-0.0113121	-0.459788	-0.259182	0.0299909	-0.36454
SS-sc7786034	Primitive_Streak	-0.941864	-0.331587	-0.256647	-0.195956	-0.256875	0.662665	-0.0797278	-0.43123	-0.311207	-0.598856	-0.340213	0.441334
SS-sc7786039	YS_Mesoderm	-0.882706	-0.289521	-0.317364	-0.225009	-0.213089	-0.104287	-0.142724	2.12344	-0.268299	-0.703834	2.66826	-0.222629
SS-sc7786040	Epiblast	-1.05494	-0.412258	-0.481722	-0.144389	-0.339682	-0.114573	0.279437	-0.198455	-0.239836	-0.409683	-0.134739	-0.314134
SS-sc7786041	Primitive_Streak	-0.793776	-0.145176	-0.393348	-0.266428	-0.147769	-0.297941	0.574129	-0.74448	-0.204273	-0.855117	-0.617221	-0.175375
SS-sc7786063	Nascent_Mesoderm	6.00755	-0.30148	0.323961	-0.221995	-0.224045	-0.506173	-0.344072	-0.538038	-0.279076	-0.689492	-0.435606	0.754262
SS-sc7786068	Primitive_Streak	3.60743	-0.425574	-0.507165	-0.139446	-0.352344	-0.181624	-0.281447	-0.170489	-0.404825	-0.206376	-0.110635	0.23313
SS-sc7786070	Nascent_Mesoderm	2.90841	-0.278045	0.456793	-0.231371	-0.201582	-0.401241	-0.305784	-0.589203	-0.257011	-0.165533	-0.479851	-0.214101
SS-sc7786075	Advanced_Mesoderm	-0.859371	-0.309656	-0.572064	-0.214178	-0.233179	-0.447829	-0.3607	-0.506823	-0.28801	0.0748619	0.0316246	-0.23758
SS-sc7786076	Epiblast	-1.04654	0.304943	-0.146027	-0.15082	-0.332944	-0.751276	-0.536503	-0.223188	-0.385799	-0.380626	-0.157013	0.519921
SS-sc7786077	Advanced_Mesoderm	-0.822712	-0.246714	1.55326	-0.252278	-0.169175	-0.25018	3.44196	5.98518	-0.225249	-0.803938	-0.562069	-0.190735
SS-sc7786078	Primitive_Streak	-0.850622	1.47706	-0.319548	-0.239962	-0.189521	-0.0864237	-0.0146205	-0.625906	-0.245198	-0.758442	-0.512463	-0.205581
SS-sc7786081	Primitive_Streak	-0.79379	-0.226111	-0.443318	-0.265936	-0.147889	-0.146612	-0.0279583	-0.743062	-0.204386	-0.853683	-0.615887	-0.175372
SS-sc7786084	Advanced_Mesoderm	-0.99827	-0.323231	-0.608849	-0.1762	-0.296799	-0.706209	-0.472169	2.56277	-0.350394	2.21095	1.11711	-0.284122
SS-sc7786089	Nascent_Mesoderm	6.02507	-0.253346	-0.339596	-0.228858	-0.209878	4.62962	-0.319669	-0.572764	-0.265169	-0.71633	-0.465866	-0.127595
SS-sc7786092	Emergent_Mesoderm	-0.892817	-0.296876	-0.430405	-0.222676	-0.219968	-0.495722	-0.337391	-0.544664	6.32318	-0.693566	-0.441082	-0.228049
SS-sc7786094	Nascent_Mesoderm	6.03613	-0.279625	-0.41587	-0.234253	-0.202104	1.06856	-0.30585	-0.596055	-0.257554	-0.735642	-0.486536	-0.21518
SS-sc7786095	Advanced_Mesoderm	-0.709041	-0.0135981	-0.367111	-0.228601	-0.20911	1.39828	-0.318514	-0.573015	-0.26441	6.23686	-0.465941	-0.219984
SS-sc7786096	Emergent_Mesoderm	-1.00141	-0.37427	0.255815	-0.171824	-0.299801	2.35323	6.24009	-0.3173	-0.353312	5.66987	-0.240159	-0.285751
SS-sc7786098	Emergent_Mesoderm	-0.462404	-0.0502944	-0.271584	-0.229629	-0.20687	-0.284508	-0.314672	-0.578359	-0.26221	-0.298349	-0.470586	-0.218278
SS-sc7786099	Advanced_Mesoderm	-0.807739	-0.236191	-0.482686	-0.261623	-0.157633	-0.279742	-0.227715	0.262563	-0.213955	6.11749	3.1254	0.00419753
SS-sc7786101	Nascent_Mesoderm	6.06339	-0.257731	-0.0637934	-0.245298	-0.180466	0.663998	-0.174928	-0.650576	-0.236318	-0.778287	-0.53418	-0.198942
SS-sc7786102	Primitive_Streak	-0.880112	0.329021	-0.311394	0.453129	-0.0824263	-0.472115	-0.322253	-0.56526	-0.266364	-0.709168	-0.458933	-0.221258
SS-sc7786104	Emergent_Mesoderm	-0.854809	-0.19301	-0.450055	-0.238854	-0.192404	-0.344943	-0.28917	-0.619586	-0.248031	-0.753772	-0.50702	-0.207824
SS-sc7786105	DE(P)	-0.270095	-0.289062	0.131648	-0.18477	-0.28026	0.344243	-0.443535	-0.374246	1.55301	-0.238591	-0.290581	-0.271737
SS-sc7786106	Advanced_Mesoderm	-0.889835	-0.112006	-0.384786	-0.219391	-0.218837	-0.34408	-0.336465	-0.283703	-0.273915	3.13971	1.59657	-0.226358
SS-sc7786109	Epiblast	-0.876574	-0.285091	1.0955	0.15494	-0.208786	-0.220485	-0.119961	-0.569175	0.320418	-0.711671	-0.46219	-0.219349
SS-sc7786111	Primitive_Streak	-0.177456	0.452828	1.33975	-0.137478	-0.355022	-0.124942	-0.499987	-0.16218	-0.407447	-0.381989	0.802275	-0.325846
SS-sc7786112	Primitive_Streak	-0.842784	-0.261042	-0.460317	0.29143	-0.183847	-0.355345	-0.274369	-0.641205	-0.239634	-0.770706	-0.525918	-0.201408
SS-sc7786113	Emergent_Mesoderm	-0.849603	-0.265898	-0.202126	-0.23999	-0.188874	0.0275624	-0.283243	-0.626754	-0.24456	-0.641833	-0.513138	-0.20503
SS-sc7786114	Ectoderm	0.686735	-0.244141	0.0612461	-0.254935	-0.166248	-0.305548	3.54489	5.17564	-0.222388	1.29018	1.06915	-0.188793
SS-sc7786115	Advanced_Mesoderm	-0.843074	0.614087	-0.276067	-0.244709	-0.183694	-0.252118	-0.116669	-0.645187	-0.239497	2.48632	0.100389	-0.201596
SS-sc7786116	Advanced_Mesoderm	-0.83123	-0.252808	-0.0984303	-0.0719366	-0.175355	-0.123841	0.568847	-0.665377	-0.23131	-0.790427	-0.547277	-0.195269
SS-sc7786118	Epiblast	-0.912222	-0.243428	-0.508206	-0.213572	-0.234238	-0.535008	-0.362548	-0.503986	-0.289049	-0.660358	-0.405131	-0.23836
SS-sc7786119	Hemogenic_Endothelium	-0.100821	-0.30119	-0.525214	-0.205354	-0.228441	-0.524814	-0.355526	-0.489699	-0.283252	-0.0499037	0.594762	-0.231579
SS-sc7786120	Advanced_Mesoderm	-0.971581	-0.304105	-0.443397	-0.188474	-0.277231	-0.652424	-0.437728	1.74352	-0.331212	0.785129	0.172832	-0.269937
SS-sc7786121	Emergent_Mesoderm	-0.679532	-0.151639	0.303708	-0.233302	-0.194318	-0.314935	-0.16578	-0.602918	-0.249865	-0.737332	-0.49145	0.452418
SS-sc7786122	Advanced_Mesoderm	-0.912306	-0.146093	-0.0590299	-0.215041	-0.233941	-0.283875	-0.361686	-0.508159	-0.28877	-0.626992	-0.349886	-0.238426
SS-sc7786123	Primitive_Streak	-0.879678	-0.287351	-0.342124	-0.226241	-0.210905	2.1796	-0.322002	-0.564748	-0.266157	-0.708468	-0.458397	-0.221016
SS-sc7786125	DE(NP)	1.79261	-0.409429	0.170114	0.892463	-0.33593	-0.235988	-0.541689	-0.215442	-0.388729	-0.376152	-0.150225	-0.311952
SS-sc7786126	Advanced_Mesoderm	-0.820482	-0.245228	-0.11984	-0.254929	-0.167169	-0.249613	5.44457	0.752419	-0.223297	-0.812424	2.08146	-0.189585
SS-sc7786128	Emergent_Mesoderm	0.919805	-0.292317	-0.239427	2.44057	-0.215994	-0.401961	-0.330947	-0.550504	-0.203124	-0.350607	-0.44583	1.08511
SS-sc7786130	Emergent_Mesoderm	-0.880729	-0.287988	1.11959	-0.224078	-0.212051	0.297039	-0.324405	-0.557773	-0.267267	-0.567994	-0.451955	-0.0822464
SS-sc7786133	Primitive_Streak	-0.92662	-0.23255	1.24035	-0.204394	-0.24538	2.95163	-0.382741	-0.466858	-0.29995	-0.24325	-0.371915	-0.245959
SS-sc7786134	Primitive_Streak	5.92087	5.63402e-05	0.0194492	0.598392	-0.284509	0.997915	-0.451767	-0.354901	-0.338301	-0.537171	-0.272939	-0.274197
SS-sc7786136	Primitive_Streak	-0.853299	-0.268654	0.596666	-0.240193	-0.191148	0.00486739	1.32688	-0.62456	-0.246805	-0.758195	-0.511522	0.781008
SS-sc7786137	Primitive_Streak	-0.873269	-0.282989	-0.208201	-0.23259	-0.205417	-0.220606	-0.311571	-0.587783	-0.260806	-0.729201	-0.479314	-0.217673
SS-sc7786138	Advanced_Mesoderm	-0.923544	0.602905	-0.303067	-0.209071	-0.242372	-0.557115	-0.376706	-0.482587	-0.297028	-0.643362	-0.386356	-0.244388
SS-sc7786139	Advanced_Mesoderm	-0.832252	3.55413	0.0324277	-0.249891	2.94114	-0.106372	3.80813	-0.668172	1.57118	5.58775	0.37364	0.297577
SS-sc7786140	Primitive_Streak	2.60017	0.171193	1.72533	-0.170042	-0.306398	1.04019	-0.4891	-0.304803	-0.0442146	-0.499488	-0.229593	-0.29105
SS-sc7786142	Emergent_Mesoderm	-0.896092	-0.299129	3.17858	-0.140472	-0.222683	3.03911	-0.342477	-0.533998	-0.277713	-0.684096	-0.431435	-0.229765
SS-sc7786143	Emergent_Mesoderm	-0.876046	-0.284867	2.95082	-0.22957	-0.207863	1.48264	-0.31627	-0.577018	-0.263189	-0.719413	-0.469513	-0.219121
SS-sc7786144	Emergent_Mesoderm	-0.857061	0.0467171	-0.411958	-0.239408	-0.193685	0.819902	-0.291065	-0.619492	-0.2493	-0.147773	-0.507206	1.19743
SS-sc7786145	Primitive_Streak	-0.855551	-0.270271	1.2198	-0.239332	-0.192758	2.21758	-0.289608	-0.535647	-0.248385	-0.754913	-0.507878	-0.208234
SS-sc7786146	Primitive_Streak	-0.284022	-0.289054	-0.248832	-0.226963	-0.212141	-0.403337	-0.323779	-0.565141	-0.267383	-0.709801	-0.45904	-0.222239
SS-sc7786147	Primitive_Streak	3.96712	-0.2828	-0.0560572	-0.230887	-0.205742	-0.176697	-0.312541	-0.582971	-0.26111	-0.724249	-0.474767	-0.116829
SS-sc7786149	Primitive_Streak	-0.887251	-0.292813	-0.0659955	-0.223709	-0.216241	0.452405	-0.331177	-0.551798	-0.271396	0.254741	-0.447123	-0.225062
SS-sc7786150	Advanced_Mesoderm	-0.854959	-0.225722	3.54919	1.94914	-0.192825	1.78909	-0.290224	5.79715	-0.248433	6.20153	1.77915	-0.207873
SS-sc7786152	Advanced_Mesoderm	-0.863201	-0.275593	-0.443667	-0.0528998	-0.198851	-0.183362	-0.300813	0.0378799	-0.25434	1.67024	1.72962	-0.212256
SS-sc7786153	Epiblast	-0.89366	-0.122112	-0.203447	-0.219646	-0.221194	-0.414728	0.0374796	-0.535337	-0.276242	-0.684441	-0.4324	-0.228444
SS-sc7786154	Emergent_Mesoderm	-0.85022	3.88744	-0.181588	-0.241271	-0.188968	-0.37427	-0.283053	-0.629964	-0.244666	-0.762395	-0.516236	0.4109
SS-sc7786156	YS_Mesoderm	-0.942078	-0.331715	3.45017	-0.19551	-0.257109	2.46385	6.31169	-0.429797	5.00628	6.35158	6.37522	-0.254128
SS-sc7786158	DE(P)	-0.843346	-0.261653	0.523925	-0.246421	-0.183462	0.424753	-0.272912	-0.649911	-0.239284	-0.621398	-0.534186	-0.201771
SS-sc7786159	Primitive_Streak	-0.866235	-0.277953	0.389022	-0.235473	0.944104	0.561994	-0.302721	-0.601327	-0.159298	-0.740013	-0.491214	-0.21393
SS-sc7786160	Primitive_Streak	-0.902989	-0.207681	0.0801088	-0.214308	-0.228268	-0.333806	-0.352841	-0.513037	-0.283168	-0.665696	-0.412531	-0.233375
SS-sc7786161	Primitive_Streak	0.405024	-0.273232	-0.0650194	-0.236158	-0.196161	-0.215207	-0.0375923	-0.608098	0.254546	-0.744194	-0.496809	0.121936
SS-sc7786162	Advanced_Mesoderm	-0.885071	0.576114	0.128825	-0.227221	-0.214056	-0.450018	2.90611	-0.563528	6.28618	6.24565	1.03845	-0.223947
SS-sc7786163	Primitive_Streak	-0.0601978	-0.310251	1.13128	-0.212864	0.000908213	0.885231	-0.362444	-0.502367	1.1382	0.00268707	-0.403539	-0.238047
SS-sc7786164	Epiblast	-0.85455	1.0349	-0.242888	-0.239412	1.86222	-0.24615	-0.288558	-0.62138	-0.247749	-0.755487	-0.508678	-0.207695
SS-sc7786165	Epiblast	-0.878775	-0.2167	-0.219316	-0.22862	0.33745	-0.421702	-0.319597	-0.572248	-0.265083	-0.71571	-0.465352	-0.220577
SS-sc7786166	Advanced_Mesoderm	-0.842328	-0.260865	-0.512729	-0.245817	-0.182969	-0.360873	-0.272287	0.562111	0.813489	-0.325036	-0.317321	-0.201214
SS-sc7786167	Advanced_Mesoderm	-0.87396	-0.28344	0.0120116	-0.231541	-0.206097	-0.401975	-0.312933	2.06371	-0.261467	4.5319	4.66014	-0.21803
SS-sc7786169	Emergent_Mesoderm	-0.988586	-0.117056	-0.589747	-0.181586	-0.289468	-0.685764	-0.459059	1.23971	-0.343215	-0.541003	-0.274106	-0.278981
SS-sc7786171	Emergent_Mesoderm	-0.844155	-0.189154	0.784371	-0.24421	-0.184487	0.664871	-0.275132	-0.642945	6.3575	-0.130567	-0.527724	-0.202171
SS-sc7786172	Epiblast	-0.586722	1.35343	-0.336522	-0.158773	2.24689	-0.483493	-0.51987	-0.254726	-0.376887	3.68322	-0.185307	0.432213
SS-sc7786174	Nascent_Mesoderm	6.0002	-0.303559	0.352646	-0.21668	-0.227316	-0.205921	-0.350693	-0.520323	-0.282252	-0.298785	-0.419314	-0.233073
SS-sc7786175	Primitive_Streak	5.98403	-0.314356	0.936306	-0.208788	3.55356	0.0245425	-0.370894	-0.486267	-0.156277	-0.644584	-0.389091	0.358861
SS-sc7786177	Emergent_Mesoderm	6.06353	-0.260015	-0.0336718	-0.246823	-0.181966	-0.0317823	-0.27042	-0.65274	-0.237812	-0.781725	-0.536577	-0.200568
SS-sc7786178	Epiblast	-0.872798	-0.282361	-0.406408	-0.228157	-0.206141	-0.319002	-0.313902	-0.575418	-0.107985	-0.716437	-0.467609	-0.217328
SS-sc7786179	Primitive_Streak	-0.938272	0.82533	-0.0103757	-0.200987	-0.253478	-0.573836	-0.396549	-0.448334	0.604519	0.0698615	-0.355887	-0.252194
SS-sc7786180	Nascent_Mesoderm	6.03135	-0.282319	-0.427036	-0.231615	-0.20513	-0.075968	-0.311371	-0.585593	-0.260513	-0.726618	-0.47715	-0.217212
SS-sc7786181	Primitive_Streak	-0.871639	4.29742	0.239316	-0.231167	-0.204731	0.371248	-0.310855	-0.584906	-0.260115	0.562152	-0.476406	-0.21677
SS-sc7786182	Advanced_Mesoderm	-0.868588	-0.151391	0.52546	-0.234042	-0.202151	2.82333	-0.305981	2.97406	-0.0553725	1.22987	-0.485967	-0.215175
SS-sc7786183	Primitive_Streak	-0.920985	0.608638	0.970049	-0.210217	1.10475	0.479752	-0.373423	-0.487796	-0.295196	0.699569	-0.390949	-0.243028
SS-sc7786184	Emergent_Mesoderm	-0.857477	-0.203819	0.354308	-0.238702	-0.194111	0.710886	-0.29193	-0.617151	-0.249713	-0.0149229	-0.505052	-0.209263
SS-sc7786185	Emergent_Mesoderm	-0.857408	-0.271658	0.412949	-0.23954	-0.19387	0.588645	-0.291325	-0.619614	0.42598	-0.754898	-0.507363	-0.209239
SS-sc7786186	Primitive_Streak	-0.887779	-0.293301	1.13032	-0.225294	-0.216203	0.642762	-0.330697	-0.555957	-0.271374	-0.702932	-0.451105	4.5935
SS-sc7786187	Primitive_Streak	-0.913538	-0.311675	0.433932	-0.213506	-0.235076	-0.505693	-0.363901	-0.502815	0.601938	-0.659723	-0.336399	-0.239068
SS-sc7786188	Erythro-Myeloid_Progenitors	-0.918545	-0.292415	-0.534335	-0.210446	-0.238924	0.757385	-0.370846	-0.490273	-0.184594	-0.555316	-0.392986	-0.241716
SS-sc7786189	Emergent_Mesoderm	-0.740672	-0.264328	0.334827	-0.243108	-0.186664	0.119068	0.857935	-0.637484	-0.242411	0.0910384	-0.522954	-0.203807
SS-sc7786190	Advanced_Mesoderm	-0.829092	-0.282466	-0.314255	-0.233095	-0.204831	1.95524	-0.310504	-0.589796	-0.260233	-0.730935	-0.481119	-0.217279
SS-sc7786192	Primitive_Streak	-0.869351	-0.280141	0.488772	-0.233472	-0.202762	0.372349	-0.307105	-0.593243	-0.258195	-0.733099	-0.483979	-0.215577
SS-sc7786193	Advanced_Mesoderm	-0.825772	-0.249122	-0.353836	-0.254549	-0.170566	-0.345079	-0.250204	5.98335	-0.136025	-0.336841	-0.566428	-0.192431
SS-sc7786194	Primitive_Streak	-0.908002	-0.0449261	-0.268466	-0.215707	-0.231098	2.98114	-0.356978	-0.513279	1.68355	-0.668035	-0.41337	-0.23612
SS-sc7786196	Primitive_Streak	-0.994159	-0.369081	0.683259	-0.174937	-0.294533	-0.00317046	-0.46889	-0.331673	-0.348147	-0.519583	-0.252813	-0.281891
SS-sc7786197	Primitive_Streak	-0.901595	-0.267512	0.410824	-0.217989	-0.226555	0.641456	-0.349132	-0.524629	-0.281514	-0.676881	-0.423281	-0.232703
SS-sc7786198	Primitive_Streak	-0.896407	-0.299386	0.0886764	0.677639	-0.222795	2.62406	-0.342556	-0.534829	6.04495	4.09352	-0.432256	-0.229942
SS-sc7786199	Emergent_Mesoderm	-0.86311	-0.251568	-0.303049	-0.235488	-0.198386	-0.436711	-0.299596	-0.603701	-0.253899	-0.444676	-0.49307	-0.212245
SS-sc7786200	Nascent_Mesoderm	6.04749	0.108497	0.0315518	-0.238657	-0.192875	0.496332	-0.289973	-0.61851	2.26744	-0.752963	-0.50609	-0.208187
SS-sc7786202	Emergent_Mesoderm	-0.886868	-0.292661	-0.531321	0.599266	-0.215496	-0.141996	-0.329414	-0.558325	-0.270682	-0.704959	-0.453225	-0.224895
SS-sc7786203	Primitive_Streak	6.03784	-0.239441	0.17245	-0.23424	-0.199978	3.84575	-0.302465	-0.598561	-0.255457	-0.125354	-0.488481	-0.213345
SS-sc7786204	Primitive_Streak	-0.814382	0.582858	-0.234224	-0.233034	-0.202472	-0.447896	-0.30676	-0.59245	-0.257905	-0.732027	-0.483156	-0.215231
SS-sc7786210	Epiblast	-0.639186	-0.259782	-0.164505	-0.243613	-0.182677	-0.275315	1.65962	-0.643563	-0.238483	-0.772381	-0.527928	0.0484101
SS-sc7786211	Advanced_Mesoderm	0.374138	-0.285674	-0.297594	-0.232667	-0.207656	-0.236104	-0.078847	5.94197	3.32393	1.37495	-0.477438	-0.219623
SS-sc7786212	Epiblast	-0.863643	-0.276041	0.0665644	-0.235605	-0.198692	-0.385384	0.227046	-0.60364	-0.254202	-0.74127	-0.493077	-0.11573
SS-sc7786216	Advanced_Mesoderm	-0.814805	-0.241277	-0.489032	-0.25916	-0.162628	-0.337903	-0.23633	-0.707865	-0.218859	0.758941	0.865299	-0.186596
SS-sc7786218	Epiblast	-0.854813	-0.26971	-0.277966	-0.239119	-0.192345	0.116394	-0.128611	-0.620343	-0.247976	-0.754544	-0.507734	-0.104677
SS-sc7786219	Nascent_Mesoderm	6.04762	-0.26989	0.35888	-0.238601	-0.192644	0.596362	-0.28962	-0.618641	-0.248265	-0.752934	-0.506165	-0.207976
SS-sc7786220	Emergent_Mesoderm	1.07029	-0.280162	-0.301551	-0.232517	-0.203051	-0.449552	-0.307819	-0.590418	-0.258471	-0.730269	-0.481331	0.39371
SS-sc7786221	Emergent_Mesoderm	-0.848472	-0.265158	-0.152563	6.30797	-0.187807	0.584443	-0.281129	-0.632078	-0.243523	2.57489	0.329769	-0.204452
SS-sc7786222	Emergent_Mesoderm	-0.861669	-0.274645	0.0761238	-0.236705	-0.1972	-0.365304	-0.297384	-0.608277	-0.252741	-0.745156	-0.497204	-0.0222862
SS-sc7786223	Primitive_Streak	-0.892053	-0.0937344	-0.180206	-0.218744	0.256263	-0.230939	-0.339096	-0.533976	-0.275432	-0.682397	-0.43092	-0.227547
SS-sc7786224	Emergent_Mesoderm	1.46289	-0.302475	0.281409	-0.22026	-0.225382	-0.254205	0.74453	-0.531928	-0.236002	-0.374858	-0.430031	-0.232189
SS-sc7786225	Axial_Mesoderm	-0.96925	-0.351141	0.692709	-0.183706	-0.276878	3.24999	-0.438429	-0.375535	-0.330817	-0.0341745	-0.291091	-0.268589
SS-sc7786226	PGC	-0.884205	2.40003	0.31721	-0.224295	-0.214193	-0.480723	-0.327759	-0.555769	6.32757	1.18931	-0.450492	3.20265
SS-sc7786227	Primitive_Streak	6.10371	-0.230514	-0.0402197	-0.264798	-0.151935	0.973691	-0.217791	5.93338	-0.208365	-0.848293	-0.609286	-0.17861
SS-sc7786228	Primitive_Streak	0.159405	-0.22484	0.183994	-0.233812	0.108292	-0.236699	-0.297872	-0.600989	-0.252538	-0.54199	-0.490177	-0.210705
SS-sc7786229	Nascent_Mesoderm	6.048	1.7458	1.39553	-0.239676	-0.193356	2.62245	-0.29047	-0.620581	-0.248978	-0.712596	-0.50818	0.0523921
SS-sc7786232	Emergent_Mesoderm	-0.862738	-0.27545	-0.0659157	-0.23693	-0.197816	-0.26426	-0.298305	-0.608127	-0.25335	-0.745456	-0.497193	-0.212069
SS-sc7786233	Hypoblast	-0.837539	0.955212	0.155133	-0.246913	-0.179715	6.70508	-0.266809	-0.655661	6.36199	-0.783195	-0.538895	-0.198648
SS-sc7786234	Primitive_Streak	-0.856061	-0.0242502	0.0270712	-0.240113	-0.00102414	-0.390262	-0.289617	-0.622269	-0.248526	-0.714997	-0.5097	0.302001
SS-sc7786235	Advanced_Mesoderm	-0.85022	-0.219536	-0.401136	-0.244576	-0.188182	-0.373842	-0.280926	-0.639494	-0.243922	-0.772113	-0.525212	-0.205438
SS-sc7786236	Primitive_Streak	-0.8985	-0.300845	-0.389302	-0.218678	-0.224456	1.16038	-0.345604	-0.528926	-0.27945	-0.67995	-0.42695	0.0899281
SS-sc7786237	Advanced_Mesoderm	6.06491	-0.259204	2.0094	-0.247561	2.68521	2.05434	-0.268797	-0.655727	-0.236936	1.72811	-0.53925	-0.199958
SS-sc7786238	Epiblast	-0.243604	-0.262927	-0.472485	-0.238104	1.246	-0.221383	-0.29621	-0.612515	0.477856	-0.749356	-0.501161	-0.211361
SS-sc7786239	Nascent_Mesoderm	6.01306	-0.296587	-0.125735	-0.223946	0.13712	0.626234	-0.336087	-0.548689	-0.274475	-0.658239	-0.444813	0.95811
SS-sc7786240	Nascent_Mesoderm	0.297065	-0.274178	-0.229577	-0.237616	-0.196547	-0.431242	-0.296101	-0.611425	-0.252105	-0.748064	-0.500083	-0.12329
SS-sc7786241	Nascent_Mesoderm	6.04882	-0.213132	-0.496804	-0.240371	-0.193098	0.51081	-0.289875	-0.482714	-0.248731	0.232454	-0.510153	-0.208755
SS-sc7786242	Primitive_Streak	-0.924345	0.547444	0.674638	-0.207389	-0.243267	0.353027	-0.378578	-0.47715	-0.297895	-0.589222	-0.381332	-0.244792
SS-sc7786243	Nascent_Mesoderm	-0.383874	-0.270074	0.933138	-0.239555	-0.192529	2.49576	0.753283	-0.621255	-0.248161	-0.426857	-0.508648	-0.208085
SS-sc7786244	DE(P)	0.881143	-0.274509	-0.414057	0.80084	-0.197191	-0.433385	-0.297468	-0.607321	-0.252728	-0.74412	-0.496285	-0.2114
SS-sc7786246	Primitive_Streak	-0.796392	-0.228152	-0.394544	-0.267767	-0.149095	-0.300657	-0.212479	-0.746372	-0.205594	-0.858145	-0.619322	0.0719812
SS-sc7786248	Primitive_Streak	2.50394	-0.263597	-0.0783427	-0.243449	-0.18595	-0.402461	-0.277665	-0.639221	-0.24171	-0.770123	-0.524467	-0.203265
SS-sc7786250	Advanced_Mesoderm	0.0578329	-0.263391	-0.372432	-0.243158	-0.0689813	-0.40236	-0.277597	-0.638576	-0.241617	-0.617521	-0.523828	-0.203123
SS-sc7786251	Axial_Mesoderm	-0.0936713	-0.232491	-0.198184	-0.212802	-0.233784	-0.477093	0.0548272	-0.50253	-0.288594	-0.658453	-0.403637	-0.2378
SS-sc7786253	Primitive_Streak	-1.02889	-0.393963	-0.471579	-0.160928	-0.319533	-0.120717	-0.51245	-0.265449	-0.37267	-0.466847	-0.194667	-0.30038
SS-sc7786254	Primitive_Streak	-0.908788	-0.232521	0.672004	1.34506	-0.231957	-0.529114	-0.358764	-0.508161	0.670831	-0.663159	-0.408646	0.28757
SS-sc7786255	Emergent_Mesoderm	-0.851549	-0.267362	-0.253916	-0.240293	-0.190027	-0.413927	-0.201881	-0.626161	-0.245701	-0.654782	-0.512816	-0.20609
SS-sc7786256	Epiblast	-0.67524	-0.150732	-0.380389	-0.0628447	0.451377	-0.234026	0.0579423	-0.601055	-0.122317	-0.738245	-0.490526	-0.211997
SS-sc7786257	Emergent_Mesoderm	-0.87596	-0.284831	1.13873	3.17834	-0.0998225	1.51635	-0.315888	-0.578422	-0.263034	-0.720805	-0.470825	0.163503
SS-sc7786258	Emergent_Mesoderm	-0.864832	-0.276869	-0.532063	-0.234733	-0.19964	-0.440143	-0.301795	-0.600244	-0.255128	-0.738317	-0.490023	-0.213161
SS-sc7786259	Primitive_Streak	5.9887	-0.229357	0.817422	-0.211206	-0.23555	0.319841	-0.365267	-0.496278	-0.29032	-0.653036	-0.39802	-0.238974
SS-sc7786260	Axial_Mesoderm	-0.634597	-0.286088	-0.407245	-0.227759	-0.209408	1.14354	-0.319213	-0.570473	-0.264696	-0.713517	-0.463568	-0.220057
SS-sc7786261	Emergent_Mesoderm	-0.886828	-0.292613	-0.227934	-0.225562	-0.215546	2.1114	-0.329578	-0.557438	-0.270729	-0.704039	-0.452385	-0.224868
SS-sc7786262	Advanced_Mesoderm	-0.516866	0.216648	0.097283	-0.253351	0.55487	-0.296872	-0.253334	-0.681197	-0.228372	-0.0460384	-0.561803	-0.19369
SS-sc7786263	Primitive_Streak	-0.897095	-0.299968	-0.295209	-0.221408	-0.222939	-0.467446	-0.342463	-0.537826	-0.277981	-0.688414	-0.435162	-0.147345
SS-sc7786264	DE(P)	0.940139	0.256771	-0.222078	0.430415	0.582959	0.75377	-0.273333	0.247731	0.0194398	-0.773197	-0.528372	0.251575
SS-sc7786265	Emergent_Mesoderm	-0.876681	-0.28535	-0.306391	-0.229783	-0.208211	-0.46352	1.00987	-0.577157	-0.263534	-0.673306	-0.32189	-0.219468
SS-sc7786266	PGC	-0.930811	0.485346	1.86213	-0.206413	-0.247536	1.53994	-0.385642	-0.469523	6.29682	-0.288922	1.18929	6.38112
SS-sc7786267	Primitive_Streak	0.769223	-0.0341906	-0.191574	-0.22682	2.06247	1.39094	-0.323932	-0.564685	-0.267453	0.918572	-0.458618	-0.22227
SS-sc7786268	Primitive_Streak	0.260031	0.0790207	-0.332147	-0.237021	-0.193554	-0.402807	4.32196	-0.613456	-0.249147	-0.748035	-0.501388	0.276641
SS-sc7786269	DE(P)	-0.940173	-0.330713	-0.0551295	-0.202013	-0.254423	-0.561515	-0.397785	-0.449873	-0.308847	-0.617091	-0.357567	-0.253234
SS-sc7786270	Nascent_Mesoderm	6.041	-0.273879	0.329734	-0.235104	-0.197006	0.188887	-0.297499	-0.604356	6.34443	-0.740796	-0.493401	0.614211
SS-sc7786272	DE(NP)	0.00848868	0.238145	-0.355486	-0.23466	-0.197038	-0.282137	-0.297669	-0.603168	2.14852	-0.560183	-0.492269	1.5196
SS-sc7786273	Emergent_Mesoderm	-0.872269	-0.28214	-0.350637	-0.230768	2.44577	-0.329372	-0.311737	-0.58329	-0.260592	5.36997	-0.47496	-0.217103
SS-sc7786274	Primitive_Streak	-0.928492	-0.322194	0.0387891	-0.204247	-0.246591	0.478305	-0.38471	-0.465026	-0.301143	-0.627582	-0.370417	-0.246971
SS-sc7786275	Emergent_Mesoderm	-0.915611	-0.313127	-0.188943	-0.212095	-0.236703	-0.541755	-0.366869	-0.497207	-0.291466	-0.65489	-0.399159	-0.240162
SS-sc7786276	Primitive_Streak	0.0779078	-0.302466	0.626353	-0.215606	1.82061	0.0721892	-0.349986	-0.518287	-0.281627	0.267207	-0.417228	0.156319
SS-sc7786277	Primitive_Streak	-0.86213	-0.274942	-0.26796	-0.235968	-0.19766	5.97953	2.59756	6.06275	-0.253188	1.81828	-0.49494	-0.211725
SS-sc7786278	Primitive_Streak	-0.921409	3.8333	-0.35444	-0.20843	-0.241186	0.225311	-0.374986	-0.482337	-0.295853	-0.642205	-0.38586	-0.243225
SS-sc7786279	Primitive_Streak	-0.893806	-0.161673	1.46958	-0.221967	-0.220752	1.07722	-0.338829	-0.541887	-0.168552	-0.691157	1.83445	2.68449
SS-sc7786282	Primitive_Streak	-1.12402	-0.461908	0.381426	2.08384	-0.388848	-0.427342	-0.634051	-0.0737557	4.68161	-0.221349	-0.0257018	-0.171203
SS-sc7786283	Primitive_Streak	-0.883406	-0.290203	0.385806	-0.227656	-0.212914	0.759422	-0.129509	-0.566019	-0.268153	-0.711328	-0.460049	-0.139458
SS-sc7786284	Advanced_Mesoderm	0.231309	-0.252362	-0.0120141	-0.250864	-0.174351	-0.370521	-0.257213	-0.672325	-0.230341	-0.797156	-0.553726	-0.194888
SS-sc7786285	Advanced_Mesoderm	-0.906564	-0.253664	-0.547805	-0.217906	-0.229677	-0.468052	-0.354131	-0.52069	-0.284592	-0.529121	0.0375714	-0.235377
SS-sc7786287	Ectoderm	0.948911	-0.24284	-0.439625	-0.258549	-0.164122	-0.341875	-0.238872	5.96523	-0.12902	-0.467171	0.855639	-0.18775
SS-sc7786288	Epiblast	-0.871405	0.730199	0.121208	-0.232654	-0.204239	-0.220166	-0.309676	-0.589355	0.661214	-0.73001	-0.480568	-0.216671
SS-sc7786290	Primitive_Streak	-1.0033	0.324046	0.165448	-0.174522	-0.300332	0.455836	3.69948	-0.323685	-0.353863	-0.363896	-0.246402	-0.286802
SS-sc7786291	Primitive_Streak	-0.87393	-0.283214	-0.22517	-0.228303	-0.206822	0.512654	-0.314948	-0.574981	-0.26215	-0.716463	-0.467336	-0.217947
SS-sc7786292	Epiblast	-0.843184	-0.170381	-0.443183	-0.242479	-0.184271	-0.089623	-0.275248	-0.638715	-0.240044	-0.768346	-0.523621	-0.0753529
SS-sc7786293	Primitive_Streak	-0.883436	-0.264881	-0.330798	-0.222832	-0.214036	-0.146864	1.94055	-0.552168	-0.109998	-0.697272	-0.447006	-0.22297
SS-sc7786294	Advanced_Mesoderm	-0.889885	-0.294907	-0.407914	-0.226208	-0.217294	0.257602	-0.332195	-0.557038	-0.272459	-0.373955	-0.452379	-0.226518
SS-sc7786296	Primitive_Streak	-0.938383	0.123858	0.2365	-0.203115	-0.253044	-0.531228	-0.395295	-0.454383	-0.307497	-0.620928	-0.361597	-0.252286
SS-sc7786297	Emergent_Mesoderm	-1.01638	-0.385006	-0.622056	-0.165981	-0.310531	-0.365452	-0.496763	-0.289315	-0.36384	-0.485854	-0.215623	0.0621619
SS-sc7786298	Nascent_Mesoderm	-1.11322	6.30391	0.151814	-0.122906	-0.381179	6.15568	-0.620782	-0.0931182	-0.433105	1.03387	-0.0426231	-0.345209
SS-sc7786299	Advanced_Mesoderm	-0.88438	-0.290836	0.203843	-0.226168	-0.213873	-0.444826	-0.103744	-0.56101	-0.269084	-0.706639	-0.45545	-0.223558
SS-sc7786300	Emergent_Mesoderm	-0.866697	-0.278223	-0.127743	-0.234253	-0.20092	0.370368	-0.303962	-0.59747	-0.256386	-0.689095	-0.487637	0.0743809
SS-sc7786301	Epiblast	-1.10363	0.170032	0.161858	-0.127882	-0.374015	-0.199281	-0.608047	-0.114596	0.169897	-0.34489	-0.0616856	-0.340122
SS-sc7786303	Primitive_Streak	5.76487	-0.265152	-0.310018	-0.243058	-0.187375	-0.356431	0.293285	-0.636506	-0.243111	-0.768259	-0.522169	-0.112313
SS-sc7786304	Epiblast	-0.871627	-0.251212	-0.131249	-0.229257	0.0832836	-0.250867	-0.312042	-0.579446	-0.260517	-0.720035	-0.47126	-0.21672
SS-sc7786305	Primitive_Streak	-0.307505	-0.328818	0.908232	-0.202312	-0.252739	-0.198207	-0.395021	-0.452657	-0.307189	-0.618829	-0.359876	0.718884
SS-sc7786306	Emergent_Mesoderm	-0.859279	-0.273007	-0.323139	-0.238947	-0.195179	1.19671	-0.230105	-0.616514	-0.250769	-0.752534	-0.504671	-0.210237
SS-sc7786307	Primitive_Streak	-0.927728	2.13888	-0.412731	-0.206529	-0.245585	-0.168906	-0.382501	-0.472149	-0.300173	-0.634503	-0.377033	1.22453
SS-sc7786308	Advanced_Mesoderm	-0.837939	-0.25779	-0.236123	-0.248791	-0.179525	0.493155	-0.26601	-0.660765	0.0426369	0.0161451	-0.543751	-0.198895
SS-sc7786309	Emergent_Mesoderm	0.987516	-0.305604	-0.556557	-0.217065	-0.228936	1.22676	-0.353171	-0.519387	5.72757	-0.00263246	-0.418765	0.0378452
SS-sc7786310	Primitive_Streak	-0.861379	-0.274403	0.000977847	-0.236265	-0.197121	-0.198815	-0.297374	-0.607231	-0.252658	-0.595441	-0.180481	-0.110115
SS-sc7786312	Nascent_Mesoderm	2.86129	-0.193123	-0.471759	0.203102	-0.187719	-0.2146	-0.280798	-0.634034	-0.243443	-0.765851	-0.519872	-0.204531
SS-sc7786314	Advanced_Mesoderm	-0.71335	-0.253756	-0.0853446	-0.248843	-0.176103	-0.336925	0.250135	0.293855	-0.232049	0.542983	-0.290982	-0.195956
SS-sc7786315	Nascent_Mesoderm	4.79994	-0.27339	0.122253	-0.236877	-0.196091	0.319385	-0.29557	-0.610048	-0.251648	-0.348404	-0.498664	-0.21057
SS-sc7786316	DE(P)	-0.826548	0.310784	-0.466257	-0.252958	-0.171427	-0.362372	0.0392966	-0.681254	-0.227477	0.575056	-0.561662	-0.192825
SS-sc7786317	Emergent_Mesoderm	-0.848338	-0.191656	0.321576	-0.242226	-0.187568	-0.296356	-0.280568	-0.634115	-0.243294	-0.765826	-0.519917	0.304042
SS-sc7786318	Primitive_Streak	-0.98754	-0.364274	-0.539523	-0.176629	-0.289988	-0.563249	0.094778	-0.341496	2.24673	-0.526794	-0.261259	0.0796478
SS-sc7786319	Blood_Progenitors	-0.972121	-0.353524	-0.0811367	-0.18781	-0.277729	-0.627325	-0.26965	3.66854	-0.331697	1.92163	-0.300515	-0.27022
SS-sc7786320	Primitive_Streak	-0.896746	-0.299645	-0.016385	-0.220301	-0.222982	0.0796611	-0.342824	-0.534898	-0.278011	-0.685285	-0.432362	-0.230128
SS-sc7786321	Primitive_Streak	-0.835092	-0.255669	0.707594	-0.248556	-0.177802	1.09957	-0.186325	-0.662211	-0.233722	-0.788828	-0.544767	0.000657095
SS-sc7786322	Nascent_Mesoderm	5.9197	1.40259	0.0258872	-0.181707	-0.288628	0.240529	-0.311794	-0.356316	1.21988	-0.541778	-0.275184	-0.278283
SS-sc7786323	Nascent_Mesoderm	5.9969	-0.307149	-0.284707	-0.215916	-0.230567	-0.325204	-0.356076	-0.514454	0.136878	-0.668906	-0.414384	-0.235708
SS-sc7786324	Nascent_Mesoderm	5.99813	-0.304174	0.914736	-0.2152	-0.228254	-0.519494	-0.35258	-0.515365	-0.283162	-0.668177	-0.41476	-0.233558
SS-sc7786326	Emergent_Mesoderm	-0.257112	2.29581	0.12938	-0.223244	-0.219312	0.955913	-0.336194	-0.546922	2.56836	5.48491	-0.443107	-0.227607
SS-sc7786327	Epiblast	-0.574186	0.482512	-0.258797	-0.237388	0.097869	-0.115161	-0.296866	-0.610304	-0.252539	-0.747186	-0.499103	0.0500418
SS-sc7786328	Nascent_Mesoderm	6.03356	-0.280429	-0.446966	-0.232443	2.17651	0.351681	-0.308232	-0.589931	-0.144002	-0.729928	-0.480917	-0.215814
SS-sc7786329	Nascent_Mesoderm	6.02481	-0.287229	0.28415	-0.228759	-0.21009	1.37212	-0.103756	2.51121	-0.265377	-0.715938	-0.465421	-0.220863
SS-sc7786331	Advanced_Mesoderm	-0.857639	-0.27188	-0.491509	-0.240472	-0.193791	-0.42321	-0.290952	4.40835	-0.249414	-0.757568	-0.509765	-0.209374
SS-sc7786332	Advanced_Mesoderm	-0.835018	-0.255751	0.00344283	-0.144609	-0.17719	-0.351036	-0.26172	-0.669135	-0.233142	-0.795852	-0.551278	-0.197352
SS-sc7786333	Nascent_Mesoderm	3.3724	-0.272319	0.341586	-0.115537	-0.194524	0.0446946	0.488089	-0.617968	-0.250125	-0.753611	-0.505925	0.291394
SS-sc7786335	Primitive_Streak	-0.898681	-0.301103	-0.14005	-0.220744	-0.224087	0.0989826	-0.344468	-0.534731	-0.279106	-0.685935	-0.43244	0.837868
SS-sc7786336	Epiblast	-0.860474	-0.0773942	-0.263116	-0.237611	-0.196241	-0.397852	0.549606	-0.611775	-0.251804	-0.0353668	-0.500353	0.151142
SS-sc7786337	Primitive_Streak	0.766827	-0.229674	-0.361579	-0.267363	-0.150494	-0.2931	-0.214816	0.463514	-0.206969	-0.856267	-0.617019	-0.0248666
SS-sc7786338	Epiblast	-0.946023	2.40091	-0.358415	-0.199644	-0.258635	-0.274104	2.25938	-0.438695	-0.312978	-0.608188	-0.347752	-0.256348
SS-sc7786340	Epiblast	-0.850049	-0.266259	-0.143877	-0.240457	-0.189048	-0.342339	-0.283397	-0.627755	-0.180169	-0.76008	-0.514135	-0.205282
SS-sc7786341	Nascent_Mesoderm	0.760567	-0.299976	0.606919	-0.218693	6.37599	0.515493	2.43649	-0.529848	-0.278721	-0.680396	0.45326	-0.00427884
SS-sc7786342	Emergent_Mesoderm	-0.852202	-0.26788	-0.344583	-0.240842	-0.19031	-0.414388	2.2081	-0.627248	-0.245985	-0.760467	-0.513919	-0.206454
SS-sc7786343	Advanced_Mesoderm	-0.944655	-0.208922	-0.276213	-0.200306	-0.257624	-0.57155	-0.40334	-0.44162	-0.311987	-0.610587	-0.35034	-0.255621
SS-sc7786345	Advanced_Mesoderm	-0.85308	-0.0346268	-0.372175	-0.241866	-0.190617	-0.414725	-0.159764	-0.629541	-0.246298	-0.763176	-0.516186	0.761666
SS-sc7786346	Primitive_Streak	0.620302	-0.308883	-0.205285	-0.214114	0.106077	-0.530577	-0.359706	-0.507414	-0.287384	-0.319928	-0.408056	0.0631676
SS-sc7786347	Advanced_Mesoderm	-0.86468	-0.276773	-0.349639	-0.234997	-0.199483	-0.439642	-0.301475	3.96169	-0.254976	-0.690968	-0.490826	-0.114771
SS-sc7786348	Primitive_Streak	6.01551	0.581214	0.357699	-0.223223	-0.215544	-0.356906	-0.0479369	-0.551373	-0.270704	-0.580155	-0.446566	0.623894
SS-sc7786351	Axial_Mesoderm	-0.88638	-0.292291	0.786748	-0.225721	-0.215229	4.20358	4.8606	-0.558229	6.32787	-0.704654	-0.453074	-0.22463
SS-sc7786353	Advanced_Mesoderm	-0.850564	0.268919	-0.349305	0.402652	-0.188904	-0.410209	-0.0792875	-0.633156	-0.244614	-0.465105	-0.451309	-0.205598
SS-sc7786355	Emergent_Mesoderm	-0.833461	-0.254658	0.0997557	-0.251973	-0.175971	-0.374106	-0.0994295	-0.673277	-0.23195	-0.388857	-0.55499	-0.196528
SS-sc7786358	Primitive_Streak	-0.798001	-0.229381	-0.394621	-0.268514	-0.149916	-0.302413	-0.213591	-0.689562	-0.20641	-0.859824	-0.62043	-0.177684
SS-sc7786361	Epiblast	-0.626163	-0.283847	-0.436142	-0.228975	-0.207169	-0.461293	-0.315322	-0.576306	3.00713	-0.384441	-0.468681	-0.218393
[truncated: 463 more rows]

## Sheet: S1d
name	CTS_PGC.csv	CTS_Primitive_Streak_sub.csv	CTS_advanced mesoderm.csv	CTS_axial mesoderm.csv	CTS_ectodermal cell.csv	CTS_emergent mesoderm.csv	CTS_endodermal cell.csv	CTS_epiblast cell.csv	CTS_erythrocyte.csv	CTS_hemogenic endothelial progenitor.csv	CTS_nascent mesoderm.csv	CTS_yolk sac mesoderm.csv
[truncated: 92 more rows]

[truncated: 30 more sheets: 2a, 2c, 2d, S2a, 2e, S2c, S2d, 3a, 3b, 3c - S3g, S3a, S3f, 4a, 4b, 4d, 4e, 4f, S4d, S4f, S4g …]
